# Supplementary material for: Synthesis, crystal structure and Hirshfeld surface analysis of 4-(3-hy­droxy-6-meth­oxy-4-oxo-4H-chromen-2-yl)benzaldehyde
Source: Acta Crystallogr E Crystallogr Commun. 2026 Apr 10;82(Pt 5):459–62. doi: 10.1107/S2056989026003476 (PMC13148196; doi:10.1107/S2056989026003476)
Supplement: Supplementary file 1 [file e-82-00459-sup1.cif]

##############################################################################
#                                                                            #
# This CIF contains the data in a paper accepted for publication in          #
# Acta Crystallographica Section E. It conforms to the requirements of       #
# Notes for Authors for Acta Crystallographica Section E, and has been       #
# peer reviewed under the auspices of the IUCr Commission on Journals.       #
#                                                                            #
# Full details of the Crystallographic Information File format               #
# are given in the paper "The Crystallographic Information File (CIF):       #
# a New Standard Archive File for Crystallography" by S. R. Hall, F. H.      #
# Allen and I. D. Brown [Acta Cryst. (1991), A47, 655-685].                  #
#                                                                            #
# The current version of the core CIF dictionary is obtainable from          #
# ftp://ftp.iucr.org/pub/cif_core.dic.                                       #
#                                                                            #
# Software is freely available for graphical display of the structure(s)     #
# in this CIF. For information consult the CIF software page                 #
# http://www.iucr.org/resources/cif/software.                                #
#                                                                            #
# This file may be used for bona fide research purposes within the           #
# scientific community so long as proper attribution is given to the journal # 
# article from which it was obtained.                                        #
#                                                                            #
##############################################################################
data_I
_audit_creation_method
;
Olex2 1.5
(compiled 2025.07.13 svn.rb7424aed for OlexSys, GUI svn.r7314)
;
_journal_date_recd_electronic     2026-01-30
_journal_date_accepted     2026-04-02
_journal_name_full     'Acta Crystallographica, Section E'
_journal_year     2026
_journal_volume     82
_journal_issue      1
_journal_page_first     0
_journal_page_last     0
_journal_paper_category     GO
_journal_paper_doi     10.1107/S2056989026003476
_journal_coeditor_code     ZN2047
_publ_contact_author_name     'Viktoriya V. Dyakonenko'
_publ_contact_author_address
;
Institute of Functional Materials Chemistry,
SSI "Institute for Single
 Crystals" of National Academy of Sciences of Ukraine, Nauki Ave 60,
Kharkiv
 61001, Ukraine
V. I. Vernadskii Institute of General and Inorganic Chemistry of National,
Academy of Sciences of Ukraine, Prospect Palladina 32/34, 03680 Kyiv, Ukraine
;
_publ_contact_author_email     'dyakvik@gmail.com'
_publ_contact_author_fax     ?
_publ_contact_author_phone     '+380973622194'
_publ_section_title
;
Synthesis, crystal Structure and Hirshfeld surface analysis of
4-(3-hydroxy-6-methoxy-4-oxo-4<i>H</i>-chromen-2-yl)benzaldehyde
;
loop_
    _publ_author_name
    _publ_author_footnote
    _publ_author_address
    'Snizhko, Arsenii D.' .
;
V. N. Karazin Kharkiv National University, 4 Svobody Sq., Kharkiv 61022,
Ukraine
Institute of Functional Materials Chemistry,
SSI "Institute for Single Crystals" of National Academy of Sciences of Ukraine,
Nauki Ave 60, Kharkiv
61001,
Ukraine
;
    'Dyakonenko, Viktoriya V.' .
;
Institute of Functional Materials Chemistry,
SSI "Institute for Single Crystals" of National Academy of Sciences of Ukraine,
Nauki Ave 60, Kharkiv
61001,
Ukraine
V. I. Vernadskii Institute of General and Inorganic Chemistry of National \
Academy of Sciences of Ukraine, Prospect Palladina 32/34, 03680 Kyiv,
Ukraine
;
    'Gladkov, Eugene S.' .
;
V. N. Karazin Kharkiv National University, 4 Svobody Sq., Kharkiv 61022,
Ukraine
Institute of Functional Materials Chemistry,
SSI "Institute for Single Crystals" of National Academy of Sciences of Ukraine,
Nauki Ave 60, Kharkiv
61001,
Ukraine
;
    'Kyrychenko, Alexander V.' .
;
V. N. Karazin Kharkiv National University, 4 Svobody Sq., Kharkiv 61022,
Ukraine
Institute of Functional Materials Chemistry,
SSI "Institute for Single Crystals" of National Academy of Sciences of Ukraine,
Nauki Ave 60, Kharkiv
61001,
Ukraine
;
_publ_section_synopsis
;
The asymmetric unit of the title compound contains one crystallographically
independent molecule featuring a chromenone fragment with hydroxy and methoxy
substituents and a benzaldehyde group. Intramolecular O---H...O, C---H...O
hydrogen bonds are observed. In the crystal, molecules are linked by O---H...O
intermolecular bonds, forming chains along [201].
;
_chemical_name_systematic
;
4-(3-Hydroxy-6-methoxy-4-oxo-4<i>H</i>-chromen-2-yl)benzaldehyde
;
_chemical_name_common     ?
_chemical_formula_moiety     'C17 H12 O5'
_chemical_formula_sum     'C17 H12 O5'
_chemical_formula_iupac     'C17 H12 O5'
_chemical_formula_weight     296.27
_chemical_melting_point     ?
_space_group_crystal_system     monoclinic
_space_group_name_H-M_alt     'P 1 21/c 1'
_space_group_name_Hall     '-P 2ybc'
loop_
    _space_group_symop_operation_xyz
    'x, y, z'
    '-x, y+1/2, -z+1/2'
    '-x, -y, -z'
    'x, -y-1/2, z-1/2'
_cell_length_a     9.9231(10)
_cell_length_b     18.3524(18)
_cell_length_c     7.5479(8)
_cell_angle_alpha     90
_cell_angle_beta     103.118(3)
_cell_angle_gamma     90
_cell_volume     1338.7(2)
_cell_formula_units_Z     4
_cell_measurement_reflns_used     3272
_cell_measurement_theta_min     2.22
_cell_measurement_theta_max     24.72
_cell_measurement_temperature     296.15
_exptl_crystal_description     block
_exptl_crystal_colour     yellow
_exptl_crystal_size_max     0.3
_exptl_crystal_size_mid     0.2
_exptl_crystal_size_min     0.1
_exptl_crystal_density_diffrn     1.470
_exptl_crystal_density_meas     .
_exptl_crystal_density_method     ?
_exptl_crystal_F_000     616
_exptl_absorpt_coefficient_mu     0.109
_exptl_absorpt_correction_type     multi-scan
_exptl_absorpt_process_details
;
(SADABS; Krause <i>et al.</i>,  2015)
;
_exptl_absorpt_correction_T_min     0.6522
_exptl_absorpt_correction_T_max     0.7460
_diffrn_ambient_temperature     296.15
_diffrn_source     ?
_diffrn_source_power     1.2
_diffrn_source_voltage     40.0
_diffrn_source_current     30.0
_diffrn_radiation_type     MoK\a
_diffrn_radiation_wavelength     0.71073
_diffrn_radiation_monochromator     graphite
_diffrn_measurement_device_type     'Bruker APEXII CCD'
_diffrn_measurement_method     '\f and \w scans'
_diffrn_detector_area_resol_mean     ?
_diffrn_reflns_number     23026
_diffrn_reflns_av_R_equivalents     0.0633
_diffrn_reflns_av_unetI/netI     0.0403
_diffrn_reflns_theta_min     2.107
_diffrn_reflns_theta_max     27.493
_diffrn_reflns_theta_full     25.242
_diffrn_measured_fraction_theta_max     1.000
_diffrn_measured_fraction_theta_full     1.000
_diffrn_reflns_limit_h_min     -12
_diffrn_reflns_limit_h_max     12
_diffrn_reflns_limit_k_min     -23
_diffrn_reflns_limit_k_max     23
_diffrn_reflns_limit_l_min     -9
_diffrn_reflns_limit_l_max     9
_diffrn_standards_number     0
_refine_special_details
;
Using Olex2 (Dolomanov <i>et al.</i>, 2009), the structure was solved with the
SHELXT (Sheldrick, 2018) structure solution program using Intrinsic Phasing
and refined with the SHELXL (Sheldrick, 2015) refinement package. Full-matrix
least-squares refinement against F^2^ in anisotropic approximation was used
for non-hydrogen atoms.
;
_reflns_number_total     3062
_reflns_number_gt     2019
_reflns_threshold_expression     'I > 2\s(I)'
_refine_ls_structure_factor_coef     Fsqd
_refine_ls_matrix_type     full
_refine_ls_R_factor_all     0.0878
_refine_ls_R_factor_gt     0.0501
_refine_ls_wR_factor_gt     0.1104
_refine_ls_wR_factor_ref     0.1247
_refine_ls_goodness_of_fit_ref     1.042
_refine_ls_restrained_S_all     1.042
_refine_ls_number_reflns     3062
_refine_ls_number_parameters     203
_refine_ls_number_restraints     0
_refine_ls_hydrogen_treatment     mixed
_refine_ls_weighting_scheme     calc
_refine_ls_weighting_details
              'w=1/[\s^2^(Fo^2^)+(0.0524P)^2^+0.2246P] where P=(Fo^2^+2Fc^2^)/3'
_atom_sites_solution_hydrogens     mixed
_atom_sites_solution_primary     dual
_atom_sites_solution_secondary     ?
_refine_ls_shift/su_max     0.000
_refine_ls_shift/su_mean     0.000
_refine_diff_density_max     0.225
_refine_diff_density_min     -0.214
_refine_ls_extinction_method     none
_refine_ls_extinction_coef     .
loop_
    _atom_type_symbol
    _atom_type_description
    _atom_type_scat_dispersion_real
    _atom_type_scat_dispersion_imag
    _atom_type_scat_source
    'C' 'C' 0.0033 0.0016
                         'International Tables Vol C Tables 4.2.6.8 and 6.1.1.4'
    'H' 'H' 0.0000 0.0000
                         'International Tables Vol C Tables 4.2.6.8 and 6.1.1.4'
    'O' 'O' 0.0106 0.0060
                         'International Tables Vol C Tables 4.2.6.8 and 6.1.1.4'
_computing_data_collection
;
APEX2 (Bruker, 2014)
;
_computing_cell_refinement
;
SAINT (Bruker, 2014)
;
_computing_data_reduction
;
SAINT (Bruker, 2014)
;
_computing_structure_solution
;
<i>SHELXT2018/2</i> (Sheldrick, 2015a)
;
_computing_structure_refinement
;
<i>SHELXL2019/3</i> (Sheldrick, 2015b)
;
_computing_molecular_graphics
;
Olex2 1.5 (Dolomanov et al., 2009)
;
_computing_publication_material
;
Olex2 1.5 (Dolomanov et al., 2009)
;
loop_
    _atom_site_type_symbol
    _atom_site_label
    _atom_site_fract_x
    _atom_site_fract_y
    _atom_site_fract_z
    _atom_site_U_iso_or_equiv
    _atom_site_adp_type
    _atom_site_calc_flag
    _atom_site_occupancy
    _atom_site_disorder_assembly
    _atom_site_disorder_group
    O O1 1.29775(13) 0.69700(7) 0.9257(2) 0.0517(4) Uani d 1 . .
    O O2 0.64574(11) 0.53802(6) 0.76175(16) 0.0363(3) Uani d 1 . .
    O O3 0.52689(14) 0.70937(7) 0.5462(2) 0.0507(4) Uani d 1 . .
    H H3 0.440(3) 0.7237(13) 0.506(3) 0.076 Uiso d 1 . .
    O O4 0.28735(13) 0.63680(7) 0.5116(2) 0.0481(4) Uani d 1 . .
    O O5 0.17061(13) 0.38516(7) 0.75935(19) 0.0459(4) Uani d 1 . .
    C C1 1.20045(19) 0.71828(10) 0.8100(3) 0.0397(5) Uani d 1 . .
    H H1 1.215242 0.757103 0.737517 0.048 Uiso calc 1 . .
    C C2 1.06098(18) 0.68715(9) 0.7761(2) 0.0338(4) Uani d 1 . .
    C C3 1.03239(18) 0.62416(10) 0.8636(3) 0.0374(4) Uani d 1 . .
    H H3A 1.103690 0.599247 0.941261 0.045 Uiso calc 1 . .
    C C4 0.89871(18) 0.59871(10) 0.8353(2) 0.0375(4) Uani d 1 . .
    H H4 0.880862 0.556435 0.893953 0.045 Uiso calc 1 . .
    C C5 0.78883(17) 0.63530(9) 0.7197(2) 0.0327(4) Uani d 1 . .
    C C6 0.81938(19) 0.69798(10) 0.6320(3) 0.0402(5) Uani d 1 . .
    H H6 0.748651 0.723149 0.553968 0.048 Uiso calc 1 . .
    C C7 0.95327(18) 0.72287(10) 0.6599(3) 0.0380(4) Uani d 1 . .
    H H7 0.971821 0.764552 0.599509 0.046 Uiso calc 1 . .
    C C8 0.64731(17) 0.60722(9) 0.6925(2) 0.0331(4) Uani d 1 . .
    C C9 0.52761(18) 0.64075(9) 0.6130(2) 0.0353(4) Uani d 1 . .
    C C10 0.39395(18) 0.60553(10) 0.5922(2) 0.0352(4) Uani d 1 . .
    C C11 0.39709(17) 0.53381(9) 0.6732(2) 0.0312(4) Uani d 1 . .
    C C12 0.52311(17) 0.50293(10) 0.7537(2) 0.0326(4) Uani d 1 . .
    C C13 0.53046(19) 0.43401(10) 0.8322(2) 0.0392(4) Uani d 1 . .
    H H13 0.615784 0.413493 0.885235 0.047 Uiso calc 1 . .
    C C14 0.41102(19) 0.39688(10) 0.8306(3) 0.0404(5) Uani d 1 . .
    H H14 0.415206 0.350797 0.882787 0.048 Uiso calc 1 . .
    C C15 0.28218(18) 0.42748(10) 0.7510(2) 0.0354(4) Uani d 1 . .
    C C16 0.27491(18) 0.49510(10) 0.6721(2) 0.0361(4) Uani d 1 . .
    H H16 0.189425 0.515213 0.618100 0.043 Uiso calc 1 . .
    C C17 0.03785(19) 0.41217(11) 0.6707(3) 0.0479(5) Uani d 1 . .
    H H17A 0.035499 0.420573 0.544548 0.072 Uiso calc 1 . .
    H H17B 0.020241 0.457065 0.726766 0.072 Uiso calc 1 . .
    H H17C -0.031685 0.377089 0.681216 0.072 Uiso calc 1 . .
loop_
    _atom_site_aniso_label
    _atom_site_aniso_U_11
    _atom_site_aniso_U_22
    _atom_site_aniso_U_33
    _atom_site_aniso_U_12
    _atom_site_aniso_U_13
    _atom_site_aniso_U_23
    O1 0.0366(8) 0.0462(9) 0.0653(10) -0.0042(6) -0.0031(7) 0.0009(7)
    O2 0.0305(7) 0.0323(7) 0.0453(8) 0.0010(5) 0.0071(5) 0.0060(6)
    O3 0.0325(7) 0.0322(8) 0.0835(11) 0.0029(6) 0.0051(7) 0.0152(7)
    O4 0.0315(7) 0.0401(8) 0.0685(10) 0.0041(6) 0.0027(6) 0.0121(7)
    O5 0.0385(8) 0.0413(8) 0.0565(9) -0.0074(6) 0.0077(6) 0.0086(6)
    C1 0.0383(10) 0.0371(11) 0.0443(12) -0.0015(8) 0.0103(8) -0.0043(8)
    C2 0.0337(10) 0.0303(10) 0.0380(10) -0.0001(8) 0.0097(7) -0.0062(8)
    C3 0.0322(10) 0.0352(10) 0.0418(11) 0.0037(8) 0.0024(8) 0.0009(8)
    C4 0.0376(10) 0.0316(10) 0.0430(11) 0.0017(8) 0.0087(8) 0.0025(8)
    C5 0.0305(9) 0.0316(10) 0.0359(10) 0.0038(7) 0.0073(7) -0.0033(7)
    C6 0.0339(10) 0.0374(11) 0.0486(12) 0.0040(8) 0.0081(8) 0.0085(9)
    C7 0.0370(10) 0.0331(10) 0.0443(11) -0.0001(8) 0.0105(8) 0.0046(8)
    C8 0.0335(10) 0.0289(10) 0.0372(10) 0.0016(7) 0.0087(7) 0.0007(7)
    C9 0.0354(10) 0.0270(10) 0.0431(11) 0.0010(8) 0.0082(8) 0.0018(8)
    C10 0.0310(10) 0.0341(10) 0.0399(11) 0.0024(8) 0.0066(8) -0.0005(8)
    C11 0.0307(9) 0.0294(9) 0.0338(10) 0.0011(7) 0.0081(7) -0.0009(7)
    C12 0.0323(9) 0.0313(10) 0.0342(10) 0.0004(7) 0.0075(7) -0.0009(7)
    C13 0.0379(10) 0.0360(11) 0.0415(11) 0.0049(8) 0.0044(8) 0.0062(8)
    C14 0.0436(11) 0.0333(10) 0.0427(11) -0.0001(8) 0.0066(8) 0.0068(8)
    C15 0.0372(10) 0.0345(10) 0.0352(10) -0.0051(8) 0.0096(8) -0.0023(8)
    C16 0.0329(10) 0.0352(10) 0.0398(11) 0.0012(8) 0.0071(7) -0.0003(8)
    C17 0.0358(11) 0.0466(12) 0.0604(14) -0.0061(9) 0.0093(9) 0.0029(10)
_geom_special_details
;
 All esds (except the esd in the dihedral angle between two l.s. planes)
 are estimated using the full covariance matrix.  The cell esds are taken
 into account individually in the estimation of esds in distances, angles
 and torsion angles; correlations between esds in cell parameters are only
 used when they are defined by crystal symmetry.  An approximate (isotropic)
 treatment of cell esds is used for estimating esds involving l.s. planes.
;
loop_
    _geom_bond_atom_site_label_1
    _geom_bond_atom_site_label_2
    _geom_bond_site_symmetry_2
    _geom_bond_distance
    _geom_bond_publ_flag
    O1 C1 . 1.210(2) ?
    O2 C8 . 1.375(2) ?
    O2 C12 . 1.366(2) ?
    O3 H3 . 0.89(2) ?
    O3 C9 . 1.356(2) ?
    O4 C10 . 1.2354(19) ?
    O5 C15 . 1.366(2) ?
    O5 C17 . 1.424(2) ?
    C1 H1 . 0.9300 ?
    C1 C2 . 1.465(2) ?
    C2 C3 . 1.392(2) ?
    C2 C7 . 1.384(2) ?
    C3 H3A . 0.9300 ?
    C3 C4 . 1.377(2) ?
    C4 H4 . 0.9300 ?
    C4 C5 . 1.403(2) ?
    C5 C6 . 1.395(3) ?
    C5 C8 . 1.466(2) ?
    C6 H6 . 0.9300 ?
    C6 C7 . 1.375(2) ?
    C7 H7 . 0.9300 ?
    C8 C9 . 1.351(2) ?
    C9 C10 . 1.451(2) ?
    C10 C11 . 1.449(2) ?
    C11 C12 . 1.382(2) ?
    C11 C16 . 1.404(2) ?
    C12 C13 . 1.392(2) ?
    C13 H13 . 0.9300 ?
    C13 C14 . 1.365(2) ?
    C14 H14 . 0.9300 ?
    C14 C15 . 1.401(2) ?
    C15 C16 . 1.371(3) ?
    C16 H16 . 0.9300 ?
    C17 H17A . 0.9600 ?
    C17 H17B . 0.9600 ?
    C17 H17C . 0.9600 ?
loop_
    _geom_angle_atom_site_label_1
    _geom_angle_atom_site_label_2
    _geom_angle_atom_site_label_3
    _geom_angle_site_symmetry_1
    _geom_angle_site_symmetry_3
    _geom_angle
    _geom_angle_publ_flag
    C12 O2 C8 . . 120.37(13) ?
    C9 O3 H3 . . 108.8(16) ?
    C15 O5 C17 . . 116.97(14) ?
    O1 C1 H1 . . 117.7 ?
    O1 C1 C2 . . 124.56(18) ?
    C2 C1 H1 . . 117.7 ?
    C3 C2 C1 . . 121.82(17) ?
    C7 C2 C1 . . 119.26(17) ?
    C7 C2 C3 . . 118.86(16) ?
    C2 C3 H3A . . 120.0 ?
    C4 C3 C2 . . 120.07(17) ?
    C4 C3 H3A . . 120.0 ?
    C3 C4 H4 . . 119.3 ?
    C3 C4 C5 . . 121.30(17) ?
    C5 C4 H4 . . 119.3 ?
    C4 C5 C8 . . 120.21(16) ?
    C6 C5 C4 . . 117.91(16) ?
    C6 C5 C8 . . 121.88(16) ?
    C5 C6 H6 . . 119.7 ?
    C7 C6 C5 . . 120.51(17) ?
    C7 C6 H6 . . 119.7 ?
    C2 C7 H7 . . 119.3 ?
    C6 C7 C2 . . 121.33(17) ?
    C6 C7 H7 . . 119.3 ?
    O2 C8 C5 . . 111.39(14) ?
    C9 C8 O2 . . 120.31(15) ?
    C9 C8 C5 . . 128.29(16) ?
    O3 C9 C10 . . 116.47(15) ?
    C8 C9 O3 . . 121.19(16) ?
    C8 C9 C10 . . 122.34(16) ?
    O4 C10 C9 . . 120.39(16) ?
    O4 C10 C11 . . 124.31(16) ?
    C11 C10 C9 . . 115.29(15) ?
    C12 C11 C10 . . 119.27(15) ?
    C12 C11 C16 . . 119.29(16) ?
    C16 C11 C10 . . 121.44(15) ?
    O2 C12 C11 . . 122.29(15) ?
    O2 C12 C13 . . 116.72(15) ?
    C11 C12 C13 . . 120.99(16) ?
    C12 C13 H13 . . 120.4 ?
    C14 C13 C12 . . 119.23(17) ?
    C14 C13 H13 . . 120.4 ?
    C13 C14 H14 . . 119.7 ?
    C13 C14 C15 . . 120.67(17) ?
    C15 C14 H14 . . 119.7 ?
    O5 C15 C14 . . 115.02(16) ?
    O5 C15 C16 . . 124.85(16) ?
    C16 C15 C14 . . 120.13(17) ?
    C11 C16 H16 . . 120.2 ?
    C15 C16 C11 . . 119.69(17) ?
    C15 C16 H16 . . 120.2 ?
    O5 C17 H17A . . 109.5 ?
    O5 C17 H17B . . 109.5 ?
    O5 C17 H17C . . 109.5 ?
    H17A C17 H17B . . 109.5 ?
    H17A C17 H17C . . 109.5 ?
    H17B C17 H17C . . 109.5 ?
loop_
    _geom_torsion_atom_site_label_1
    _geom_torsion_atom_site_label_2
    _geom_torsion_atom_site_label_3
    _geom_torsion_atom_site_label_4
    _geom_torsion_site_symmetry_1
    _geom_torsion_site_symmetry_2
    _geom_torsion_site_symmetry_3
    _geom_torsion_site_symmetry_4
    _geom_torsion
    _geom_torsion_publ_flag
    O1 C1 C2 C3 . . . . -7.2(3) ?
    O1 C1 C2 C7 . . . . 170.05(18) ?
    O2 C8 C9 O3 . . . . 179.08(16) ?
    O2 C8 C9 C10 . . . . -1.7(3) ?
    O2 C12 C13 C14 . . . . 179.03(16) ?
    O3 C9 C10 O4 . . . . 2.4(3) ?
    O3 C9 C10 C11 . . . . -176.89(16) ?
    O4 C10 C11 C12 . . . . 177.41(18) ?
    O4 C10 C11 C16 . . . . -2.8(3) ?
    O5 C15 C16 C11 . . . . 179.50(15) ?
    C1 C2 C3 C4 . . . . 176.63(16) ?
    C1 C2 C7 C6 . . . . -176.28(17) ?
    C2 C3 C4 C5 . . . . -0.3(3) ?
    C3 C2 C7 C6 . . . . 1.0(3) ?
    C3 C4 C5 C6 . . . . 0.8(3) ?
    C3 C4 C5 C8 . . . . -179.71(16) ?
    C4 C5 C6 C7 . . . . -0.4(3) ?
    C4 C5 C8 O2 . . . . -11.8(2) ?
    C4 C5 C8 C9 . . . . 167.75(18) ?
    C5 C6 C7 C2 . . . . -0.5(3) ?
    C5 C8 C9 O3 . . . . -0.4(3) ?
    C5 C8 C9 C10 . . . . 178.76(16) ?
    C6 C5 C8 O2 . . . . 167.64(16) ?
    C6 C5 C8 C9 . . . . -12.8(3) ?
    C7 C2 C3 C4 . . . . -0.6(3) ?
    C8 O2 C12 C11 . . . . 1.6(2) ?
    C8 O2 C12 C13 . . . . -177.93(16) ?
    C8 C5 C6 C7 . . . . -179.85(17) ?
    C8 C9 C10 O4 . . . . -176.81(18) ?
    C8 C9 C10 C11 . . . . 3.9(3) ?
    C9 C10 C11 C12 . . . . -3.3(2) ?
    C9 C10 C11 C16 . . . . 176.49(16) ?
    C10 C11 C12 O2 . . . . 0.7(3) ?
    C10 C11 C12 C13 . . . . -179.71(17) ?
    C10 C11 C16 C15 . . . . -179.66(17) ?
    C11 C12 C13 C14 . . . . -0.5(3) ?
    C12 O2 C8 C5 . . . . 178.44(14) ?
    C12 O2 C8 C9 . . . . -1.1(2) ?
    C12 C11 C16 C15 . . . . 0.1(3) ?
    C12 C13 C14 C15 . . . . 0.0(3) ?
    C13 C14 C15 O5 . . . . -179.54(16) ?
    C13 C14 C15 C16 . . . . 0.6(3) ?
    C14 C15 C16 C11 . . . . -0.7(3) ?
    C16 C11 C12 O2 . . . . -179.07(15) ?
    C16 C11 C12 C13 . . . . 0.5(3) ?
    C17 O5 C15 C14 . . . . -176.38(16) ?
    C17 O5 C15 C16 . . . . 3.4(3) ?
loop_
    _geom_hbond_atom_site_label_D
    _geom_hbond_atom_site_label_H
    _geom_hbond_atom_site_label_A
    _geom_hbond_site_symmetry_A
    _geom_hbond_distance_DH
    _geom_hbond_distance_HA
    _geom_hbond_distance_DA
    _geom_hbond_angle_DHA
    _geom_hbond_publ_flag
    O3 H3 O1 4_475 0.89(2) 2.02(2) 2.8304(18) 151(2) yes
    O3 H3 O4 . 0.89(2) 2.20(2) 2.6853(18) 113.6(19) yes
    C6 H6 O3 . 0.93 2.20 2.834(2) 12 yes
_shelx_space_group_comment
;
The symmetry employed for this shelxl refinement is uniquely defined
by the following loop, which should always be used as a source of
symmetry information in preference to the above space-group names.
They are only intended as comments.
;
_shelx_estimated_absorpt_T_min     0.968
_shelx_estimated_absorpt_T_max     0.989
_shelx_hkl_file
;
   0   0  -1   -7.90    0.30
   0   0  -2 5177.98  150.68
   0   0  -3    0.50    1.40
   0   0  -4   37.80    4.60
   0   0  -5   -1.10    1.80
   0   0  -6    7.40    3.50
   0   0   6    2.70    3.30
   0   0  -7    0.10    3.00
   0   0   7    4.60    3.20
   0   0   7    0.90    2.50
   0   0   8    7.80    3.50
   0   0   8    3.90    3.60
   0   0   8    3.30    3.00
   0   0   9    5.90    4.10
   0   0   9    9.30    3.80
   0   0   9    1.10    3.10
   0   0  10   13.00    5.20
   0   0  10   22.10    5.40
   0   1  10   18.10    4.50
   0   1  10    5.40    4.50
   0   1   9    6.20    3.40
   0   1   9    7.30    4.20
   0   1   9   12.90    4.20
   0   1   8    3.90    2.90
   0   1   8   11.50    4.50
   0   1   8    9.90    3.60
   0  -1  -8    2.60    3.90
   0   1   7    4.90    3.30
   0  -1  -7   -0.80    2.80
   0  -1  -6   -0.10    2.60
   0  -1  -5    3.10    2.50
   0  -1  -4    2.00    2.00
   0  -1  -3    9.80    2.40
   0  -1  -2  464.25   16.10
   0   1   1  433.16   13.40
   0   1   1  448.56   17.00
   0   1   1  468.45   13.50
   0  -1  -1  452.35   14.60
   0   1   0   -0.20    0.10
   0   1   0   -0.20    0.10
   0   1   0   -0.30    0.20
   0   1   0   -0.20    0.20
   0   1   0    0.20    0.30
   0  -1   0   -0.20    0.10
   0  -1   0   -0.20    0.30
   0  -1   0   -0.20    0.10
   0  -1   0   -0.30    0.10
   0  -1   0   -0.20    0.10
   0   1  -1  459.15   13.70
   0   1  -1  438.66   17.10
   0   1  -1  434.06   13.70
   0   1  -1  448.66   13.70
   0  -1   1  458.55   13.70
   0  -1   1  451.75   13.70
   0  -1   1  440.76   13.70
   0  -1   1  440.56   17.10
   0  -1   1  446.56   16.80
   0   1  -2  474.95   15.00
   0   1  -2  428.96   13.50
   0  -1   2  475.55   14.00
   0  -1   2  419.16   18.20
   0  -1   3    8.70    2.70
   0   1  -4    2.10    1.30
   0  -1   4   -0.50    1.90
   0   1  -5    2.90    2.00
   0  -1   5    0.90    2.50
   0   1  -6    1.50    2.30
   0  -1   6    0.50    2.80
   0  -1   6   -2.30    2.60
   0   1  -7   -1.30    2.60
   0  -1   7   -0.80    2.40
   0  -1   7   -1.10    2.40
   0  -1   7   -2.20    2.20
   0  -1   8    7.00    3.80
   0  -1   8    2.20    2.80
   0  -1   8    6.00    4.00
   0  -1   9    9.10    4.00
   0  -1   9    9.90    4.50
   0  -1  10   13.40    4.60
   0   2  10   27.00    5.20
   0   2  10   14.20    5.90
   0   2  10   13.10    5.00
   0   2   9   14.50    3.80
   0   2   9    3.50    3.50
   0   2   9   11.40    4.60
   0   2   8    9.90    4.30
   0  -2  -8    2.30    3.90
   0  -2  -7   -0.60    3.00
   0  -2  -6   -0.40    2.50
   0  -2  -5   -0.40    2.20
   0  -2  -4   60.49    6.20
   0  -2  -3  633.14   22.50
   0   2   2 2110.69   60.89
   0  -2  -2 2130.39   74.39
   0  -2  -2 2034.40   62.89
   0  -2  -2 2057.19   60.39
   0   2   1 1296.47   38.30
   0   2   1 1342.37   45.80
   0   2   1 1261.67   38.20
   0  -2  -1 1315.67   39.10
   0  -2  -1 1244.38   38.10
   0  -2  -1 1266.67   45.90
   0  -2  -1 1328.87   38.30
   0   2   0  112.19    4.10
   0   2   0  122.09    4.60
   0   2   0  114.59    3.80
   0   2   0  112.09    4.50
   0   2   0  114.19    5.00
   0  -2   0  113.09    4.90
   0  -2   0  109.79    4.40
   0  -2   0  119.09    4.10
   0  -2   0  112.79    4.50
   0   2  -1 1249.57   38.80
   0   2  -1 1275.07   47.10
   0   2  -1 1311.27   38.80
   0  -2   1 1318.07   36.30
   0  -2   1 1301.97   38.80
   0  -2   1 1325.77   46.20
   0  -2   1 1291.37   47.10
   0  -2   1 1318.17   37.60
   0  -2   1 1303.87   38.80
   0   2  -2 2126.99   60.89
   0   2  -2 1956.90   60.79
   0   2  -2 2132.09   60.99
   0  -2   2 2037.00   75.19
   0  -2   2 2107.49   61.09
   0  -2   2 2038.30   73.49
   0   2  -3  524.85   18.80
   0   2  -3  659.13   20.80
   0  -2   3  668.03   25.90
   0  -2   3  656.23   25.40
   0   2  -4   66.89    4.90
   0  -2   4   63.29    6.00
   0  -2   4   59.99    5.80
   0   2  -5    0.20    1.90
   0  -2   5   -0.10    2.30
   0  -2   5   -2.90    2.20
   0   2  -6    1.20    2.40
   0  -2   6   -1.70    2.30
   0  -2   6   -0.10    1.90
   0  -2   6    1.70    3.10
   0  -2   7    1.00    2.20
   0  -2   7    2.80    3.20
   0  -2   7   -0.60    2.60
   0  -2   8    4.90    3.90
   0  -2   8    4.30    3.70
   0  -2   8    3.30    2.80
   0  -2   9    7.30    4.30
   0  -2   9    8.20    4.20
   0  -2  10   12.70    4.70
   0   3  10   10.00    4.80
   0   3  10    5.80    4.20
   0   3   9   30.00    5.50
   0   3   9   22.20    5.50
   0   3   9   23.40    6.40
   0  -3  -9    9.20    5.70
   0  -3  -8   21.40    6.30
   0  -3  -7    4.90    4.10
   0  -3  -6   37.30    6.60
   0  -3  -5    1.70    2.40
   0  -3  -4   28.70    4.60
   0  -3  -3  281.27   12.40
   0  -3  -3  272.27   13.70
   0   3   2   47.10    3.00
   0  -3  -2   50.69    4.20
   0  -3  -2   39.60    2.60
   0  -3  -2   47.60    2.50
   0  -3  -2   43.10    3.90
   0   3   1  203.28    6.20
   0   3   1  193.98    6.10
   0   3   1  200.48    7.40
   0   3   1  206.28    7.50
   0  -3  -1  210.38    7.50
   0  -3  -1  210.78    8.90
   0  -3  -1  190.18    7.30
   0  -3  -1  204.88    8.10
   0   3   0    0.20    1.10
   0   3   0   -0.70    0.70
   0   3   0   -0.10    0.80
   0   3   0   -0.50    0.50
   0  -3   0   -0.40    0.30
   0  -3   0   -0.60    0.80
   0  -3   0   -0.90    0.60
   0  -3   0   -0.40    0.80
   0  -3   0   -0.60    1.00
   0   3  -1  213.88    8.00
   0   3  -1  207.58    6.50
   0   3  -1  209.98    6.40
   0   3  -1  200.58    7.90
   0  -3   1  211.48    6.70
   0  -3   1  203.78    7.90
   0  -3   1  206.18    9.10
   0  -3   1  218.18    6.50
   0  -3   1  210.18    9.20
   0  -3   1  199.48    7.90
   0   3  -2   45.60    3.30
   0   3  -2   43.50    3.20
   0  -3   2   48.20    3.40
   0  -3   2   45.50    2.40
   0  -3   2   46.80    4.00
   0  -3   2   53.29    4.30
   0   3  -3  266.27   10.00
   0   3  -3  293.67   10.20
   0  -3   3  294.07   10.40
   0  -3   3  266.57   10.00
   0  -3   3  295.47   13.70
   0  -3   3  276.07   13.50
   0   3  -4   37.00    2.40
   0  -3   4   31.90    3.50
   0  -3   4   30.70    5.10
   0  -3   4   32.00    5.10
   0  -3   5   -2.90    2.20
   0  -3   5    1.00    2.50
   0  -3   5   -0.60    1.70
   0  -3   6   47.00    7.50
   0  -3   6   33.60    6.50
   0  -3   6   38.70    4.80
   0  -3   7    2.30    3.30
   0  -3   7   -1.80    1.80
   0  -3   7   -1.00    2.80
   0  -3   8   18.10    5.90
   0  -3   8   24.30    6.30
   0  -3   8   31.10    5.10
   0  -3   9   22.60    6.60
   0  -3   9   16.20    5.50
   0  -3  10    8.60    5.00
   0   4  10   19.90    5.60
   0   4  10   10.00    4.80
   0   4   9   13.20    4.80
   0   4   9   11.60    4.50
   0  -4  -9    2.30    4.80
   0  -4  -8   -3.00    3.60
   0  -4  -7    3.00    3.70
   0  -4  -6    0.60    2.90
   0  -4  -5    0.70    2.50
   0  -4  -4    6.00    3.00
   0  -4  -4    1.50    2.30
   0  -4  -3   71.09    3.10
   0  -4  -3   63.29    5.80
   0  -4  -3   67.89    5.60
   0   4   2    3.20    1.40
   0  -4  -2    4.40    1.80
   0  -4  -2    1.20    1.60
   0  -4  -2    3.40    1.20
   0  -4  -2    0.50    1.10
   0   4   1 1978.70   54.49
   0   4   1 1943.91   57.99
   0   4   1 1911.91   54.19
   0  -4  -1 1948.80   58.19
   0  -4  -1 2019.30   53.89
   0  -4  -1 1932.91   68.29
   0  -4  -1 1863.11   57.59
   0  -4  -1 1949.80   57.79
   0  -4  -1 1818.32   53.69
   0   4   0 1219.18   37.30
   0   4   0 1215.78   37.40
   0   4   0 1228.18   34.70
   0  -4   0 1191.68   37.20
   0  -4   0 1163.98   43.40
   0  -4   0 1254.77   36.50
   0  -4   0 1211.28   37.30
   0   4  -1 1969.00   58.49
   0   4  -1 1939.01   58.59
   0   4  -1 1837.62   56.19
   0   4  -1 1943.91   54.69
   0  -4   1 1965.70   68.89
   0  -4   1 2013.80   56.29
   0  -4   1 1950.20   54.89
   0  -4   1 1922.21   58.49
   0   4  -2    2.50    1.30
   0   4  -2    3.50    1.50
   0  -4   2    1.60    2.00
   0  -4   2    2.10    0.80
   0  -4   2    3.00    2.00
   0  -4   2    4.00    1.50
   0  -4   2    3.00    0.90
   0  -4   2    3.50    0.70
   0   4  -3   69.89    4.40
   0   4  -3   83.39    4.70
   0  -4   3   84.79    4.90
   0  -4   3   78.99    3.80
   0  -4   3   80.29    6.30
   0  -4   3   80.99    6.10
   0   4  -4    6.20    1.70
   0   4  -4    3.10    1.50
   0  -4   4    5.30    2.90
   0  -4   4   11.20    3.30
   0  -4   4    6.00    1.70
   0   4  -5    5.30    1.20
   0  -4   5    2.70    1.90
   0  -4   5    6.70    3.20
   0  -4   5    1.20    2.80
   0  -4   6    0.10    1.90
   0  -4   6   -1.70    2.50
   0  -4   6    2.50    3.50
   0  -4   7   -0.40    3.30
   0  -4   7    1.40    2.30
   0  -4   7    6.50    4.10
   0  -4   8   10.70    5.20
   0  -4   8    9.10    4.70
   0  -4   9    7.60    5.00
   0  -4   9   10.70    5.20
   0  -4  10    3.80    4.90
   0   5  10   15.60    5.50
   0   5  10    8.00    4.70
   0  -5  -9   26.00    7.80
   0  -5  -8   23.60    6.90
   0  -5  -7  116.99   12.20
   0  -5  -6   15.00    4.90
   0  -5  -5   -0.40    2.20
   0  -5  -4    5.80    2.90
   0  -5  -4   -0.30    2.30
   0  -5  -3  189.08   10.20
   0  -5  -3  203.88   11.10
   0  -5  -3  197.98    7.60
   0  -5  -3  181.48    7.20
   0   5   2    4.90    1.60
   0   5   2    7.00    0.80
   0   5   2    5.70    0.90
   0  -5  -2    6.20    2.20
   0  -5  -2    6.80    1.60
   0  -5  -2   10.90    2.70
   0  -5  -2    6.00    1.70
   0   5   1   73.49    4.70
   0   5   1   75.89    3.70
   0   5   1   80.39    3.40
   0  -5  -1   74.79    3.20
   0  -5  -1   76.99    3.00
   0  -5  -1   83.29    4.80
   0  -5  -1   75.29    4.50
   0  -5  -1   74.69    5.00
   0  -5  -1   82.69    4.90
   0   5   0   -3.10    1.10
   0   5   0   -1.60    0.90
   0   5   0   -1.70    1.10
   0  -5   0   -1.30    1.20
   0  -5   0   -3.60    0.90
   0  -5   0   -0.20    1.20
   0  -5   0   -1.00    2.00
   0  -5   0   -0.80    0.80
   0   5  -1   82.19    3.70
   0   5  -1   83.39    5.10
   0   5  -1   80.39    4.90
   0  -5   1   76.09    3.30
   0  -5   1   71.39    5.40
   0  -5   1   80.69    3.90
   0  -5   1   78.79    4.80
   0   5  -2    5.20    1.70
   0   5  -2    6.20    1.80
   0  -5   2    7.50    1.90
   0  -5   2    6.90    1.30
   0  -5   2    8.10    1.00
   0  -5   2    7.40    2.50
   0  -5   2    2.70    2.30
   0   5  -3  200.88    8.80
   0   5  -3  189.68    8.80
   0  -5   3  198.28   10.80
   0  -5   3  206.48    6.90
   0  -5   3  200.48   11.10
   0  -5   3  200.78    7.00
   0  -5   3  191.08    8.80
   0   5  -4    4.10    1.80
   0   5  -4    1.20    1.50
   0  -5   4    2.50    1.30
   0  -5   4    5.30    2.80
   0  -5   4    0.20    2.60
   0   5  -5   -0.60    1.20
   0   5  -5   -0.10    1.20
   0  -5   5   -0.40    2.80
   0  -5   5   -2.50    2.30
   0  -5   5   -1.00    1.40
   0  -5   6    9.00    4.80
   0  -5   6   16.20    5.00
   0  -5   6   11.90    2.70
   0  -5   7  116.09    7.20
   0  -5   7  116.09   10.30
   0  -5   7  109.89   10.50
   0  -5   8   27.00    6.80
   0  -5   8   29.80    6.80
   0  -5   9   44.00    9.00
   0  -5   9   37.60    8.20
   0  -5  10   16.50    6.60
   0   6  10    5.90    4.50
   0  -6 -10    2.50    5.90
   0  -6  -9    3.70    5.10
   0  -6  -8   17.20    6.20
   0  -6  -7    1.20    4.00
   0  -6  -6   32.10    6.50
   0  -6  -5   69.49    9.20
   0  -6  -5   58.19    7.80
   0  -6  -4   41.30    6.00
   0  -6  -4   42.80    6.40
   0  -6  -4   35.50    2.50
   0   6   3   58.99    4.40
   0  -6  -3   58.69    4.10
   0  -6  -3   61.69    5.80
   0  -6  -3   57.69    3.80
   0  -6  -3   56.89    6.10
   0   6   2  111.99    6.40
   0   6   2  119.09    4.50
   0   6   2  125.89    5.00
   0  -6  -2  108.69    5.90
   0  -6  -2  123.19    7.50
   0  -6  -2  134.19    6.60
   0  -6  -2  122.29    7.30
   0   6   1  790.42   23.90
   0   6   1  823.62   26.90
   0  -6  -1  809.42   26.70
   0  -6  -1  822.62   27.00
   0  -6  -1  827.02   30.90
   0  -6  -1  799.22   26.60
   0  -6  -1  799.52   23.60
   0   6   0  243.28    8.60
   0   6   0  240.88   10.50
   0  -6   0  254.17    8.60
   0  -6   0  247.38    9.50
   0  -6   0  256.07   11.60
   0  -6   0  239.58   10.40
   0  -6   0  243.48   10.30
   0   6  -1  809.62   27.30
   0   6  -1  834.92   27.70
   0  -6   1  831.52   24.70
   0  -6   1  810.82   31.60
   0  -6   1  828.22   27.40
   0  -6   1  828.72   25.10
   0   6  -2  124.59    4.40
   0   6  -2  123.79    6.80
   0   6  -2  116.79    6.90
   0  -6   2  125.19    6.80
   0  -6   2  128.39    8.00
   0  -6   2  129.99    5.40
   0  -6   2  129.79    4.40
   0   6  -3   63.39    4.90
   0   6  -3   55.19    4.70
   0  -6   3   57.69    4.60
   0  -6   3   66.79    5.90
   0  -6   3   64.49    6.10
   0  -6   3   63.59    2.80
   0  -6   3   66.09    3.50
   0   6  -4   41.40    4.30
   0   6  -4   41.60    4.40
   0  -6   4   44.60    2.80
   0  -6   4   52.29    6.80
   0  -6   4   40.30    2.80
   0  -6   4   45.80    4.80
   0  -6   4   39.80    6.20
   0   6  -5   65.79    4.80
   0   6  -5   68.59    4.90
   0  -6   5   60.09    3.30
   0  -6   5   63.39    6.90
   0  -6   5   67.19    4.10
   0  -6   5   64.29    8.50
   0   6  -6   37.50    2.90
   0  -6   6   34.10    6.50
   0  -6   6   37.70    2.60
   0  -6   6   37.20    4.00
   0  -6   6   27.70    6.60
   0  -6   7    2.10    4.10
   0  -6   7    5.90    1.30
   0  -6   7    3.80    4.00
   0  -6   8   26.60    7.00
   0  -6   8    5.40    5.00
   0  -6   8   12.10    2.00
   0  -6   9    8.30    5.40
   0  -6   9    2.50    1.80
   0  -6   9    7.40    5.40
   0  -6  10    0.50    2.00
   0  -6  10    1.90    5.10
   0  -7  -9    0.70    5.00
   0  -7  -8   35.90    8.60
   0  -7  -7   19.80    6.30
   0  -7  -6   52.19    8.10
   0  -7  -5   49.90    7.80
   0  -7  -5   47.40    7.20
   0  -7  -4   -0.80    1.00
   0  -7  -4    0.70    1.40
   0  -7  -4    5.70    2.90
   0  -7  -4    0.20    1.90
   0   7   3   66.99    3.20
   0   7   3   60.69    2.90
   0   7   3   58.89    4.80
   0  -7  -3   58.29    5.80
   0  -7  -3   52.69    6.30
   0  -7  -3   61.39    4.20
   0  -7  -3   57.29    4.60
   0   7   2   20.90    2.20
   0   7   2   21.90    2.00
   0   7   2   17.80    3.10
   0  -7  -2   24.90    4.10
   0  -7  -2   18.30    3.50
   0  -7  -2   20.20    3.10
   0  -7  -2   22.70    3.20
   0   7   1  148.59    7.80
   0   7   1  150.58    6.00
   0  -7  -1  147.19    8.30
   0  -7  -1  144.79    7.60
   0  -7  -1  153.58    5.60
   0  -7  -1  142.19    7.50
   0  -7  -1  148.79    7.70
   0   7   0    0.40    1.40
   0   7   0   -0.10    1.00
   0  -7   0    0.60    2.20
   0  -7   0    0.80    0.90
   0  -7   0   -0.90    1.40
   0  -7   0   -0.80    1.10
   0  -7   0   -1.50    1.20
   0   7  -1  137.09    7.80
   0   7  -1  140.79    7.70
   0  -7   1  149.59    5.90
   0  -7   1  152.78    8.80
   0  -7   1  140.69    6.10
   0  -7   1  143.39    7.70
   0   7  -2   22.50    3.40
   0   7  -2   17.50    3.30
   0  -7   2   17.50    3.10
   0  -7   2   24.90    2.60
   0  -7   2   26.50    4.60
   0  -7   2   25.70    1.70
   0   7  -3   61.49    5.20
   0   7  -3   58.29    5.20
   0  -7   3   59.39    2.60
   0  -7   3   63.59    6.30
   0  -7   3   59.39    6.00
   0  -7   3   64.99    3.90
   0  -7   3   66.99    5.20
   0   7  -4    5.00    2.20
   0   7  -4   -1.00    1.60
   0  -7   4    2.50    1.30
   0  -7   4    3.60    3.30
   0  -7   4    0.70    1.90
   0  -7   4    1.60    0.90
   0  -7   4   -0.20    2.80
   0   7  -5   64.49    5.20
   0   7  -5   50.59    5.20
   0  -7   5   59.99    8.00
   0  -7   5   60.39    3.60
   0  -7   5   56.69    8.30
   0  -7   5   59.09    3.80
   0   7  -6   44.70    4.40
   0   7  -6   59.59    4.50
   0  -7   6   57.69    9.00
   0  -7   6   64.39    9.10
   0  -7   6   62.99    4.00
   0  -7   7    8.30    5.20
   0  -7   7   13.30    2.30
   0  -7   7   13.50    5.80
   0  -7   8   45.20    9.20
   0  -7   8   53.79    4.10
   0  -7   8   47.90    8.90
   0  -7   9    7.30    5.70
   0  -7   9   -0.80    5.00
   0  -7   9    0.00    2.00
   0  -8  -9   14.40    6.50
   0  -8  -8   -4.00    3.90
   0  -8  -7   26.00    7.10
   0  -8  -6    3.30    3.80
   0  -8  -6    9.60    4.60
   0  -8  -5   16.40    5.40
   0  -8  -5   23.80    2.30
   0  -8  -5   18.40    5.00
   0   8   4    1.70    0.80
   0   8   4    3.00    1.00
   0  -8  -4    5.20    3.10
   0  -8  -4    2.40    3.00
   0  -8  -4    2.70    1.50
   0  -8  -4    1.70    1.60
   0   8   3  422.06   13.80
   0   8   3  413.86   13.20
   0   8   3  426.36   16.40
   0  -8  -3  399.96   19.50
   0  -8  -3  391.76   15.30
   0  -8  -3  434.56   16.00
   0  -8  -3  395.76   18.10
   0   8   2   71.49    5.60
   0   8   2   74.69    4.40
   0   8   2   66.59    3.80
   0  -8  -2   72.89    5.90
   0  -8  -2   74.39    5.50
   0  -8  -2   73.09    5.20
   0  -8  -2   67.09    5.80
   0   8   1   92.09    4.70
   0   8   1   79.69    6.00
   0  -8  -1   84.09    5.90
   0  -8  -1   82.59    5.80
   0  -8  -1   93.49    4.10
   0  -8  -1   83.89    6.20
   0  -8  -1   88.19    6.20
   0   8   0  308.87   13.50
   0  -8   0  304.47   14.60
   0  -8   0  321.57   11.10
   0  -8   0  318.17   12.30
   0  -8   0  325.67   13.40
   0   8  -1   89.09    6.30
   0   8  -1   80.89    6.20
   0  -8   1   92.59    4.90
   0  -8   1   86.09    4.50
   0  -8   1   84.89    6.00
   0  -8   1   91.59    7.10
   0   8  -2   69.89    5.70
   0   8  -2   61.29    5.50
   0  -8   2   72.09    3.30
   0  -8   2   71.79    6.50
   0  -8   2   71.79    4.30
   0  -8   2   78.29    5.80
   0   8  -3  440.06   16.80
   0   8  -3  400.06   16.70
   0  -8   3  390.76   16.30
   0  -8   3  383.96   19.30
   0  -8   3  405.56   13.90
   0   8  -4    0.80    2.00
   0   8  -4    3.60    2.20
   0  -8   4    3.80    1.70
   0  -8   4    6.60    2.80
   0  -8   4    0.70    3.40
   0  -8   4   -0.80    3.50
   0  -8   4    3.50    1.10
   0   8  -5   20.30    3.90
   0   8  -5   24.50    4.00
   0  -8   5   26.80    2.30
   0  -8   5   24.00    2.90
   0  -8   5   25.30    6.60
   0  -8   5   26.20    6.00
   0   8  -6    4.70    2.50
   0   8  -6    5.80    2.50
   0  -8   6    1.60    4.20
   0  -8   6    4.90    2.00
   0  -8   6    5.50    4.90
   0   8  -7   20.10    2.30
   0  -8   7   26.50    6.90
   0  -8   7   23.70    6.90
   0  -8   7   18.20    2.90
   0  -8   8   -1.80    4.70
   0  -8   8   -1.60    1.90
   0  -8   8    6.10    5.40
   0  -8   9   11.40    6.30
   0  -8   9    0.30    2.40
   0  -8   9   -3.50    5.20
   0  -9  -9    3.50    5.30
   0  -9  -8    6.00    5.50
   0  -9  -7    3.50    4.30
   0   9   6   18.10    1.80
   0  -9  -6   17.50    6.00
   0  -9  -6   18.90    5.60
   0   9   5    2.30    1.00
   0   9   5    0.20    1.00
   0  -9  -5   -0.20    3.40
   0  -9  -5    3.30    3.50
   0  -9  -5   -0.30    1.20
   0  -9  -5    1.00    1.50
   0   9   4    2.30    1.20
   0   9   4    0.80    0.90
   0  -9  -4    2.10    1.80
   0  -9  -4    2.50    2.80
   0  -9  -4    0.50    2.80
   0  -9  -4    1.20    1.60
   0   9   3   -2.30    1.80
   0   9   3    1.10    1.20
   0   9   3    2.00    1.00
   0  -9  -3    1.10    2.20
   0  -9  -3    4.10    2.10
   0  -9  -3    2.10    2.40
   0  -9  -3    1.90    1.70
   0   9   2   70.09    5.90
   0   9   2   78.19    4.20
   0  -9  -2   65.99    6.90
   0  -9  -2   65.49    5.30
   0  -9  -2   58.39    5.60
   0  -9  -2   63.59    5.60
   0   9   1  167.08    7.20
   0   9   1  168.98    9.40
   0  -9  -1  147.39    8.60
   0  -9  -1  166.38    6.60
   0  -9  -1  171.38    9.40
   0  -9  -1  168.58    9.70
   0  -9  -1  180.68    9.20
   0   9   0    0.20    1.70
   0  -9   0    0.50    1.40
   0  -9   0    0.70    1.40
   0  -9   0   -1.30    2.50
   0  -9   0   -0.30    0.90
   0   9  -1  170.08    9.70
   0  -9   1  160.18   10.20
   0  -9   1  176.38    9.40
   0  -9   1  165.88    7.40
   0  -9   1  167.78    7.30
   0   9  -2   66.59    6.00
   0   9  -2   66.59    6.70
   0  -9   2   64.99    6.90
   0  -9   2   64.69    5.70
   0  -9   2   66.49    3.40
   0  -9   2   68.89    4.40
   0   9  -3    1.70    2.00
   0   9  -3    0.40    2.00
   0  -9   3    2.50    3.50
   0  -9   3    1.20    1.50
   0  -9   3   -0.50    1.80
   0   9  -4    2.10    2.30
   0   9  -4    2.40    2.40
   0  -9   4    5.70    2.60
   0  -9   4    2.40    1.80
   0  -9   4    2.80    4.00
   0   9  -5    3.00    2.60
   0   9  -5    0.60    2.30
   0  -9   5    2.20    2.00
   0  -9   5    3.20    4.30
   0  -9   5    0.80    4.10
   0   9  -6   15.40    3.70
   0   9  -6   23.00    4.20
   0  -9   6   24.20    6.50
   0  -9   6   23.20    6.90
   0  -9   6   19.10    3.10
   0   9  -7   -0.10    1.80
   0   9  -7    3.90    2.10
   0  -9   7    1.90    4.90
   0  -9   7    3.10    5.20
   0  -9   7    0.20    2.10
   0  -9   8    6.10    5.50
   0  -9   8   -1.40    5.50
   0  -9   8    3.10    2.40
   0  -9   9   -0.10    5.50
   0  -9   9   -3.50    2.40
   0  -9   9   -9.50    5.70
   0 -10  -9   -0.60    5.20
   0  10   8    6.40    1.80
   0 -10  -8   13.80    6.40
   0  10   7    3.90    1.50
   0 -10  -7   -0.10    4.00
   0  10   6    0.00    1.20
   0 -10  -6    2.00    3.70
   0 -10  -6    4.60    4.10
   0  10   5   16.00    2.10
   0  10   5   11.90    2.20
   0 -10  -5   11.30    4.90
   0 -10  -5   14.30    2.90
   0 -10  -5   14.70    5.30
   0 -10  -5    9.90    2.30
   0  10   4   25.10    3.00
   0  10   4   22.50    2.50
   0  10   4   29.10    4.60
   0 -10  -4   22.90    5.40
   0 -10  -4   23.40    3.80
   0 -10  -4   22.10    5.50
   0 -10  -4   25.40    3.70
   0  10   3   -2.20    1.00
   0  10   3    1.60    2.20
   0  10   3    1.00    1.20
   0 -10  -3    0.30    1.70
   0 -10  -3    0.40    2.20
   0 -10  -3    1.20    1.90
   0 -10  -3    3.70    2.80
   0  10   2   49.60    5.90
   0  10   2   48.30    3.80
   0 -10  -2   45.50    5.90
   0 -10  -2   45.10    5.50
   0 -10  -2   55.29    6.70
   0 -10  -2   46.00    5.30
   0  10   1  827.42   30.30
   0 -10  -1  801.12   33.70
   0 -10  -1  854.91   29.70
   0 -10  -1  839.92   29.80
   0 -10  -1  842.12   30.10
   0 -10  -1  890.91   25.80
   0  10   0 1376.56   45.20
   0 -10   0 1310.97   44.30
   0 -10   0 1334.57   42.80
   0 -10   0 1328.17   50.99
   0 -10   0 1347.17   40.00
   0  10  -1  862.91   31.00
   0 -10   1  851.51   27.60
   0 -10   1  853.51   26.80
   0 -10   1  868.81   30.50
   0 -10   1  828.42   34.70
   0  10  -2   54.39    6.30
   0  10  -2   23.80    4.60
   0 -10   2   49.60    5.90
   0 -10   2   46.70    7.10
   0 -10   2   50.69    4.50
   0 -10   2   51.09    3.10
   0  10  -3    0.10    2.10
   0  10  -3    3.30    2.30
   0 -10   3    4.20    1.90
   0 -10   3    4.60    4.20
   0 -10   3   -1.10    1.90
   0  10  -4   19.30    4.30
   0  10  -4   34.70    5.40
   0 -10   4   21.00    3.20
   0 -10   4   29.70    5.10
   0 -10   4   31.30    6.90
   0  10  -5   11.70    3.60
   0  10  -5   17.50    4.20
   0 -10   5   10.90    2.70
   0 -10   5   19.30    6.40
   0  10  -6    0.30    2.60
   0  10  -6    4.30    3.00
   0 -10   6    1.70    4.50
   0 -10   6    1.00    2.20
   0 -10   6    2.10    5.40
   0  10  -7    5.20    2.90
   0  10  -7    5.30    2.60
   0 -10   7   -1.20    4.80
   0 -10   7   -2.40    5.10
   0 -10   7    2.20    2.40
   0 -10   8    5.80    3.00
   0 -10   8    3.10    5.70
   0 -10   8   -4.60    5.70
   0 -10   9   -7.00    7.00
   0 -10   9   -2.10    2.60
   0 -10   9   -5.10    4.90
   0  11   9   -2.20    1.80
   0 -11  -9   -0.70    5.40
   0  11   8    0.10    1.70
   0 -11  -8   -5.20    3.90
   0  11   7   -1.40    1.50
   0 -11  -7    1.70    4.60
   0 -11  -7    0.20    4.40
   0  11   6    2.10    1.70
   0 -11  -6   -2.60    3.00
   0 -11  -6   -0.90    1.20
   0 -11  -6   -0.40    3.50
   0  11   5    7.80    2.20
   0 -11  -5    8.10    2.40
   0 -11  -5   12.30    3.10
   0 -11  -5    8.60    4.40
   0 -11  -5    7.60    4.20
   0  11   4   -2.10    1.20
   0  11   4   -1.30    1.20
   0 -11  -4    0.60    2.60
   0 -11  -4   -3.60    2.10
   0 -11  -4    0.70    2.20
   0 -11  -4    0.50    1.80
   0  11   3    6.90    1.80
   0  11   3    4.00    3.00
   0 -11  -3   11.40    3.90
   0 -11  -3    6.30    2.60
   0 -11  -3    7.30    2.70
   0 -11  -3    9.80    3.70
   0  11   2    1.20    1.60
   0  11   2   -0.80    2.00
   0 -11  -2    0.10    2.30
   0 -11  -2    4.30    2.60
   0 -11  -2    3.70    0.90
   0 -11  -2    4.50    2.50
   0 -11  -2    3.30    2.60
   0  11   1  142.09    9.30
   0 -11  -1  117.79    8.90
   0 -11  -1  133.99    9.00
   0 -11  -1  151.98    9.00
   0 -11  -1  136.29    6.10
   0 -11  -1  133.49    8.50
   0  11   0    1.60    2.10
   0 -11   0    3.70    1.90
   0 -11   0   -0.20    1.90
   0 -11   0    4.80    3.30
   0 -11   0    2.90    1.40
   0  11  -1  151.78    9.80
   0 -11   1  136.49    7.10
   0 -11   1  125.99    8.80
   0 -11   1  137.49   10.10
   0 -11   1  138.19    7.00
   0  11  -2    3.00    2.60
   0  11  -2    5.40    2.70
   0 -11   2    6.30    2.90
   0 -11   2    4.20    1.50
   0 -11   2    6.20    4.30
   0 -11   2    4.30    2.10
   0  11  -3   10.20    3.30
   0  11  -3   10.80    3.50
   0 -11   3   12.10    3.60
   0 -11   3   11.70    2.60
   0 -11   3   13.50    5.30
   0  11  -4   -1.20    2.30
   0  11  -4    0.70    2.70
   0 -11   4    5.20    4.70
   0 -11   4    1.30    2.00
   0  11  -5    6.20    3.50
   0 -11   5    2.40    4.70
   0 -11   5    5.90    2.50
   0  11  -6    1.30    2.90
   0 -11   6   -2.20    4.90
   0 -11   6   -1.10    2.00
   0  11  -7   -4.00    2.20
   0 -11   7    1.00    5.50
   0 -11   7   -1.20    2.20
   0 -11   8   -1.90    2.40
   0 -11   8   -4.30    5.30
   0 -11   9   -1.50    6.10
   0 -11   9   -1.40    2.80
   0  12   9   -1.90    2.20
   0 -12  -9    0.70    5.60
   0  12   8    0.50    2.10
   0 -12  -8   -3.40    4.90
   0  12   7    1.00    2.00
   0 -12  -7    4.60    5.00
   0 -12  -7    0.10    4.20
   0  12   6    0.90    1.90
   0 -12  -6    0.20    1.50
   0 -12  -6   -0.50    3.40
   0 -12  -6   -0.20    3.50
   0 -12  -6   -1.30    1.40
   0  12   5    3.00    1.90
   0 -12  -5    2.70    2.40
   0 -12  -5    3.70    3.70
   0 -12  -5    2.40    2.10
   0 -12  -5   -1.20    3.20
   0 -12  -4    4.30    3.70
   0 -12  -4    2.70    2.60
   0 -12  -4    5.30    2.50
   0 -12  -4    0.70    3.20
   0  12   3   -3.00    1.40
   0  12   3   -4.40    2.20
   0 -12  -3    0.10    2.10
   0 -12  -3   -0.60    1.90
   0 -12  -3    1.10    2.50
   0 -12  -3   -3.20    2.00
   0  12   2   13.40    4.10
   0 -12  -2   10.40    3.60
   0 -12  -2    9.20    1.40
   0 -12  -2   10.40    3.30
   0 -12  -2   10.40    3.60
   0 -12  -2   10.00    3.40
   0  12   1   36.70    5.60
   0 -12  -1   48.70    3.60
   0 -12  -1   46.90    5.90
   0 -12  -1   41.00    6.30
   0 -12  -1   52.19    6.50
   0 -12  -1   50.99    6.20
   0  12   0  755.12   29.30
   0 -12   0  789.42   29.00
   0 -12   0  758.12   32.20
   0 -12   0  738.23   26.90
   0 -12   0  764.22   24.50
   0  12  -1   44.10    6.40
   0 -12   1   43.00    6.10
   0 -12   1   56.99    4.50
   0 -12   1   49.00    4.30
   0 -12   1   54.99    7.90
   0  12  -2    4.20    3.20
   0 -12   2    9.50    3.50
   0 -12   2   13.40    5.30
   0 -12   2    7.00    2.40
   0 -12   2    7.30    1.90
   0  12  -3   -0.50    2.40
   0  12  -3    1.20    2.70
   0 -12   3    2.90    2.20
   0 -12   3   -0.40    2.60
   0 -12   3    1.30    4.60
   0  12  -4    2.20    3.00
   0 -12   4    9.30    5.40
   0 -12   4    5.20    2.50
   0  12  -5    7.30    3.80
   0 -12   5   -1.20    4.60
   0 -12   5    2.20    2.30
   0  12  -6    0.90    3.00
   0 -12   6    0.80    2.30
   0 -12   6    1.20    5.50
   0  12  -7    2.60    3.00
   0 -12   7   -0.90    5.70
   0 -12   7    0.00    2.60
   0  12  -8    1.50    2.20
   0 -12   8   -4.60    5.60
   0 -12   8    2.70    3.00
   0 -12   9   -7.10    6.20
   0 -12   9   -3.00    2.80
   0  13   8   -0.60    2.30
   0 -13  -8   -2.50    5.10
   0  13   7   -1.20    1.80
   0 -13  -7    1.90    4.70
   0 -13  -7   -1.40    4.10
   0  13   6   -1.80    1.90
   0 -13  -6   -2.80    3.60
   0 -13  -6    5.70    4.90
   0 -13  -6   -0.40    2.00
   0 -13  -6   -2.10    1.60
   0 -13  -5    1.80    3.80
   0 -13  -5   -0.50    3.30
   0 -13  -5   -1.40    1.80
   0 -13  -4   -0.60    2.00
   0 -13  -4   -2.10    2.80
   0 -13  -4    1.90    3.00
   0 -13  -4   -0.50    2.90
   0 -13  -3    5.40    3.30
   0 -13  -3    4.10    2.90
   0 -13  -3    0.80    3.10
   0 -13  -3    5.50    2.90
   0  13   2   19.40    4.70
   0 -13  -2   36.50    6.00
   0 -13  -2   26.80    4.90
   0 -13  -2   29.80    5.70
   0 -13  -2   29.20    5.40
   0 -13  -2   27.10    2.30
   0  13   1   12.40    4.10
   0 -13  -1   20.30    2.70
   0 -13  -1   21.90    4.60
   0 -13  -1   20.20    5.10
   0 -13  -1   20.00    4.20
   0  13   0    2.00    2.60
   0 -13   0    2.90    1.70
   0 -13   0    1.90    3.50
   0 -13   0    1.30    2.00
   0 -13   0    5.40    2.70
   0  13  -1   26.90    5.40
   0 -13   1   20.80    5.90
   0 -13   1   15.90    3.00
   0 -13   1   21.30    3.60
   0 -13   1   17.80    4.30
   0  13  -2   28.90    5.60
   0 -13   2   27.00    6.70
   0 -13   2   31.50    5.60
   0 -13   2   30.90    3.50
   0 -13   2   21.80    3.50
   0  13  -3    3.20    3.40
   0 -13   3    4.30    5.10
   0 -13   3    4.00    2.50
   0 -13   3    7.60    3.50
   0  13  -4    0.80    2.90
   0 -13   4   -2.30    2.00
   0 -13   4    4.30    5.40
   0  13  -5   -3.60    2.50
   0 -13   5   -1.30    2.20
   0 -13   5    2.40    5.40
   0  13  -6    1.40    3.40
   0 -13   6    0.20    2.50
   0 -13   6   -1.70    5.40
   0  13  -7    0.10    3.10
   0 -13   7   -1.90    2.40
   0 -13   7   -4.10    5.70
   0  13  -8    1.50    2.70
   0 -13   8   -4.30    6.20
   0 -13   8    1.00    3.10
   0 -14  -8    0.40    5.50
   0 -14  -7    1.30    4.70
   0 -14  -7    6.80    5.60
   0 -14  -6    0.90    2.10
   0 -14  -6    1.00    4.00
   0 -14  -6   -0.90    3.80
   0 -14  -5    0.50    3.40
   0 -14  -5    1.10    3.60
   0 -14  -5    0.40    2.20
   0 -14  -4    3.00    2.60
   0 -14  -4    0.30    3.30
   0 -14  -4   -0.30    3.00
   0 -14  -3   29.80    6.20
   0 -14  -3   28.50    5.20
   0 -14  -3   26.40    6.00
   0  14   2   65.99    8.00
   0 -14  -2   70.09    8.90
   0 -14  -2   60.59    7.90
   0 -14  -2   72.89    8.10
   0  14   1   50.09    7.30
   0 -14  -1   47.00    6.50
   0 -14  -1   43.30    3.70
   0 -14  -1   52.79    7.80
   0 -14  -1   49.80    6.40
   0  14   0   37.80    6.10
   0 -14   0   49.10    6.90
   0 -14   0   40.50    5.50
   0 -14   0   39.70    4.20
   0 -14   0   41.80    7.30
   0  14  -1   27.80    6.00
   0 -14   1   37.20    4.30
   0 -14   1   50.89    8.30
   0 -14   1   49.00    5.30
   0 -14   1   46.90    6.90
   0  14  -2   52.79    7.60
   0 -14   2   69.99   10.10
   0 -14   2   64.89    5.50
   0 -14   2   64.99    4.70
   0 -14   2   68.79    8.10
   0  14  -3   18.10    5.30
   0 -14   3   37.30    8.20
   0 -14   3   32.20    6.30
   0 -14   3   31.60    4.60
   0  14  -4   -2.10    2.80
   0 -14   4   -5.80    4.50
   0 -14   4   -1.30    2.30
   0  14  -5    3.00    3.50
   0 -14   5   -3.10    2.10
   0 -14   5    5.80    6.20
   0  14  -6   -0.80    3.20
   0 -14   6   -0.10    2.50
   0 -14   6   -0.80    6.20
   0  14  -7   -2.30    3.10
   0 -14   7    0.20    2.70
   0 -14   7   -5.50    6.20
   0  14  -8    3.40    3.30
   0 -14   8    2.50    3.20
   0 -14   8   -1.20    6.80
   0 -15  -8   -4.90    5.30
   0 -15  -7   -0.60    4.60
   0 -15  -7    3.30    5.90
   0 -15  -6    0.90    4.20
   0 -15  -6    4.00    4.50
   0 -15  -6    0.20    2.10
   0 -15  -5   13.80    5.60
   0 -15  -5    8.40    3.20
   0 -15  -5   15.80    5.90
   0 -15  -5    7.80    3.40
   0 -15  -4   17.30    4.10
   0 -15  -4   22.10    6.10
   0 -15  -4   19.80    5.80
   0 -15  -3   -0.20    2.50
   0 -15  -3    6.80    4.20
   0 -15  -3    4.40    3.40
   0  15   2   13.40    4.30
   0 -15  -2    4.80    3.60
   0 -15  -2    9.80    3.70
   0 -15  -2    3.20    3.50
   0  15   1   21.20    5.30
   0 -15  -1   14.10    4.80
   0 -15  -1    6.40    1.90
   0 -15  -1   20.20    4.50
   0 -15  -1   13.10    4.20
   0  15   0   -1.80    2.80
   0 -15   0    1.80    4.00
   0 -15   0   -2.90    1.50
   0 -15   0   -1.80    2.50
   0 -15   0    4.30    2.70
   0  15  -1    5.90    4.20
   0 -15   1   16.30    6.10
   0 -15   1   13.20    3.20
   0 -15   1   16.20    4.70
   0  15  -2    1.60    3.20
   0 -15   2    5.80    3.60
   0 -15   2    3.90    2.50
   0 -15   2    9.20    2.50
   0 -15   2   10.30    5.70
   0  15  -3    5.00    3.90
   0 -15   3   -0.30    4.90
   0 -15   3    4.90    2.90
   0  15  -4   24.70    6.30
   0 -15   4   18.10    3.90
   0 -15   4   32.90    8.20
   0  15  -5    5.40    4.10
   0 -15   5    1.00    5.90
   0 -15   5    9.50    3.50
   0  15  -6    0.60    3.60
   0 -15   6    0.80    2.80
   0 -15   6   -1.40    6.30
   0  15  -7    5.20    4.30
   0 -15   7   -1.50    2.80
   0 -15   7   -1.10    7.00
   0  15  -8   -1.90    3.10
   0 -15   8   -0.50    7.80
   0 -15   8   -7.60    2.50
   0 -16  -8   14.50    7.70
   0 -16  -7   -5.60    4.40
   0 -16  -7    6.90    6.00
   0 -16  -6   32.20    8.30
   0 -16  -6   25.40    7.70
   0 -16  -6   26.50    4.50
   0 -16  -5    5.00    3.20
   0 -16  -5    9.70    3.70
   0 -16  -5   13.30    5.70
   0 -16  -5    7.00    5.10
   0 -16  -4   17.40    5.40
   0 -16  -4   16.40    4.30
   0 -16  -4    8.80    5.00
   0 -16  -3   23.00    6.20
   0 -16  -3   19.00    4.80
   0 -16  -3   16.00    5.20
   0 -16  -2    2.70    3.10
   0 -16  -2    2.10    3.10
   0 -16  -2    1.70    3.00
   0  16   1    4.00    3.60
   0 -16  -1   -3.40    2.70
   0 -16  -1    0.50    2.50
   0 -16  -1   -4.20    2.70
   0  16   0    6.10    3.80
   0 -16   0   -5.30    1.90
   0 -16   0   -1.50    1.70
   0 -16   0   -1.90    3.40
   0 -16   0   -1.80    3.00
   0  16  -1   -2.30    3.10
   0 -16   1    2.60    2.30
   0 -16   1   -1.50    1.90
   0 -16   1   -3.50    3.00
   0 -16   1    1.10    4.40
   0  16  -2   -2.70    3.00
   0 -16   2    1.20    2.50
   0 -16   2    4.70    5.30
   0 -16   2    1.80    2.00
   0 -16   2    3.10    3.40
   0  16  -3   22.80    6.00
   0 -16   3   18.30    7.30
   0 -16   3   27.30    4.70
   0  16  -4   20.60    6.00
   0 -16   4   26.60    8.40
   0 -16   4   16.00    4.20
   0  16  -5    5.90    4.30
   0 -16   5    1.60    6.60
   0 -16   5    8.80    3.70
   0  16  -6   23.20    6.20
   0 -16   6   19.80    4.40
   0 -16   6   20.30    8.90
   0  16  -7    4.50    4.30
   0 -16   7    3.10    8.00
   0 -16   7   -4.00    2.70
   0  16  -8   15.00    4.90
   0 -16   8   10.50    9.30
   0 -17  -7    6.30    6.20
   0 -17  -7    3.60    2.00
   0 -17  -6   11.60    5.90
   0 -17  -6    1.50    2.60
   0 -17  -6    0.40    4.20
   0 -17  -5    2.40    3.10
   0 -17  -5    3.40    4.60
   0 -17  -5   -2.20    2.60
   0 -17  -5    9.60    4.90
   0 -17  -4    2.10    3.30
   0 -17  -4   -1.70    3.20
   0 -17  -4    6.40    4.00
   0 -17  -3    4.30    3.60
   0 -17  -3    8.30    3.90
   0 -17  -3    1.70    3.80
   0 -17  -2   18.30    5.40
   0 -17  -2   18.30    5.60
   0 -17  -2   13.40    4.40
   0  17   1   41.40    7.30
   0 -17  -1   29.90    5.90
   0 -17  -1   47.20    7.50
   0 -17  -1   49.30    8.20
   0  17   0    1.70    3.40
   0 -17   0   -3.40    1.50
   0 -17   0   -0.20    3.60
   0 -17   0   -1.00    3.10
   0 -17   0    1.00    2.80
   0  17  -1   32.70    7.20
   0 -17   1   38.40    7.00
   0 -17   1   34.20    8.20
   0 -17   1   33.10    4.70
   0 -17   1   38.40    5.40
   0  17  -2   26.30    6.80
   0 -17   2   11.70    3.40
   0 -17   2   19.00    5.50
   0 -17   2   15.50    6.70
   0  17  -3    2.00    4.10
   0 -17   3    0.40    5.60
   0 -17   3    2.80    3.00
   0  17  -4    3.80    4.20
   0 -17   4   -4.80    2.20
   0 -17   4   -1.00    6.00
   0  17  -5    2.40    4.50
   0 -17   5   -0.50    6.50
   0 -17   5   -2.10    2.90
   0  17  -6   -0.10    4.00
   0 -17   6   -3.90    7.00
   0 -17   6   -4.40    2.80
   0  17  -7    7.20    5.00
   0 -17   7   -5.50    7.30
   0 -17   7    1.70    3.40
   0 -18  -7    2.50    2.20
   0 -18  -7    1.00    5.70
   0 -18  -6    2.00    2.90
   0 -18  -6    2.60    5.30
   0 -18  -6   10.70    5.80
   0 -18  -5   -1.80    2.90
   0 -18  -5    6.70    3.80
   0 -18  -5   -3.60    3.90
   0 -18  -5    5.70    5.00
   0 -18  -4   -0.70    3.20
   0 -18  -4    2.40    3.50
   0 -18  -4    1.20    4.00
   0 -18  -3   -0.70    2.90
   0 -18  -3    1.90    3.40
   0 -18  -3    0.00    3.60
   0 -18  -2   22.30    5.50
   0 -18  -2   31.00    6.80
   0 -18  -2   21.30    5.80
   0 -18  -1   58.69    7.80
   0 -18  -1   53.99    8.10
   0 -18  -1   73.99   10.60
   0  18   0    4.30    3.90
   0 -18   0    0.30    2.60
   0 -18   0    0.00    3.80
   0 -18   0   -3.00    2.80
   0  18  -1   71.39   10.00
   0 -18   1   58.09    6.10
   0 -18   1   61.99    6.90
   0 -18   1   87.69   11.90
   0 -18   1   71.09    9.60
   0  18  -2   25.40    7.10
   0 -18   2   21.80    7.80
   0 -18   2   28.20    5.00
   0 -18   2   28.20    6.70
   0  18  -3   -3.00    3.90
   0 -18   3   -3.00    2.50
   0 -18   3   -0.40    5.50
   0  18  -4    4.80    4.80
   0 -18   4   -1.30    2.90
   0 -18   4   -1.60    6.10
   0  18  -5    4.50    5.00
   0 -18   5   -2.30    3.10
   0 -18   5   -7.00    6.50
   0  18  -6   10.10    5.70
   0 -18   6    3.10    7.70
   0 -18   6   -2.90    3.20
   0  18  -7   -0.80    4.60
   0 -18   7    2.30    9.00
   0 -18   7   -2.50    3.40
   0 -19  -6   10.20    5.90
   0 -19  -6    3.10    3.20
   0 -19  -6    1.70    5.20
   0 -19  -5    4.90    3.80
   0 -19  -5    4.60    3.90
   0 -19  -5   -2.40    4.10
   0 -19  -5    3.50    4.50
   0 -19  -4    2.10    4.70
   0 -19  -4    6.00    4.10
   0 -19  -4    0.10    3.20
   0 -19  -3    0.70    3.90
   0 -19  -3    2.00    3.60
   0 -19  -3    6.10    4.00
   0 -19  -2    4.40    4.00
   0 -19  -2    4.90    4.30
   0 -19  -2    1.30    3.40
   0 -19  -1    1.30    3.60
   0 -19  -1   -1.20    3.10
   0 -19  -1    3.50    3.20
   0  19   0   -7.20    3.70
   0 -19   0    1.50    3.90
   0 -19   0    0.10    3.80
   0 -19   0    1.00    2.90
   0  19  -1   -0.20    4.20
   0 -19   1   -1.30    3.60
   0 -19   1   -2.50    2.10
   0 -19   1   -0.60    4.30
   0  19  -2   -0.10    4.10
   0 -19   2    3.30    5.70
   0 -19   2   -2.50    2.30
   0  19  -3   -0.40    4.40
   0 -19   3   -2.10    5.50
   0 -19   3    0.30    3.00
   0  19  -4   -2.40    4.20
   0 -19   4    6.50    7.10
   0 -19   4   -6.20    2.60
   0  19  -5    4.00    5.00
   0 -19   5    0.40    7.60
   0 -19   5   -2.30    3.10
   0  19  -6   10.40    6.20
   0 -19   6  -13.30    6.80
   0 -19   6    1.00    3.90
   0  19  -7   -0.10    4.70
   0 -19   7   -5.80    3.50
   0 -19   7  -11.40    7.40
   0 -20  -6    7.20    5.80
   0 -20  -6   -1.50    3.00
   0 -20  -6    2.20    5.70
   0 -20  -5    6.50    4.90
   0 -20  -5   -1.70    3.50
   0 -20  -5   -2.00    4.80
   0 -20  -5   -1.00    3.60
   0 -20  -4    0.40    4.20
   0 -20  -4    3.70    3.90
   0 -20  -4    5.10    4.50
   0 -20  -3   26.70    7.00
   0 -20  -3   35.50    8.00
   0 -20  -2    6.10    4.20
   0 -20  -2   10.00    4.80
   0 -20  -2    5.00    4.10
   0 -20  -1   61.49    9.50
   0 -20  -1   51.79    8.00
   0 -20  -1   61.79   10.00
   0  20   0   10.40    6.00
   0 -20   0   13.30    5.50
   0 -20   0   22.20    6.70
   0 -20   0   24.80    5.40
   0  20  -1   59.29   10.60
   0 -20   1   73.89   11.90
   0 -20   1   87.19   11.50
   0  20  -2   -0.90    4.40
   0 -20   2   -1.60    2.20
   0 -20   2    0.20    5.60
   0  20  -3   36.50    8.80
   0 -20   3   26.30    9.00
   0  20  -4    2.00    5.30
   0 -20   4    8.00    7.60
   0 -20   4    3.90    3.70
   0  20  -5   -3.90    4.80
   0 -20   5    2.10    7.50
   0 -20   5   -3.20    3.50
   0  20  -6   -2.80    5.00
   0 -20   6   -1.40    3.70
   0 -20   6  -14.80    6.00
   0 -21  -6    4.50    6.50
   0 -21  -6   -0.20    3.50
   0 -21  -5    0.40    4.00
   0 -21  -5    5.00    5.00
   0 -21  -5   -2.30    4.30
   0 -21  -5    0.60    3.80
   0 -21  -4   -4.00    3.00
   0 -21  -4    5.40    5.30
   0 -21  -4    4.40    4.30
   0 -21  -3    5.70    4.50
   0 -21  -3    3.00    4.30
   0 -21  -3   11.40    5.10
   0 -21  -2   13.00    5.30
   0 -21  -2    8.80    4.90
   0 -21  -2    6.60    4.60
   0 -21  -1    9.70    5.00
   0 -21  -1    6.00    4.30
   0 -21  -1    2.00    4.20
   0 -21   0    0.00    4.00
   0 -21   0   -0.60    4.10
   0 -21   0    3.20    3.50
   0  21  -1    2.10    5.20
   0 -21   1    8.40    5.70
   0 -21   1   -1.80    4.40
   0  21  -2    9.90    6.20
   0 -21   2    7.00    6.70
   0  21  -3    4.50    5.40
   0 -21   3   13.00    7.50
   0 -21   3   -3.60    3.00
   0  21  -4   -2.70    4.90
   0 -21   4   -4.20    3.30
   0 -21   4   -5.40    6.40
   0  21  -5   -0.30    5.00
   0 -21   5   -1.00    7.70
   0 -21   5   -7.70    3.40
   0  21  -6   -2.50    5.30
   0 -21   6   -4.30    4.00
   0 -21   6  -10.00    7.50
   0 -22  -5    5.90    4.60
   0 -22  -5    4.20    4.50
   0 -22  -5    4.50    5.90
   0 -22  -5   19.20    7.10
   0 -22  -4   10.30    5.50
   0 -22  -4    4.60    5.70
   0 -22  -4   -4.10    3.60
   0 -22  -3   -0.50    3.80
   0 -22  -3   -0.90    4.20
   0 -22  -3    0.40    3.50
   0 -22  -2   10.70    5.20
   0 -22  -2   10.40    5.70
   0 -22  -2    6.60    4.70
   0 -22  -1   -1.30    3.40
   0 -22  -1    8.40    4.70
   0 -22  -1    2.10    4.50
   0 -22   0   12.00    5.90
   0 -22   0    9.40    5.60
   0  22  -1    0.70    5.10
   0 -22   1    3.80    5.10
   0  22  -2    3.30    5.60
   0 -22   2    1.00    5.70
   0  22  -3    2.80    5.50
   0 -22   3    5.50    7.20
   0  22  -4   -3.10    4.80
   0 -22   4   -5.10    3.50
   0 -22   4    2.80    7.60
   0  22  -5    4.10    6.10
   0 -22   5    6.00    9.10
   0 -22   5    5.30    4.80
   0 -23  -4    4.70    5.90
   0 -23  -4   13.80    6.00
   0 -23  -4    7.10    5.00
   0 -23  -3    1.00    4.40
   0 -23  -3   -2.40    4.30
   0 -23  -3    5.90    4.40
   0 -23  -2    4.80    4.60
   0 -23  -2    0.40    4.30
   0 -23  -2    1.20    3.90
   0 -23  -1    3.80    4.60
   0 -23  -1    5.10    4.50
   0 -23  -1    8.20    5.00
   0 -23   0    1.20    4.00
   0 -23   0    0.80    4.30
   0 -23   1    9.70    6.20
   0  23  -2   -4.90    5.40
   0 -23   2    0.40    5.80
   0  23  -3   -2.20    5.50
   0 -23   3   -0.50    6.20
   0  23  -4    4.00    5.90
   0 -23   4   -4.90    7.10
   0 -24  -3    1.80    5.20
   0 -24  -3   20.40    6.70
   0 -24  -3    8.20    5.30
   0 -24  -2    3.50    4.90
   0 -24  -2    0.30    4.90
   0 -24  -2    9.30    5.30
   0 -24  -1    4.20    5.00
   0 -24  -1   16.20    6.20
   0 -24   0    4.70    5.60
   0 -24   0    8.80    5.60
   0 -24   1    3.50    5.20
   0  24  -2    6.30    6.90
   0 -24   2    1.00    5.70
   0  24  -3    0.70    6.30
   0 -24   3    9.40    8.10
   0 -25  -2   26.50    7.70
   0 -25  -2   11.60    6.20
   0 -25  -2   25.70    7.70
   0 -25  -1    2.10    5.10
   0 -25  -1   12.00    5.40
   0 -25   0    2.60    5.60
   0 -25   0   10.40    5.60
   0 -25   1   12.80    6.80
   0 -25   2   32.20    9.70
  -1 -25   2    8.50    7.10
  -1 -25   1    7.40    5.80
  -1 -25   0    3.50    5.60
  -1 -25   0    9.50    5.40
  -1 -25  -1   -4.30    4.90
  -1 -25  -1    7.30    4.70
  -1 -25  -2   -0.90    4.80
  -1 -25  -2   12.30    5.20
  -1 -25  -2   -0.80    5.00
  -1 -24   3   14.00    8.60
   1  24  -3    6.90    7.00
  -1 -24   2    6.40    6.70
  -1 -24   1    1.90    4.80
  -1 -24   0   -7.10    4.10
  -1 -24   0    6.20    4.90
  -1 -24  -1    6.20    5.00
  -1 -24  -1    4.70    4.70
  -1 -24  -1   12.50    5.50
  -1 -24  -2    3.20    5.00
  -1 -24  -2    7.40    4.60
  -1 -24  -2    0.40    4.70
  -1 -24  -3    9.90    5.00
  -1 -24  -3   -1.30    4.70
  -1 -24  -3    9.50    5.60
  -1 -23   4    7.00    8.80
   1  23  -4   11.40    7.00
  -1 -23   3    0.40    6.30
   1  23  -3    8.40    6.40
  -1 -23   2    1.00    6.30
   1  23  -2    0.90    5.60
  -1 -23   1   16.40    6.90
  -1 -23   0   -0.80    4.20
  -1 -23   0    5.90    4.90
  -1 -23  -1   -2.80    3.90
  -1 -23  -1   -1.40    4.30
  -1 -23  -1    9.80    5.10
  -1 -23  -2    4.60    3.90
  -1 -23  -2   -1.80    4.20
  -1 -23  -2    3.40    4.70
  -1 -23  -3    0.70    4.20
  -1 -23  -3    7.40    4.10
  -1 -23  -3    1.00    4.70
  -1 -23  -4    6.70    6.00
  -1 -23  -4   13.50    5.60
  -1 -22   5   -4.40    8.10
  -1 -22   5   -8.20    3.70
   1  22  -5    0.70    5.60
  -1 -22   4   -2.80    3.80
  -1 -22   4   -5.60    6.50
   1  22  -4   -0.50    5.50
  -1 -22   3   -6.20    5.50
   1  22  -3   -1.10    5.20
  -1 -22   2   -2.30    5.50
   1  22  -2    4.00    5.50
  -1 -22   1    4.00    5.00
  -1 -22   1    7.90    5.80
  -1 -22   0   17.80    5.30
  -1 -22   0    7.50    5.40
  -1 -22   0   15.50    6.20
  -1 -22  -1   -1.20    4.10
  -1 -22  -1    4.40    4.40
  -1 -22  -1    9.70    4.70
  -1 -22  -2    0.20    4.10
  -1 -22  -2    7.30    4.80
  -1 -22  -2    6.00    4.10
  -1 -22  -3    3.60    4.80
  -1 -22  -3    3.30    4.90
  -1 -22  -3    9.00    4.60
  -1 -22  -4    9.90    5.10
  -1 -22  -4   -1.60    3.90
  -1 -22  -4   -2.30    4.70
  -1 -22  -5   -1.10    3.60
  -1 -22  -5    1.50    5.50
  -1 -21   6    2.70    9.00
  -1 -21   6    8.50    5.20
   1  21  -6   18.00    7.40
  -1 -21   5   -6.00    7.20
  -1 -21   5   -1.60    4.00
   1  21  -5   -6.70    4.40
  -1 -21   4   -0.10    7.30
  -1 -21   4    1.70    3.80
   1  21  -4    2.90    5.70
  -1 -21   3   28.10    5.70
  -1 -21   3   23.50    9.00
   1  21  -3   18.50    7.20
  -1 -21   2    0.80    5.60
   1  21  -2    4.40    5.30
  -1 -21   1   15.60    6.70
  -1 -21   1   17.10    5.90
   1  21  -1    5.60    5.80
  -1 -21   0    5.70    4.70
  -1 -21   0   10.10    4.40
  -1 -21   0    6.10    4.90
  -1 -21  -1    7.60    5.00
  -1 -21  -1   14.00    5.40
  -1 -21  -1   11.10    4.90
  -1 -21  -2    4.80    4.00
  -1 -21  -2   -0.20    3.80
  -1 -21  -2   -1.50    3.40
  -1 -21  -3    8.70    4.50
  -1 -21  -3    3.90    4.70
  -1 -21  -3   11.10    4.90
  -1 -21  -4   -5.30    4.00
  -1 -21  -4    8.00    4.70
  -1 -21  -4    1.00    3.90
  -1 -21  -5    2.60    4.00
  -1 -21  -5    5.50    5.80
  -1 -20   6   -6.90    7.90
  -1 -20   6   -2.80    3.70
   1  20  -6    5.40    5.30
  -1 -20   5   -0.90    3.80
  -1 -20   5    1.40    8.00
   1  20  -5    6.70    5.50
  -1 -20   4   -2.00    6.40
  -1 -20   4   -1.80    3.30
   1  20  -4   -6.50    3.70
  -1 -20   3   -8.60    4.70
  -1 -20   3   -2.80    2.90
   1  20  -3    0.80    4.80
  -1 -20   2    2.10    5.60
  -1 -20   2   -1.70    2.50
   1  20  -2   -7.10    3.80
  -1 -20   1   10.70    4.00
  -1 -20   1   10.40    5.20
  -1 -20   1   19.90    7.10
   1  20  -1   15.60    6.50
  -1 -20   0   34.90    7.50
  -1 -20   0   29.30    6.00
  -1 -20   0   54.49    9.40
  -1 -20  -1    6.20    4.50
  -1 -20  -1    1.80    3.60
  -1 -20  -1    1.40    3.40
  -1 -20  -2    1.50    3.40
  -1 -20  -2    4.00    4.20
  -1 -20  -2    0.80    3.70
  -1 -20  -3    2.20    4.30
  -1 -20  -3    4.10    4.00
  -1 -20  -3    4.50    3.70
  -1 -20  -4    0.00    3.70
  -1 -20  -4   -0.30    4.50
  -1 -20  -4    7.50    4.60
  -1 -20  -5   37.70    9.10
  -1 -20  -5   41.70    6.90
  -1 -20  -6    1.10    3.30
  -1 -20  -6    3.90    5.80
  -1 -19   7   -8.00    7.20
  -1 -19   7    1.80    4.50
   1  19  -7    0.30    4.80
  -1 -19   6   -2.60    3.40
  -1 -19   6   -6.30    6.70
   1  19  -6    1.40    5.00
  -1 -19   5   -1.10    3.60
  -1 -19   5   -5.30    6.70
   1  19  -5   -0.20    4.40
  -1 -19   4    0.50    6.50
  -1 -19   4   -0.60    3.20
   1  19  -4    2.90    4.90
  -1 -19   3    1.60    3.10
  -1 -19   3   -2.50    6.10
   1  19  -3   -2.30    4.00
  -1 -19   2   17.40    6.10
  -1 -19   2   18.30    7.60
   1  19  -2    8.20    5.30
  -1 -19   1    4.20    3.30
  -1 -19   1   -1.40    3.30
  -1 -19   1    1.90    5.00
   1  19  -1   -1.10    4.10
  -1 -19   0    1.50    4.10
  -1 -19   0    0.60    3.70
  -1 -19   0    3.60    3.20
   1  19   0    2.30    4.90
  -1 -19  -1   11.10    4.90
  -1 -19  -1    3.00    3.90
  -1 -19  -1   13.70    5.20
  -1 -19  -2    1.90    3.30
  -1 -19  -2   -0.60    3.40
  -1 -19  -2   -3.10    3.20
  -1 -19  -3    8.40    4.40
  -1 -19  -3    8.90    4.90
  -1 -19  -3   10.50    4.70
  -1 -19  -4   12.10    5.10
  -1 -19  -4   17.10    5.00
  -1 -19  -4   16.10    6.40
  -1 -19  -5    0.20    4.40
  -1 -19  -5    0.80    3.30
  -1 -19  -5    8.90    5.40
  -1 -19  -6    2.10    3.20
  -1 -19  -6    3.10    5.50
  -1 -18   7   -0.10    3.80
  -1 -18   7    0.50    8.40
   1  18  -7   -1.10    4.20
  -1 -18   6   -3.10    3.00
  -1 -18   6    0.30    8.00
   1  18  -6    3.00    4.70
  -1 -18   5    2.10    3.50
  -1 -18   5    0.40    7.10
   1  18  -5   11.60    5.90
  -1 -18   4   -2.30    2.90
  -1 -18   4    2.80    6.90
   1  18  -4    1.50    4.40
  -1 -18   3    9.40    6.90
  -1 -18   3    1.50    2.80
   1  18  -3    0.80    4.40
  -1 -18   2   16.20    7.40
  -1 -18   2   23.60    6.20
  -1 -18   2   11.00    3.70
   1  18  -2   17.90    6.20
  -1 -18   1   34.40    5.70
  -1 -18   1   38.10    7.30
  -1 -18   1   41.50    8.60
  -1 -18   1   41.60    5.30
   1  18  -1   26.60    6.70
  -1 -18   0    3.50    3.30
  -1 -18   0    1.30    3.60
  -1 -18   0   -2.00    3.40
   1  18   0    0.90    4.10
  -1 -18  -1   34.80    6.60
  -1 -18  -1   26.90    6.50
  -1 -18  -1   33.10    6.90
  -1 -18  -2    2.30    3.60
  -1 -18  -2   -0.30    3.30
  -1 -18  -2    1.00    3.10
  -1 -18  -3   19.10    5.50
  -1 -18  -3   21.10    6.00
  -1 -18  -3   24.70    6.50
  -1 -18  -4   19.10    5.90
  -1 -18  -4   18.30    6.40
  -1 -18  -4   10.40    4.20
  -1 -18  -5   -1.40    3.70
  -1 -18  -5   -2.50    4.20
  -1 -18  -5   -3.60    2.70
  -1 -18  -6   12.70    3.90
  -1 -18  -6    1.80    5.10
  -1 -18  -7    7.80    6.40
  -1 -18  -7    0.50    1.80
  -1 -17   7  -10.00    7.10
  -1 -17   7   -3.30    3.10
   1  17  -7    2.60    4.50
  -1 -17   6   -2.50    2.70
  -1 -17   6    3.80    7.40
   1  17  -6    3.50    4.40
  -1 -17   5   -5.20    5.80
  -1 -17   5    2.80    3.30
   1  17  -5    2.30    4.30
  -1 -17   4   -4.20    2.50
  -1 -17   4   -1.30    5.70
   1  17  -4    1.10    3.60
  -1 -17   3    6.60    3.30
  -1 -17   3    4.30    6.40
   1  17  -3   -1.00    3.80
  -1 -17   2    1.90    2.40
  -1 -17   2    4.60    4.00
  -1 -17   2   -1.60    2.30
  -1 -17   2    1.10    5.20
   1  17  -2   -1.90    3.40
  -1 -17   1   41.70    5.20
  -1 -17   1   23.60    6.00
  -1 -17   1   49.00    8.90
  -1 -17   1   41.30    5.80
   1  17  -1   25.40    6.60
  -1 -17   0    3.70    4.70
  -1 -17   0    9.70    3.70
  -1 -17   0    0.60    3.40
   1  17   0    3.40    4.50
  -1 -17  -1    7.00    3.60
  -1 -17  -1    2.00    3.50
  -1 -17  -1    5.10    3.80
   1  17   1   -3.10    3.70
  -1 -17  -2   30.10    6.00
  -1 -17  -2   21.70    5.60
  -1 -17  -2   14.00    5.10
  -1 -17  -3   19.40    5.90
  -1 -17  -3   22.50    6.10
  -1 -17  -3   13.80    4.40
  -1 -17  -4    6.40    3.50
  -1 -17  -4    6.20    4.20
  -1 -17  -4    5.70    4.40
  -1 -17  -5   -5.70    3.50
  -1 -17  -5   -0.70    2.80
  -1 -17  -5    4.00    4.20
  -1 -17  -6    8.90    6.30
  -1 -17  -6   10.30    3.50
  -1 -17  -7    1.30    5.60
  -1 -16   8    3.80    8.60
  -1 -16   8   -1.40    3.50
   1  16  -8    4.40    4.20
  -1 -16   7    1.10    3.20
  -1 -16   7    1.70    7.60
   1  16  -7    9.20    4.70
  -1 -16   6    2.40    6.90
  -1 -16   6    7.00    3.70
   1  16  -6    6.60    4.70
  -1 -16   5   -7.20    2.10
  -1 -16   5   -7.80    5.40
   1  16  -5   -0.40    3.70
  -1 -16   4    0.50    2.70
  -1 -16   4   -1.10    6.00
   1  16  -4   -1.20    3.60
  -1 -16   3  100.89   13.00
   1  16  -3  112.89   12.10
  -1 -16   2   -2.30    2.10
  -1 -16   2   -1.20    2.70
  -1 -16   2    2.70    5.50
  -1 -16   2   -1.10    2.00
   1  16  -2   -1.30    3.20
  -1 -16   1   20.50    6.50
  -1 -16   1   22.80    4.50
  -1 -16   1   13.30    3.20
  -1 -16   1    3.40    3.60
   1  16  -1   13.50    5.00
  -1 -16   0    6.40    3.50
  -1 -16   0    5.00    2.40
  -1 -16   0   11.70    5.30
  -1 -16   0    2.20    3.30
   1  16   0   -3.50    3.10
  -1 -16  -1   11.40    4.60
  -1 -16  -1   10.60    4.30
  -1 -16  -1   11.70    4.40
   1  16   1    6.50    4.20
  -1 -16  -2    3.10    3.80
  -1 -16  -2    2.20    3.10
  -1 -16  -2    5.40    3.70
  -1 -16  -3    0.60    2.90
  -1 -16  -3    0.10    2.60
  -1 -16  -3    0.40    3.40
  -1 -16  -4   11.70    4.20
  -1 -16  -4    9.60    5.10
  -1 -16  -4    5.60    4.10
  -1 -16  -5   10.70    3.80
  -1 -16  -5    7.20    4.50
  -1 -16  -5    1.70    4.00
  -1 -16  -6    4.20    2.70
  -1 -16  -6   14.60    5.90
  -1 -16  -6   14.00    6.20
  -1 -16  -7   -1.50    4.90
  -1 -15   8   -8.30    6.20
  -1 -15   8   -5.50    2.90
   1  15  -8   -2.70    3.20
  -1 -15   7   -2.90    2.60
  -1 -15   7    0.50    7.50
   1  15  -7    5.10    4.30
  -1 -15   6   -3.70    2.30
  -1 -15   6   -3.00    6.00
   1  15  -6    0.40    3.60
  -1 -15   5    9.50    3.60
  -1 -15   5   18.00    7.60
   1  15  -5   10.70    4.70
  -1 -15   4   39.30    5.10
  -1 -15   4   44.70    9.60
   1  15  -4   52.59    8.30
  -1 -15   3   41.20    8.80
  -1 -15   3   34.90    6.50
  -1 -15   3   31.20    4.40
   1  15  -3   17.70    5.30
  -1 -15   2    8.70    5.80
  -1 -15   2    7.60    2.90
  -1 -15   2   12.70    4.30
  -1 -15   2   13.30    3.10
   1  15  -2    6.60    3.80
  -1 -15   1    2.60    2.30
  -1 -15   1    2.70    2.30
  -1 -15   1    1.90    4.80
  -1 -15   1    0.40    3.10
   1  15  -1    1.50    3.40
  -1 -15   0    9.10    3.40
  -1 -15   0    3.20    2.10
  -1 -15   0    5.70    3.40
  -1 -15   0    5.30    4.60
   1  15   0    7.10    3.90
  -1 -15  -1   14.00    4.50
  -1 -15  -1   20.50    4.90
  -1 -15  -1   16.60    5.10
  -1 -15  -1   13.20    2.50
   1  15   1   11.00    4.40
  -1 -15  -2    7.60    3.60
  -1 -15  -2   13.00    4.50
  -1 -15  -2   11.20    4.30
  -1 -15  -3    0.30    3.40
  -1 -15  -3    2.00    2.80
  -1 -15  -3    5.80    3.50
  -1 -15  -4    0.60    2.80
  -1 -15  -4    0.50    3.00
  -1 -15  -4    1.00    3.60
  -1 -15  -5    4.40    3.00
  -1 -15  -5    1.20    3.90
  -1 -15  -5    9.40    4.60
  -1 -15  -6   -2.00    2.00
  -1 -15  -6    3.20    4.50
  -1 -15  -6    2.50    4.50
  -1 -15  -7   -0.70    4.60
  -1 -15  -8   -2.40    5.10
  -1 -14   8   -0.80    3.00
  -1 -14   8   -2.60    6.90
   1  14  -8    0.00    3.20
  -1 -14   7    2.40    2.90
  -1 -14   7   -4.80    6.30
   1  14  -7    0.00    3.50
  -1 -14   6   10.90    3.50
  -1 -14   6   10.40    7.50
   1  14  -6   12.50    4.60
  -1 -14   5   13.40    6.80
  -1 -14   5   17.70    3.80
   1  14  -5   13.90    5.10
  -1 -14   4   17.20    6.80
  -1 -14   4   11.00    3.40
   1  14  -4    9.50    4.30
  -1 -14   3   23.20    3.10
  -1 -14   3   24.60    7.20
  -1 -14   3   20.60    5.10
  -1 -14   3   24.20    4.00
   1  14  -3    5.80    3.80
  -1 -14   2   29.10    5.80
  -1 -14   2   30.90    4.10
  -1 -14   2   46.00    8.30
  -1 -14   2   17.10    3.30
   1  14  -2   35.60    6.40
  -1 -14   1   20.00    3.50
  -1 -14   1   43.40    7.80
  -1 -14   1   34.40    4.80
  -1 -14   1   32.70    5.90
   1  14  -1   27.60    5.80
  -1 -14   0   25.70    5.90
  -1 -14   0   28.30    4.80
  -1 -14   0   23.10    3.40
  -1 -14   0   20.50    4.70
   1  14   0   14.90    4.40
  -1 -14  -1    0.60    2.60
  -1 -14  -1    1.10    1.30
  -1 -14  -1   -3.10    2.10
  -1 -14  -1    1.10    3.10
   1  14   1   -2.80    2.40
  -1 -14  -2   -2.90    2.00
  -1 -14  -2   -1.20    2.50
  -1 -14  -2   -4.00    2.50
   1  14   2   -8.20    3.00
  -1 -14  -3   -1.00    2.90
  -1 -14  -3    6.90    3.40
  -1 -14  -3    3.00    3.40
  -1 -14  -4   14.90    4.80
  -1 -14  -4    2.40    3.80
  -1 -14  -4    8.00    3.30
  -1 -14  -5    1.30    2.40
  -1 -14  -5    1.30    3.60
  -1 -14  -5    5.80    4.20
   1  14   5    0.80    2.00
  -1 -14  -6    6.20    4.60
  -1 -14  -6    2.30    2.10
  -1 -14  -6   10.70    5.60
   1  14   6   -0.50    2.10
  -1 -14  -7   -1.90    4.20
   1  14   7    0.00    2.30
  -1 -14  -8   10.60    6.80
   1  14   8   11.20    3.40
  -1 -13   9  -10.00    6.10
  -1 -13   8    1.50    6.90
  -1 -13   8    4.90    3.20
   1  13  -8    4.40    3.20
  -1 -13   7    0.60    2.70
  -1 -13   7   -4.50    5.80
   1  13  -7   -3.10    3.00
  -1 -13   6   12.60    3.30
  -1 -13   6    6.50    6.60
   1  13  -6   12.60    4.40
  -1 -13   5    5.40    5.70
  -1 -13   5    9.70    3.20
   1  13  -5    4.60    3.70
  -1 -13   4   44.50    4.90
  -1 -13   4   53.79    9.20
   1  13  -4   62.79    8.10
  -1 -13   3  155.98   11.00
  -1 -13   3  152.68    8.60
  -1 -13   3  166.58    7.30
  -1 -13   3  160.68   12.80
   1  13  -3  148.39   11.00
  -1 -13   2    2.00    2.80
  -1 -13   2    0.40    2.00
  -1 -13   2    2.10    1.80
  -1 -13   2   10.00    5.00
   1  13  -2   -2.90    2.20
  -1 -13   1   81.49    5.90
  -1 -13   1   83.99    8.70
  -1 -13   1   85.09    8.80
   1  13  -1   52.29    7.30
  -1 -13   0   27.60    5.10
  -1 -13   0   36.90    6.50
  -1 -13   0   39.10    5.20
  -1 -13   0   26.50    3.40
   1  13   0   32.00    5.80
  -1 -13  -1    5.10    1.60
  -1 -13  -1    3.10    2.70
  -1 -13  -1    0.60    3.10
  -1 -13  -1    2.90    2.80
  -1 -13  -1    5.00    2.80
   1  13   1    2.70    2.70
  -1 -13  -2   12.70    4.00
  -1 -13  -2   19.90    4.20
  -1 -13  -2   13.90    4.50
  -1 -13  -2   18.20    4.50
   1  13   2   19.90    4.80
  -1 -13  -3    5.30    3.40
  -1 -13  -3    4.40    2.90
  -1 -13  -3    4.60    3.00
  -1 -13  -3    3.30    3.20
  -1 -13  -4   50.09    7.90
  -1 -13  -4   49.20    6.20
  -1 -13  -4   55.69    8.50
   1  13   4   40.30    4.90
  -1 -13  -5   21.00    5.80
  -1 -13  -5   19.30    5.90
  -1 -13  -5   22.50    4.00
   1  13   5   21.00    3.70
  -1 -13  -6   35.10    3.70
  -1 -13  -6   40.50    8.00
  -1 -13  -6   21.60    3.30
  -1 -13  -6   53.09    9.50
   1  13   6   33.50    4.40
  -1 -13  -7    0.30    4.30
   1  13   7   -1.50    1.90
  -1 -13  -8    1.30    5.70
   1  13   8    0.70    2.40
  -1 -12   9   -3.90    6.00
  -1 -12   9    3.00    3.20
  -1 -12   8    2.50    6.30
  -1 -12   8    5.70    3.20
   1  12  -8    5.30    2.90
  -1 -12   7   -2.40    2.30
  -1 -12   7    6.40    6.50
   1  12  -7   -2.20    2.80
  -1 -12   6    2.90    5.50
  -1 -12   6    5.00    2.70
   1  12  -6    2.70    2.90
  -1 -12   5   -1.40    2.10
  -1 -12   5    8.80    5.70
   1  12  -5    3.30    3.10
  -1 -12   4    2.00    5.00
  -1 -12   4    8.50    2.80
   1  12  -4    2.80    2.80
  -1 -12   3  115.69    5.70
  -1 -12   3  118.79    7.00
  -1 -12   3  101.29    8.50
  -1 -12   3  128.59   10.80
   1  12  -3  119.69    9.40
   1  12  -3   99.59    8.80
  -1 -12   2  353.06   16.70
  -1 -12   2  328.17   18.40
  -1 -12   2  355.96   13.50
  -1 -12   2  356.26   13.70
   1  12  -2  343.67   17.00
  -1 -12   1    9.70    4.40
  -1 -12   1    1.30    1.60
  -1 -12   1    1.50    2.40
  -1 -12   1    0.20    1.80
   1  12  -1    1.50    2.70
  -1 -12   0   18.50    4.20
  -1 -12   0   22.10    3.00
  -1 -12   0   24.20    5.40
  -1 -12   0   24.50    4.10
   1  12   0   15.90    4.30
  -1 -12  -1   70.59    6.30
  -1 -12  -1   73.69    4.40
  -1 -12  -1   72.19    6.80
  -1 -12  -1   88.39    7.60
  -1 -12  -1   78.39    6.80
   1  12   1   62.39    7.30
  -1 -12  -2    5.00    2.70
  -1 -12  -2    5.50    2.90
  -1 -12  -2    8.60    3.20
  -1 -12  -2    0.40    2.60
   1  12   2    3.20    2.00
   1  12   2   11.80    3.70
  -1 -12  -3   17.20    4.60
  -1 -12  -3   15.50    3.90
  -1 -12  -3   12.90    4.10
  -1 -12  -3   20.00    4.10
   1  12   3   14.10    2.80
   1  12   3   22.90    3.50
   1  12   3   26.70    4.90
  -1 -12  -4   16.60    5.00
  -1 -12  -4   13.50    3.40
  -1 -12  -4   12.60    3.50
  -1 -12  -4   21.20    5.40
   1  12   4    8.80    2.50
  -1 -12  -5    1.00    3.50
  -1 -12  -5    1.10    2.20
  -1 -12  -5   -0.50    2.00
  -1 -12  -5   -3.00    2.90
   1  12   5   -0.80    1.70
  -1 -12  -6    0.20    1.40
  -1 -12  -6    1.90    4.00
  -1 -12  -6   -1.90    3.40
   1  12   6    0.70    1.70
  -1 -12  -7    2.10    4.60
   1  12   7   -0.10    1.90
  -1 -12  -8   13.60    7.00
   1  12   8   10.10    2.90
  -1 -11   9   -5.80    2.40
  -1 -11   9   -2.30    6.00
  -1 -11   9  -12.60    6.60
  -1 -11   8    0.60    5.60
  -1 -11   8    1.70    2.70
   1  11  -8   -0.20    1.90
  -1 -11   7   -2.70    4.80
  -1 -11   7   -3.00    5.40
  -1 -11   7   -2.40    2.20
   1  11  -7    1.90    2.80
  -1 -11   6    0.40    4.80
  -1 -11   6   -4.50    1.80
  -1 -11   6    1.10    5.20
   1  11  -6   -3.90    2.40
  -1 -11   5    1.50    2.20
  -1 -11   5   -5.00    4.00
   1  11  -5   -0.60    2.50
  -1 -11   4    8.50    5.00
  -1 -11   4    6.50    1.60
  -1 -11   4    4.30    2.30
  -1 -11   4    4.40    3.10
   1  11  -4    5.90    3.30
   1  11  -4    0.20    2.50
  -1 -11   3   13.00    2.70
  -1 -11   3   12.20    2.10
  -1 -11   3   13.10    3.70
  -1 -11   3   15.60    5.30
   1  11  -3    4.50    2.90
   1  11  -3   11.30    3.60
  -1 -11   2  235.58   12.30
  -1 -11   2  226.48    9.70
  -1 -11   2  232.58    9.60
  -1 -11   2  199.18   13.20
   1  11  -2  228.58   12.60
  -1 -11   1  307.27   16.40
  -1 -11   1  315.47   12.30
  -1 -11   1  325.17   15.20
  -1 -11   1  321.37   13.10
   1  11  -1  340.07   15.80
  -1 -11   0   18.50    2.70
  -1 -11   0   23.40    4.90
  -1 -11   0   12.30    3.40
  -1 -11   0   18.70    3.60
   1  11   0   16.60    4.00
  -1 -11  -1    6.00    2.60
  -1 -11  -1    9.30    3.40
  -1 -11  -1    6.70    1.60
  -1 -11  -1    6.70    2.80
  -1 -11  -1    6.10    2.80
   1  11   1    7.40    3.10
  -1 -11  -2    4.50    2.60
  -1 -11  -2    9.40    3.30
  -1 -11  -2   10.10    3.30
  -1 -11  -2    5.40    2.70
   1  11   2    6.90    3.00
   1  11   2   11.10    2.30
  -1 -11  -3   19.30    4.70
  -1 -11  -3   13.30    3.40
  -1 -11  -3   18.50    3.70
  -1 -11  -3   19.80    4.70
   1  11   3   23.10    3.00
   1  11   3   11.10    2.50
   1  11   3   18.80    4.20
  -1 -11  -4    1.70    3.10
  -1 -11  -4    5.50    2.50
  -1 -11  -4    1.80    2.40
  -1 -11  -4    7.60    4.10
   1  11   4    5.20    2.00
   1  11   4    2.80    1.70
  -1 -11  -5   63.99    9.20
  -1 -11  -5   54.39    4.80
  -1 -11  -5   55.69    5.40
  -1 -11  -5   67.59    9.50
   1  11   5   58.69    4.50
  -1 -11  -6   23.50    6.40
  -1 -11  -6   22.10    6.30
   1  11   6   21.20    3.00
  -1 -11  -7   17.60    6.60
   1  11   7   23.80    3.20
  -1 -11  -8    2.00    5.00
   1  11   8    0.20    1.80
  -1 -11  -9   -0.80    5.50
   1  11   9    2.20    2.10
  -1 -10   9   -5.20    2.30
  -1 -10   9  -11.40    5.50
  -1 -10   9    2.30    5.90
  -1 -10   8   -8.80    4.90
  -1 -10   8    1.90    5.40
  -1 -10   8    0.70    2.20
  -1 -10   7   -6.80    4.40
  -1 -10   7   -2.20    4.30
  -1 -10   7   -0.60    2.10
   1  10  -7   -0.20    2.40
  -1 -10   6    1.00    4.50
  -1 -10   6   -1.10    2.00
  -1 -10   6   -3.00    4.30
   1  10  -6   -2.20    2.30
  -1 -10   5   45.60    8.30
  -1 -10   5   45.90    4.50
  -1 -10   5   36.40    7.70
   1  10  -5   29.50    5.10
   1  10  -5   42.60    5.70
  -1 -10   4   21.00    5.90
  -1 -10   4   19.30    4.20
  -1 -10   4   21.60    3.30
  -1 -10   4   25.70    2.60
   1  10  -4   15.10    3.90
   1  10  -4   20.10    4.30
  -1 -10   3    6.50    1.70
  -1 -10   3    7.00    2.20
  -1 -10   3    6.80    2.80
  -1 -10   3    6.00    4.10
   1  10  -3    5.30    2.80
   1  10  -3    4.40    2.70
  -1 -10   2  305.47   14.70
  -1 -10   2  335.47   12.30
  -1 -10   2  322.57   11.90
  -1 -10   2  314.07   16.50
   1  10  -2  309.07   14.90
   1  10  -2  310.17   14.80
  -1 -10   1  252.07   10.60
  -1 -10   1  260.17   10.10
  -1 -10   1  235.98   12.30
  -1 -10   1  236.38   13.40
   1  10  -1  262.07   12.90
  -1 -10   0   14.50    3.00
  -1 -10   0   17.30    3.70
  -1 -10   0   17.40    2.60
  -1 -10   0   17.50    4.10
   1  10   0   14.90    3.50
  -1 -10  -1   53.29    5.80
  -1 -10  -1   42.60    3.00
  -1 -10  -1   50.29    6.10
  -1 -10  -1   36.90    4.90
  -1 -10  -1   41.90    5.30
   1  10   1   34.50    5.00
   1  10   1   44.60    3.90
  -1 -10  -2    0.90    2.00
  -1 -10  -2    2.20    2.30
  -1 -10  -2    3.00    2.40
  -1 -10  -2   -0.10    1.80
   1  10   2   -0.90    1.20
   1  10   2    0.70    2.10
   1  10   2    4.70    1.70
  -1 -10  -3  105.59    6.90
  -1 -10  -3  107.19    8.10
  -1 -10  -3  103.29    7.20
  -1 -10  -3  100.19    8.40
   1  10   3   95.59    7.30
   1  10   3   99.09    5.70
   1  10   3  108.79    5.30
  -1 -10  -4    4.30    2.20
  -1 -10  -4    9.90    4.10
  -1 -10  -4    6.80    2.60
  -1 -10  -4    7.30    3.70
   1  10   4    1.50    1.50
   1  10   4    4.60    1.70
  -1 -10  -5   69.69    5.00
  -1 -10  -5   57.49    4.30
  -1 -10  -5   57.39    8.60
  -1 -10  -5   62.19    8.80
   1  10   5   76.89    4.50
  -1 -10  -6   34.50    7.40
  -1 -10  -6   41.40    7.90
   1  10   6   37.50    3.20
  -1 -10  -7    2.70    4.00
   1  10   7    9.00    2.00
  -1 -10  -8    3.00    5.20
   1  10   8    1.30    1.60
  -1 -10  -9   -1.00    5.30
  -1  -9   9    2.70    2.60
  -1  -9   9   11.20    6.70
  -1  -9   9   -3.70    5.40
  -1  -9   8   -1.10    4.30
  -1  -9   8   -0.80    5.10
  -1  -9   8   -0.80    2.10
  -1  -9   7    2.10    4.90
  -1  -9   7    0.70    4.60
  -1  -9   7   -0.10    1.90
   1   9  -7   -1.50    2.10
   1   9  -7   -2.60    1.90
  -1  -9   6   -1.10    1.80
  -1  -9   6   -2.30    3.70
  -1  -9   6   -1.40    4.10
   1   9  -6   -2.20    2.30
   1   9  -6   -0.20    2.20
  -1  -9   5    0.40    1.70
  -1  -9   5   -1.20    3.90
  -1  -9   5    0.40    1.80
  -1  -9   5    6.60    4.70
   1   9  -5    2.00    2.50
   1   9  -5    0.40    2.20
  -1  -9   4   10.50    3.10
  -1  -9   4    7.90    2.20
  -1  -9   4   14.80    5.20
  -1  -9   4   11.70    2.10
  -1  -9   4    2.80    4.00
   1   9  -4    7.90    3.10
   1   9  -4    5.80    2.80
  -1  -9   3   -1.00    1.90
  -1  -9   3    2.10    1.50
  -1  -9   3    1.30    3.30
  -1  -9   3    1.30    1.60
   1   9  -3    2.30    2.20
   1   9  -3    0.90    2.10
  -1  -9   2   49.80    4.10
  -1  -9   2   53.59    6.90
  -1  -9   2   49.10    3.50
  -1  -9   2   49.80    5.70
   1   9  -2   46.70    5.60
   1   9  -2   43.10    5.30
  -1  -9   1    3.50    2.20
  -1  -9   1    4.40    1.70
  -1  -9   1    6.50    2.00
  -1  -9   1    8.00    3.50
   1   9  -1    9.40    2.70
  -1  -9   0   -2.90    0.80
  -1  -9   0    1.00    2.70
  -1  -9   0    0.20    1.50
  -1  -9   0   -1.00    1.60
   1   9   0   -0.30    1.70
  -1  -9  -1  450.65   19.80
  -1  -9  -1  489.15   18.40
  -1  -9  -1  464.15   14.80
  -1  -9  -1  479.65   18.50
  -1  -9  -1  450.85   18.10
   1   9   1  469.15   15.50
   1   9   1  441.96   18.20
  -1  -9  -2   79.59    6.30
  -1  -9  -2   87.89    6.50
  -1  -9  -2   80.49    6.60
  -1  -9  -2   84.49    6.10
   1   9   2   84.79    5.00
   1   9   2   95.79    6.50
   1   9   2   81.59    4.70
  -1  -9  -3    1.30    1.60
  -1  -9  -3   -3.10    1.50
  -1  -9  -3    0.00    1.80
  -1  -9  -3    0.70    1.80
   1   9   3    1.30    1.10
   1   9   3    1.70    1.20
   1   9   3   -1.90    1.90
  -1  -9  -4   54.19    4.50
  -1  -9  -4   43.70    6.80
  -1  -9  -4   55.99    4.80
  -1  -9  -4   53.09    7.30
   1   9   4   63.19    3.80
   1   9   4   53.79    3.30
  -1  -9  -5   -1.20    1.10
  -1  -9  -5    1.40    3.30
  -1  -9  -5   -0.80    2.90
  -1  -9  -5   -0.60    1.20
   1   9   5    1.90    1.20
   1   9   5    2.60    1.00
  -1  -9  -6  160.08   12.90
  -1  -9  -6  169.08   13.50
   1   9   6  194.48    6.60
  -1  -9  -7    2.50    4.30
  -1  -9  -8   -1.30    4.70
  -1  -9  -9    0.10    5.50
  -1  -8   9    3.60    5.40
  -1  -8   9    0.90    2.20
  -1  -8   9   -0.60    5.50
  -1  -8   8   -5.50    4.20
  -1  -8   8   -0.30    1.90
  -1  -8   8    5.70    5.30
  -1  -8   7    2.10    4.00
  -1  -8   7   -1.00    3.80
  -1  -8   7   -1.80    1.60
   1   8  -7    1.50    1.70
   1   8  -7   -1.70    1.50
  -1  -8   6    4.00    4.40
  -1  -8   6   -2.90    1.40
  -1  -8   6    4.70    4.40
   1   8  -6    1.70    2.30
   1   8  -6   -0.10    2.20
  -1  -8   5   12.40    5.30
  -1  -8   5   14.50    5.20
  -1  -8   5   11.70    2.40
  -1  -8   5   19.40    2.60
   1   8  -5   15.30    3.50
   1   8  -5   13.10    3.30
  -1  -8   4   17.20    2.60
  -1  -8   4   19.00    5.30
  -1  -8   4   25.10    2.70
  -1  -8   4   21.50    4.00
  -1  -8   4   32.30    6.10
   1   8  -4   24.70    4.10
   1   8  -4   22.30    3.90
  -1  -8   3   83.79    7.60
  -1  -8   3   86.49    7.90
  -1  -8   3   79.19    4.80
  -1  -8   3   96.19    4.60
  -1  -8   3   86.29    6.70
   1   8  -3   94.99    6.90
   1   8  -3   93.69    7.00
  -1  -8   2  147.99    6.30
  -1  -8   2  155.98    6.80
  -1  -8   2  140.69    9.40
  -1  -8   2  137.79    8.30
   1   8  -2  157.98    8.90
   1   8  -2  137.79    8.50
  -1  -8   1  788.92   27.80
  -1  -8   1  784.02   31.50
  -1  -8   1  820.72   25.80
  -1  -8   1  791.92   24.60
   1   8  -1  787.22   28.00
  -1  -8   0    0.20    2.20
  -1  -8   0    1.00    1.70
  -1  -8   0    0.10    1.00
  -1  -8   0    0.00    1.60
  -1  -8   0    0.20    1.40
   1   8   0   -0.10    1.10
   1   8   0   -0.10    1.50
  -1  -8  -1    2.90    2.00
  -1  -8  -1    2.70    1.90
  -1  -8  -1    1.70    1.70
  -1  -8  -1    1.50    0.90
  -1  -8  -1    2.10    1.80
   1   8   1    0.20    1.60
   1   8   1    3.20    1.30
   1   8   1    3.20    1.40
  -1  -8  -2   21.50    4.00
  -1  -8  -2   21.00    3.40
  -1  -8  -2   24.40    4.00
  -1  -8  -2   21.60    3.40
   1   8   2   19.60    2.60
   1   8   2   15.50    3.00
   1   8   2   17.10    2.10
  -1  -8  -3   44.10    6.00
  -1  -8  -3   39.40    4.30
  -1  -8  -3   23.40    4.20
  -1  -8  -3   33.60    3.90
   1   8   3   38.20    2.80
   1   8   3   30.60    2.50
   1   8   3   39.00    4.60
  -1  -8  -4   87.79    9.30
  -1  -8  -4   96.19    5.50
  -1  -8  -4   78.39    4.90
   1   8   4   86.39    3.60
   1   8   4   86.29    4.00
  -1  -8  -5  136.99   11.00
  -1  -8  -5  153.68    5.70
  -1  -8  -6   18.00    5.60
  -1  -8  -7    4.60    4.40
  -1  -8  -8    6.20    5.40
  -1  -8  -9    0.00    5.50
  -1  -7  10    0.80    5.00
  -1  -7  10    1.70    2.40
  -1  -7  10   -2.70    5.70
  -1  -7   9    5.40    2.10
  -1  -7   9    5.70    5.30
  -1  -7   9   12.50    6.10
  -1  -7   8   15.00    2.60
  -1  -7   8   12.10    5.80
  -1  -7   8   17.70    6.50
  -1  -7   7    2.40    1.60
  -1  -7   7    5.60    4.80
  -1  -7   7    9.40    5.20
  -1  -7   6   36.30    7.40
  -1  -7   6   28.00    6.50
  -1  -7   6   35.40    3.30
  -1  -7   6   37.90    4.00
   1   7  -6   37.60    4.30
   1   7  -6   43.90    4.60
  -1  -7   5   28.50    6.00
  -1  -7   5   30.70    3.30
  -1  -7   5   34.70    3.10
  -1  -7   5   28.90    6.40
   1   7  -5   30.40    4.20
   1   7  -5   32.20    4.30
  -1  -7   4    1.90    1.40
  -1  -7   4    3.90    3.40
  -1  -7   4    3.70    1.50
  -1  -7   4    4.30    2.40
  -1  -7   4    3.10    3.30
   1   7  -4   -0.30    1.90
   1   7  -4    3.00    2.00
  -1  -7   3  691.43   24.70
  -1  -7   3  715.73   29.70
  -1  -7   3  673.43   29.20
  -1  -7   3  681.13   21.60
  -1  -7   3  709.63   21.90
   1   7  -3  681.13   24.70
   1   7  -3  704.13   24.80
  -1  -7   2  824.42   32.90
  -1  -7   2  857.31   25.80
  -1  -7   2  807.42   28.40
  -1  -7   2  825.22   25.40
   1   7  -2  808.22   28.50
   1   7  -2  853.21   28.70
  -1  -7   1  211.48    8.30
  -1  -7   1  203.98    7.90
  -1  -7   1  212.38    9.90
  -1  -7   1  208.28   10.70
   1   7  -1  197.08    9.80
   1   7  -1  206.18    9.90
  -1  -7   0  225.78    9.60
  -1  -7   0  223.28    8.30
  -1  -7   0  231.18   11.00
  -1  -7   0  230.88   10.40
  -1  -7   0  224.08   10.50
   1   7   0  242.18    8.50
   1   7   0  221.58   10.30
  -1  -7  -1   19.00    3.10
  -1  -7  -1   21.30    3.20
  -1  -7  -1   19.90    1.80
  -1  -7  -1   15.60    2.90
  -1  -7  -1   22.10    3.40
   1   7   1   21.60    2.30
   1   7   1   19.50    2.40
   1   7   1   21.30    3.20
  -1  -7  -2   21.90    3.10
  -1  -7  -2   20.50    3.10
  -1  -7  -2   19.00    3.60
   1   7   2   20.40    3.20
   1   7   2   20.90    2.00
   1   7   2   18.10    2.20
  -1  -7  -3   70.19    4.80
  -1  -7  -3   58.29    6.60
  -1  -7  -3   66.39    4.50
   1   7   3   65.29    5.00
   1   7   3   64.49    3.00
   1   7   3   69.69    3.40
  -1  -7  -4   -0.90    2.10
  -1  -7  -4    1.90    1.50
  -1  -7  -4   -0.60    1.20
  -1  -7  -4   -0.40    1.00
  -1  -7  -5   78.29    8.90
  -1  -7  -5   42.80    6.70
  -1  -7  -6    0.10    3.00
  -1  -7  -7   56.59    9.50
  -1  -7  -8   14.30    6.00
  -1  -7  -9   -0.70    4.80
  -1  -6  10    5.50    2.10
  -1  -6  10    0.80    5.50
  -1  -6  10    4.70    5.20
  -1  -6   9    8.30    2.00
  -1  -6   9    4.60    4.80
  -1  -6   9    6.20    5.10
  -1  -6   8    3.80    4.20
  -1  -6   8   -0.50    3.80
  -1  -6   7    0.20    3.40
  -1  -6   7    2.60    3.70
  -1  -6   7    1.50    2.30
  -1  -6   6    5.40    2.20
  -1  -6   6    5.80    4.40
  -1  -6   6    2.20    3.60
   1   6  -6    2.30    1.60
   1   6  -6    5.40    1.90
  -1  -6   5   23.20    2.20
  -1  -6   5   28.70    3.40
  -1  -6   5   34.20    6.40
  -1  -6   5   29.00    6.30
   1   6  -5   24.90    3.50
   1   6  -5   28.20    3.60
  -1  -6   4   73.89    8.50
  -1  -6   4   73.89    4.10
  -1  -6   4   61.29    5.40
  -1  -6   4   71.89    3.80
  -1  -6   4   68.99    6.90
   1   6  -4   61.09    5.10
   1   6  -4   67.19    5.50
  -1  -6   3    2.10    1.70
  -1  -6   3    1.00    2.50
  -1  -6   3    0.80    1.10
  -1  -6   3    1.30    2.60
  -1  -6   3    5.00    1.40
   1   6  -3    1.90    1.70
   1   6  -3   -1.40    1.30
  -1  -6   2   11.30    3.20
  -1  -6   2   15.60    3.50
  -1  -6   2   13.20    1.80
  -1  -6   2   15.60    2.00
  -1  -6   2   19.30    3.20
   1   6  -2   10.90    2.40
   1   6  -2    9.80    2.40
  -1  -6   1  916.51   34.40
  -1  -6   1  940.51   28.20
  -1  -6   1  898.51   27.10
  -1  -6   1  873.21   29.80
   1   6  -1  882.61   29.90
   1   6  -1  924.51   30.10
  -1  -6   0  200.28    9.20
  -1  -6   0  208.28    9.80
  -1  -6   0  206.98    9.20
  -1  -6   0  193.38    7.70
  -1  -6   0  207.58    8.60
  -1  -6   0  204.58    7.40
   1   6   0  197.98    9.10
   1   6   0  203.88    7.50
  -1  -6  -1  589.34   17.40
  -1  -6  -1  592.24   20.40
  -1  -6  -1  578.84   20.70
  -1  -6  -1  601.04   20.60
   1   6   1  595.74   18.00
   1   6   1  608.34   18.70
   1   6   1  567.54   20.40
  -1  -6  -2   17.10    3.30
  -1  -6  -2   14.20    2.40
  -1  -6  -2   11.40    2.20
  -1  -6  -2    5.70    1.70
   1   6   2   12.30    2.40
   1   6   2   16.50    1.80
   1   6   2   13.70    1.40
  -1  -6  -3   47.70    3.70
  -1  -6  -3   45.00    3.50
  -1  -6  -3   64.79    6.70
   1   6   3   49.30    4.20
  -1  -6  -4   35.40    5.60
  -1  -6  -5   -1.80    2.30
  -1  -6  -6    8.30    4.10
  -1  -6  -7   15.60    5.60
  -1  -6  -8    8.00    5.30
  -1  -6  -9    1.10    5.10
  -1  -5  10    2.70    5.00
  -1  -5  10    7.10    5.30
  -1  -5   9    8.40    5.10
  -1  -5   9    8.00    5.10
  -1  -5   8    5.70    4.30
  -1  -5   8    4.80    4.00
  -1  -5   7   94.99    9.50
  -1  -5   7   85.79    6.40
  -1  -5   7   98.19   10.00
  -1  -5   6   36.50    6.90
  -1  -5   6   35.90    7.20
  -1  -5   6   28.60    3.90
  -1  -5   5  220.18    9.50
  -1  -5   5  214.08   13.70
  -1  -5   5  222.08   13.70
   1   5  -5  236.78    9.50
   1   5  -5  210.68    9.10
  -1  -5   4  116.39    6.80
  -1  -5   4  107.19    5.50
  -1  -5   4  108.79    8.60
  -1  -5   4  105.29    8.40
   1   5  -4  113.19    6.40
   1   5  -4  104.19    6.10
  -1  -5   3    1.70    1.00
  -1  -5   3    1.70    2.40
  -1  -5   3    1.00    1.10
  -1  -5   3    0.30    2.20
  -1  -5   3    2.90    1.70
   1   5  -3   -0.70    1.30
   1   5  -3    3.00    1.70
  -1  -5   2  297.17   11.90
  -1  -5   2  314.27   14.20
  -1  -5   2  302.77   10.00
  -1  -5   2  295.47   13.90
  -1  -5   2  301.77   10.20
   1   5  -2  286.67   11.90
   1   5  -2  303.57   12.00
  -1  -5   1    8.60    1.80
  -1  -5   1    8.90    1.50
  -1  -5   1   14.00    2.90
  -1  -5   1   12.40    2.40
   1   5  -1   11.20    2.20
   1   5  -1   13.10    1.60
   1   5  -1   12.60    2.30
  -1  -5   0   77.59    3.90
  -1  -5   0   87.89    5.20
  -1  -5   0   87.69    5.30
  -1  -5   0   85.89    4.60
  -1  -5   0   82.69    3.80
  -1  -5   0   86.39    5.10
   1   5   0   80.99    5.00
   1   5   0   79.99    5.00
   1   5   0   91.19    4.00
   1   5   0   86.89    4.20
  -1  -5  -1    0.40    1.30
  -1  -5  -1    0.90    1.30
  -1  -5  -1    2.70    0.60
  -1  -5  -1    1.70    0.90
  -1  -5  -1    2.50    0.70
  -1  -5  -1    1.40    1.40
   1   5   1    1.80    1.40
   1   5   1    3.20    1.00
   1   5   1    3.00    0.90
  -1  -5  -2   56.49    3.90
  -1  -5  -2   50.19    4.50
  -1  -5  -2   47.00    3.50
  -1  -5  -2   55.89    4.30
   1   5   2   49.60    3.80
   1   5   2   48.60    2.10
   1   5   2   50.19    2.30
  -1  -5  -3   80.19    4.10
  -1  -5  -3   70.79    3.90
  -1  -5  -3   67.79    5.60
  -1  -5  -3   78.49    6.20
  -1  -5  -4   16.10    3.90
  -1  -5  -5    7.70    3.60
  -1  -5  -6    5.70    3.70
  -1  -5  -7   45.30    8.30
  -1  -5  -8   33.50    7.90
  -1  -5  -9   32.30    8.10
  -1  -4  10   21.10    6.50
  -1  -4  10    7.80    5.30
  -1  -4   9    8.60    4.70
  -1  -4   9    1.70    3.80
  -1  -4   8   16.80    5.40
  -1  -4   8   15.40    5.80
  -1  -4   8   14.70    3.80
  -1  -4   7   24.50    6.20
  -1  -4   7   19.40    3.90
  -1  -4   7   20.50    5.60
  -1  -4   6   42.60    4.90
  -1  -4   6   32.70    6.80
  -1  -4   6   44.80    7.60
  -1  -4   5   -3.50    2.30
  -1  -4   5    1.80    1.70
  -1  -4   5   -2.60    2.20
   1   4  -5    2.30    1.20
   1   4  -5   -0.20    1.00
  -1  -4   4  776.12   24.90
  -1  -4   4  731.23   31.80
  -1  -4   4  769.12   32.60
   1   4  -4  748.93   24.80
   1   4  -4  794.52   25.10
  -1  -4   3 1261.57   37.20
  -1  -4   3 1211.48   46.60
  -1  -4   3 1225.28   47.60
  -1  -4   3 1220.58   38.40
   1   4  -3 1220.58   38.30
   1   4  -3 1193.98   38.20
  -1  -4   2  479.05   15.20
  -1  -4   2  473.35   14.50
  -1  -4   2  477.35   19.90
  -1  -4   2  485.45   16.70
  -1  -4   2  486.35   20.20
   1   4  -2  464.75   16.60
   1   4  -2  468.15   16.60
  -1  -4   1 1817.12   54.69
  -1  -4   1 1773.72   52.99
  -1  -4   1 1795.82   65.79
  -1  -4   1 1876.91   64.09
  -1  -4   1 1750.42   51.09
   1   4  -1 1822.82   54.69
   1   4  -1 1743.33   54.59
   1   4  -1 1822.32   50.99
  -1  -4   0  258.57    8.30
  -1  -4   0  266.37    8.60
  -1  -4   0  254.17    9.80
  -1  -4   0  265.17    9.90
  -1  -4   0  217.18   10.20
  -1  -4   0  260.77    9.30
   1   4   0  257.47    8.70
   1   4   0  247.98    9.80
   1   4   0  247.78    8.30
   1   4   0  250.87    9.80
  -1  -4  -1   34.30    3.50
  -1  -4  -1   31.60    2.90
  -1  -4  -1   34.10    3.20
  -1  -4  -1   39.20    3.10
  -1  -4  -1   41.60    1.50
  -1  -4  -1   36.00    1.40
   1   4   1   31.90    3.10
   1   4   1   39.20    2.30
   1   4   1   41.60    2.20
  -1  -4  -2  102.99    4.80
  -1  -4  -2   99.19    4.80
  -1  -4  -2   95.09    5.90
  -1  -4  -2  105.79    6.20
   1   4   2   99.29    5.10
  -1  -4  -3   16.70    3.40
  -1  -4  -3    7.50    2.60
  -1  -4  -3   11.50    1.50
  -1  -4  -3   13.10    1.50
  -1  -4  -4    6.90    2.90
  -1  -4  -5    0.90    2.50
  -1  -4  -6   -0.80    2.70
  -1  -4  -7   -0.70    3.10
  -1  -4  -8    0.20    4.10
  -1  -4  -9    5.90    5.20
   1   4   9   24.20    4.30
   1   4   9   16.00    5.00
  -1  -4 -10    5.60    6.00
   1   4  10   13.90    5.10
  -1  -3  10    8.90    4.60
  -1  -3  10    9.70    5.10
  -1  -3   9   13.10    5.20
  -1  -3   9    9.40    4.80
  -1  -3   8   28.20    6.70
  -1  -3   8   33.10    7.20
  -1  -3   8   38.60    5.60
  -1  -3   7    2.70    3.70
  -1  -3   7    2.20    3.30
  -1  -3   7    1.00    2.30
  -1  -3   6   -3.20    2.80
  -1  -3   6    3.20    3.30
  -1  -3   6    0.60    2.10
  -1  -3   5  138.89   10.20
  -1  -3   5  142.89   10.40
  -1  -3   5  140.59    7.60
  -1  -3   4  938.31   39.70
  -1  -3   4 1022.50   32.10
  -1  -3   4  969.00   40.70
   1   3  -4  992.70   30.90
   1   3  -4 1075.89   31.20
  -1  -3   3    6.50    1.80
  -1  -3   3    6.90    2.90
  -1  -3   3    9.40    2.00
  -1  -3   3    3.60    2.50
   1   3  -3    7.60    1.80
   1   3  -3    6.30    1.60
  -1  -3   2 9453.95  318.87
  -1  -3   2 8499.45  327.17
   1   3  -2 9393.36  268.17
   1   3  -2 9601.74  268.37
  -1  -3   1  379.26   13.30
  -1  -3   1  389.76   13.40
  -1  -3   1  391.76   11.80
  -1  -3   1  372.36   15.20
  -1  -3   1  397.56   12.40
  -1  -3   1  380.26   15.70
   1   3  -1  368.56   13.20
   1   3  -1  398.16   11.60
   1   3  -1  376.36   13.30
  -1  -3   0 1887.71   55.79
  -1  -3   0 1856.21   56.49
  -1  -3   0 1875.41   53.39
  -1  -3   0 1876.81   53.19
  -1  -3   0 1903.41   56.49
   1   3   0 1898.31   56.49
   1   3   0 1854.01   56.49
   1   3   0 1872.31   53.49
   1   3   0 1922.71   65.79
   1   3   0 1935.61   53.19
  -1  -3  -1  340.97   12.70
  -1  -3  -1  316.67   11.20
  -1  -3  -1  321.17   11.30
  -1  -3  -1  317.67   11.90
   1   3   1  335.37   12.50
   1   3   1  333.27   11.40
   1   3   1  318.27    9.60
   1   3   1  329.57    9.80
  -1  -3  -2   11.50    1.60
  -1  -3  -2   11.50    2.40
  -1  -3  -2   10.60    1.50
  -1  -3  -2    9.50    2.30
   1   3   2   12.20    1.80
  -1  -3  -3    2.50    1.90
  -1  -3  -4    2.30    2.20
  -1  -3  -5  140.49    9.60
  -1  -3  -6  111.19    9.40
  -1  -3  -7   26.80    6.00
  -1  -3  -8   16.20    5.70
   1   3   8   27.80    5.10
  -1  -3  -9   18.90    6.50
   1   3   9   26.70    5.20
   1   3   9   19.00    5.50
   1   3  10   18.70    5.50
  -1  -2  10   12.50    5.30
  -1  -2  10    5.80    3.80
  -1  -2   9   13.60    5.10
  -1  -2   9   16.70    5.70
  -1  -2   8    1.30    2.50
  -1  -2   8    3.50    3.60
  -1  -2   8    7.10    3.80
  -1  -2   7    0.60    2.70
  -1  -2   7    0.20    2.30
  -1  -2   7    0.80    2.80
  -1  -2   6   -3.00    2.60
  -1  -2   6    1.90    3.40
  -1  -2   6    3.90    2.30
  -1  -2   5  159.28    8.20
  -1  -2   5  155.68   11.00
  -1  -2   4  137.99    9.40
  -1  -2   4  137.09    6.90
   1   2  -4  121.49    4.80
   1   2  -4  144.19    5.10
  -1  -2   3  354.16   16.80
  -1  -2   3  371.76   13.00
  -1  -2   3  365.36   12.60
   1   2  -3  344.67   12.10
   1   2  -3  373.36   12.40
  -1  -2   2 6816.02  258.97
  -1  -2   2 7471.05  210.68
  -1  -2   2 7481.45  211.98
   1   2  -2 7296.17  211.78
   1   2  -2 7395.86  211.98
  -1  -2   1    1.50    0.80
  -1  -2   1    2.20    1.10
  -1  -2   1    2.20    0.60
  -1  -2   1    0.80    1.20
  -1  -2   1    0.80    1.20
  -1  -2   1    1.20    1.00
   1   2  -1    1.20    0.90
   1   2  -1    2.60    1.30
   1   2  -1    3.10    1.20
  -1  -2   0 1332.97   38.00
  -1  -2   0 1334.77   40.30
  -1  -2   0 1341.57   39.80
  -1  -2   0 1375.46   46.70
  -1  -2   0 1327.07   40.20
  -1  -2   0 1353.06   37.80
   1   2   0 1392.36   46.70
   1   2   0 1356.66   37.80
   1   2   0 1295.77   40.20
   1   2   0 1315.77   40.20
   1   2   0 1334.47   38.10
  -1  -2  -1   23.00    1.90
  -1  -2  -1   22.70    2.00
  -1  -2  -1   24.20    2.10
  -1  -2  -1   19.60    2.40
   1   2   1   19.10    1.80
   1   2   1   27.30    2.10
   1   2   1   23.20    2.00
  -1  -2  -2    9.80    2.20
  -1  -2  -2   10.90    1.30
  -1  -2  -2   12.90    1.30
  -1  -2  -2   14.10    2.40
   1   2   2   12.80    1.50
  -1  -2  -3   56.69    4.80
  -1  -2  -4   27.80    4.50
  -1  -2  -5   87.19    7.30
  -1  -2  -6    8.30    3.60
  -1  -2  -7   38.30    6.70
  -1  -2  -8    1.10    3.80
   1   2   8   10.90    4.20
   1   2   8   16.90    4.10
  -1  -2  -9   -1.90    4.20
   1   2   9   16.10    3.90
   1   2   9    8.80    4.50
  -1  -1  10    7.10    4.50
  -1  -1  10   14.50    4.80
  -1  -1   9    7.80    4.40
  -1  -1   9    6.10    3.70
  -1  -1   9   -0.50    3.10
  -1  -1   8   14.90    4.90
  -1  -1   8    6.20    3.40
  -1  -1   8   11.80    4.80
  -1  -1   7    0.30    2.90
  -1  -1   7    2.90    2.50
  -1  -1   7    2.00    3.00
  -1  -1   6   14.90    3.50
  -1  -1   6    9.70    4.40
  -1  -1   5   13.80    4.50
  -1  -1   5   14.60    3.10
  -1  -1   4    9.60    3.70
  -1  -1   4   14.50    2.70
  -1  -1   3   18.80    2.60
  -1  -1   3   15.50    3.60
   1   1  -3   15.00    1.50
  -1  -1   2 3910.91  151.18
  -1  -1   2 4343.17  123.29
  -1  -1   2 4298.77  123.09
   1   1  -2 4318.17  123.19
   1   1  -2 4257.67  122.99
  -1  -1   1   -0.30    0.60
  -1  -1   1    0.50    0.60
  -1  -1   1    0.30    0.90
  -1  -1   1   -0.40    0.70
   1   1  -1   -0.70    0.80
   1   1  -1    0.30    0.70
   1   1  -1    0.50    0.80
  -1  -1   0   60.79    2.30
  -1  -1   0   59.59    2.50
  -1  -1   0   60.09    2.90
  -1  -1   0   59.29    2.90
  -1  -1   0   63.39    2.40
  -1  -1   0   63.59    2.80
   1   1   0   60.29    2.30
   1   1   0   58.59    3.00
   1   1   0   63.09    2.90
   1   1   0   58.19    2.80
   1   1   0   59.69    2.40
  -1  -1  -1  791.82   23.70
  -1  -1  -1  814.42   24.40
  -1  -1  -1  761.52   23.70
   1   1   1  739.13   23.80
   1   1   1  812.52   27.90
   1   1   1  797.22   23.80
  -1  -1  -2    0.40    0.50
  -1  -1  -2   -0.70    1.10
   1   1   2    1.20    0.80
  -1  -1  -3   42.90    4.60
  -1  -1  -4    2.40    2.30
  -1  -1  -5   18.40    4.10
  -1  -1  -6    9.60    3.80
  -1  -1  -7    2.60    3.00
   1   1   7    7.20    3.30
   1   1   7    2.30    3.20
  -1  -1  -8   13.60    5.10
   1   1   8    9.70    4.20
   1   1   8   17.00    4.50
  -1  -1  -9    0.50    4.50
   1   1   9   12.30    3.60
   1   1   9    3.40    3.30
   1   1   9    5.30    4.20
  -1   0  10   16.10    6.10
  -1   0  10   27.00    6.20
  -1   0   9   13.50    4.10
  -1   0   9    0.80    2.90
  -1   0   9    1.80    3.60
  -1   0   8   33.90    7.10
  -1   0   8   17.50    4.50
  -1   0   8   14.50    4.70
  -1   0   7    2.10    3.00
  -1   0   7   -5.10    2.00
  -1   0   6    2.40    2.30
  -1   0   6   -1.30    3.00
   1   0  -6    0.70    2.50
  -1   0   5   -0.40    1.80
   1   0  -5    0.10    2.00
  -1   0   4   15.00    2.90
   1   0  -4   22.40    3.70
  -1   0   3   -1.30    1.10
   1   0  -3   -0.40    1.30
  -1   0   2 1048.60   31.10
  -1   0   2 1023.60   31.80
   1   0  -2 1067.19   31.00
   1   0  -2  990.00   30.70
  -1   0   1   -0.10    0.60
  -1   0   1    0.00    1.00
  -1   0   1   -0.70    0.60
  -1   0   1    0.10    0.60
   1   0  -1    0.10    0.70
   1   0  -1   -0.90    0.50
   1   0  -1   -0.30    0.90
  -1   0   0  799.32   24.50
  -1   0   0  885.01   28.90
  -1   0   0  854.11   23.50
  -1   0   0  820.72   25.10
  -1   0   0  823.02   24.90
  -1   0   0  809.82   29.60
   1   0   0  863.21   28.90
   1   0   0  792.02   24.50
   1   0   0  840.82   25.00
   1   0   0  786.32   23.50
   1   0   0  845.32   25.10
  -1   0  -1    0.10    0.70
  -1   0  -1    0.40    0.50
  -1   0  -1   -0.70    0.60
   1   0   1   -1.50    0.60
   1   0   1    0.30    0.60
   1   0   1    0.00    0.70
  -1   0  -2   -0.50    0.50
  -1   0  -2   -1.10    0.30
  -1   0  -2   -0.70    0.70
   1   0   2   -1.00    0.70
  -1   0  -3   -0.70    0.90
  -1   0  -4   42.50    4.90
  -1   0  -5    1.10    2.20
   1   0   5   -1.70    1.90
  -1   0  -6   63.59    7.30
   1   0   6   60.49    7.60
   1   0   6   63.29    8.10
  -1   0  -7   -0.30    2.90
   1   0   7    2.50    3.50
   1   0   7    5.10    3.00
  -1   0  -8   12.10    4.80
   1   0   8   17.00    4.70
   1   0   8   10.50    4.30
   1   0   9   10.90    3.90
   1   0   9    9.10    4.60
  -1   1  10    6.80    4.90
  -1   1  10   14.10    3.90
  -1   1  10    0.50    3.80
  -1   1   9    1.80    3.40
  -1   1   9    7.90    3.30
  -1   1   9    4.60    3.90
  -1   1   8   16.60    5.60
  -1   1   8    6.10    3.50
  -1   1   7    5.10    3.20
  -1   1   7    2.50    2.90
   1  -1  -7   -1.10    2.70
  -1   1   6    9.20    3.20
   1  -1  -6    4.20    3.00
   1  -1  -5   22.90    4.60
   1  -1  -4   15.00    3.30
   1  -1  -3   13.40    2.70
  -1   1   2 4183.28  120.59
   1  -1  -2 3894.01  144.99
   1  -1  -2 4423.96  120.39
   1  -1  -2 3942.41  120.09
   1  -1  -2 4267.57  121.79
  -1   1   1    0.40    0.70
  -1   1   1    0.60    0.30
  -1   1   1   -0.30    0.70
  -1   1   1   -0.30    0.60
   1  -1  -1   -0.80    0.50
   1  -1  -1    2.30    1.20
   1  -1  -1    1.30    0.80
  -1   1   0   61.09    2.90
  -1   1   0   63.29    2.30
  -1   1   0   58.99    2.90
  -1   1   0   54.79    2.80
   1  -1   0   63.69    3.00
   1  -1   0   58.99    2.40
   1  -1   0   63.19    2.80
   1  -1   0   61.69    3.10
   1  -1   0   58.29    2.30
  -1   1  -1  793.82   23.90
  -1   1  -1  759.42   24.30
  -1   1  -1  809.42   28.60
  -1   1  -1  826.12   24.20
   1  -1   1  794.42   24.40
   1  -1   1  778.72   24.20
   1  -1   1  828.32   28.60
   1  -1   1  788.22   28.80
  -1   1  -2   -0.20    0.80
  -1   1  -2    0.70    0.80
  -1   1  -2   -0.20    1.00
   1  -1   2    1.00    0.80
   1  -1   2   -2.40    1.10
   1  -1   2   -1.70    1.20
  -1   1  -3   38.40    3.90
   1  -1   3   38.50    4.50
   1  -1   3   33.60    4.20
  -1   1  -4    4.20    1.70
   1  -1   4    3.80    2.50
   1  -1   4    8.00    2.70
   1  -1   5   10.90    3.90
   1  -1   5   13.00    3.90
  -1   1  -6   -0.70    1.50
   1  -1   6    6.20    3.60
   1  -1   6    1.60    3.30
  -1   1  -7   -1.00    2.00
   1  -1   7    6.10    3.50
   1  -1   7    0.80    3.20
  -1   1  -8    6.00    3.80
   1  -1   8    5.20    3.00
   1  -1   8   10.50    4.20
   1  -1   8    9.00    3.90
   1  -1   9   11.60    4.40
   1  -1   9   10.60    4.50
  -1   2  10    0.00    3.60
  -1   2  10    8.90    5.30
  -1   2  10   19.20    4.40
  -1   2   9   11.50    4.40
  -1   2   9   14.50    5.50
  -1   2   8    3.10    3.30
  -1   2   8    7.50    4.30
  -1   2   7   -1.40    2.40
   1  -2  -7    4.30    3.50
   1  -2  -6    5.40    3.30
   1  -2  -5  160.38   10.00
   1  -2  -4  131.49    8.20
   1  -2  -3  348.27   17.20
   1  -2  -3  376.86   14.90
   1  -2  -3  377.16   11.30
  -1   2   2 7658.33  212.78
   1  -2  -2 6685.53  253.87
   1  -2  -2 7694.23  212.58
   1  -2  -2 7412.96  213.48
   1  -2  -2 7200.98  213.98
  -1   2   1    1.80    0.90
  -1   2   1    1.50    0.50
  -1   2   1    2.30    0.90
   1  -2  -1    1.10    0.90
   1  -2  -1    1.70    0.90
   1  -2  -1    2.40    0.40
   1  -2  -1    2.30    1.30
   1  -2  -1    2.60    1.20
  -1   2   0 1327.57   37.10
  -1   2   0 1295.17   46.20
  -1   2   0 1327.47   39.40
  -1   2   0 1290.77   39.60
   1  -2   0 1321.27   38.50
   1  -2   0 1303.87   39.40
   1  -2   0 1342.27   46.30
   1  -2   0 1310.77   39.60
   1  -2   0 1304.07   39.40
  -1   2  -1   25.10    1.50
  -1   2  -1   25.90    2.10
  -1   2  -1   23.90    2.30
  -1   2  -1   18.80    1.90
   1  -2   1   25.10    2.70
   1  -2   1   26.00    1.50
   1  -2   1   23.70    1.50
   1  -2   1   28.40    2.10
   1  -2   1   24.90    2.20
   1  -2   1   24.30    2.30
  -1   2  -2   10.20    1.60
  -1   2  -2   13.50    1.70
  -1   2  -2   15.10    1.80
   1  -2   2   17.20    2.50
   1  -2   2   11.20    2.50
   1  -2   2   11.50    1.70
  -1   2  -3   60.39    3.90
  -1   2  -3   59.39    3.10
  -1   2  -3   52.49    3.00
   1  -2   3   61.29    4.70
   1  -2   3   53.99    4.80
  -1   2  -4   20.30    3.30
   1  -2   4   24.40    4.30
   1  -2   4   27.40    4.50
  -1   2  -5   84.19    6.20
   1  -2   5   79.49    7.20
   1  -2   5   84.59    7.40
  -1   2  -6    6.50    3.00
   1  -2   6    5.00    3.40
   1  -2   6    7.20    3.70
  -1   2  -7   44.10    6.60
   1  -2   7   44.20    7.20
   1  -2   7   41.60    7.20
   1  -2   8   10.90    4.40
   1  -2   8    6.10    3.80
   1  -2   8    6.80    3.00
   1  -2   9    7.20    4.30
   1  -2   9   12.30    5.10
   1  -2  10   12.20    5.50
  -1   3  10   28.20    4.80
  -1   3  10    9.00    4.60
  -1   3  10   13.80    5.50
  -1   3   9   11.60    5.00
  -1   3   9   16.80    5.00
  -1   3   8   34.20    6.40
   1  -3  -8   24.90    6.80
   1  -3  -7    7.10    4.10
   1  -3  -6    2.50    3.10
   1  -3  -5  148.89    9.90
   1  -3  -4  986.60   34.50
   1  -3  -4  982.90   40.50
   1  -3  -3    5.10    2.80
   1  -3  -3    7.10    2.50
   1  -3  -3    6.60    1.10
   1  -3  -3    3.50    1.00
  -1   3   2 9753.92  270.07
   1  -3  -2 9076.69  270.17
   1  -3  -2 9040.30  270.47
   1  -3  -2 8663.03  321.47
   1  -3  -2 9999.00  269.97
  -1   3   1  377.96   12.90
  -1   3   1  381.06   11.40
  -1   3   1  372.86   12.60
   1  -3  -1  378.36   15.30
   1  -3  -1  377.56   12.70
   1  -3  -1  366.86   11.10
   1  -3  -1  382.26   13.20
   1  -3  -1  377.76   12.70
   1  -3  -1  371.26   12.90
  -1   3   0 1876.91   54.19
  -1   3   0 1823.12   55.59
  -1   3   0 1883.31   52.19
  -1   3   0 1856.11   55.39
   1  -3   0 1767.52   52.19
   1  -3   0 1887.11   55.59
   1  -3   0 1883.61   55.39
   1  -3   0 1848.92   65.19
  -1   3  -1  333.47   13.20
  -1   3  -1  326.47   11.60
  -1   3  -1  346.17    9.90
  -1   3  -1  310.07   11.80
  -1   3  -1  342.97    9.90
   1  -3   1  312.27   11.60
   1  -3   1  326.77   10.20
   1  -3   1  334.27    9.90
   1  -3   1  348.47   13.70
  -1   3  -2   15.60    2.10
  -1   3  -2   13.50    2.10
  -1   3  -2   13.60    1.50
   1  -3   2   16.90    3.00
   1  -3   2   12.40    2.00
   1  -3   2   13.00    0.90
   1  -3   2   13.20    2.40
  -1   3  -3    4.00    1.30
  -1   3  -3    3.90    1.40
  -1   3  -3    2.20    1.20
   1  -3   3    3.00    2.30
   1  -3   3    2.60    1.30
   1  -3   3    2.10    1.70
  -1   3  -4    0.20    0.70
  -1   3  -4    2.10    1.70
  -1   3  -4    0.80    0.90
   1  -3   4    0.60    1.80
   1  -3   4    1.50    2.50
  -1   3  -5  147.39    8.20
   1  -3   5  139.89    9.60
   1  -3   5  139.79    9.90
  -1   3  -6  111.69    7.80
   1  -3   6  102.49    9.10
   1  -3   6  108.09    9.10
   1  -3   7   28.40    6.40
   1  -3   7   27.90    4.50
   1  -3   7   34.10    6.70
   1  -3   8   17.50    5.50
   1  -3   8   15.90    5.10
   1  -3   9   12.70    5.60
   1  -3   9   21.30    6.10
   1  -3  10   19.10    6.80
  -1   4  10   21.30    6.30
  -1   4  10   21.00    6.00
  -1   4   9    7.80    4.10
  -1   4   8   24.60    5.60
   1  -4  -8   16.00    5.80
   1  -4  -7   25.90    6.30
   1  -4  -6   25.10    5.60
   1  -4  -5   -0.50    2.30
   1  -4  -4  722.33   31.80
   1  -4  -4  741.03   27.60
  -1   4   3 1184.98   36.70
   1  -4  -3 1143.49   39.30
   1  -4  -3 1206.28   46.20
   1  -4  -3 1144.39   35.90
   1  -4  -3 1263.47   36.30
  -1   4   2  505.45   13.70
  -1   4   2  466.35   16.00
  -1   4   2  447.36   13.50
   1  -4  -2  438.26   19.70
   1  -4  -2  481.25   16.00
   1  -4  -2  461.15   15.60
   1  -4  -2  462.05   17.30
  -1   4   1 1808.92   49.70
  -1   4   1 1747.53   53.19
   1  -4  -1 1801.12   53.19
   1  -4  -1 1706.03   49.40
   1  -4  -1 1809.52   53.19
   1  -4  -1 1672.93   62.59
   1  -4  -1 1722.53   52.79
  -1   4   0  248.98    9.90
  -1   4   0  253.97    8.30
  -1   4   0  235.48    9.60
   1  -4   0  265.17   11.20
   1  -4   0  262.97    9.00
   1  -4   0  258.27    9.80
   1  -4   0  249.28    9.90
  -1   4  -1   32.90    3.40
  -1   4  -1   35.90    3.10
  -1   4  -1   39.00    1.50
  -1   4  -1   39.40    2.30
   1  -4   1   37.20    3.20
   1  -4   1   46.10    4.10
   1  -4   1   42.50    2.60
  -1   4  -2  100.19    5.60
  -1   4  -2  103.99    5.50
  -1   4  -2  104.69    3.70
   1  -4   2  106.49    4.10
   1  -4   2  108.19    3.60
   1  -4   2  113.49    5.60
   1  -4   2  106.49    6.20
   1  -4   2  104.09    6.60
  -1   4  -3   14.30    1.90
  -1   4  -3   16.90    2.40
  -1   4  -3   13.60    2.30
   1  -4   3   15.50    3.50
   1  -4   3   12.70    1.10
   1  -4   3   17.60    2.60
   1  -4   3   20.90    3.50
  -1   4  -4    9.80    1.90
  -1   4  -4    4.30    1.50
  -1   4  -4    8.90    2.00
   1  -4   4    4.20    2.90
   1  -4   4    6.60    2.60
  -1   4  -5    3.80    2.10
  -1   4  -5    1.50    0.80
   1  -4   5   -4.70    1.80
   1  -4   5   -3.90    2.40
   1  -4   6    1.30    2.10
   1  -4   6    0.00    3.10
   1  -4   6   -2.30    3.00
   1  -4   7    1.30    3.10
   1  -4   7    6.00    4.20
   1  -4   7    2.10    2.40
   1  -4   8    2.60    3.50
   1  -4   8    5.00    4.50
   1  -4   9    3.10    4.60
   1  -4  10   14.00    6.50
  -1   5  10   14.00    5.20
  -1   5  10    2.00    4.10
  -1   5   9   10.70    4.70
   1  -5  -9    9.20    5.70
   1  -5  -8    3.60    4.30
   1  -5  -7   95.09   11.40
   1  -5  -6   30.10    6.30
   1  -5  -5  219.58   14.60
   1  -5  -5  230.28   13.30
   1  -5  -4   90.69    4.20
   1  -5  -4   95.99    7.80
   1  -5  -4  102.99    8.70
  -1   5   3    0.30    1.30
   1  -5  -3    1.50    1.30
   1  -5  -3    3.00    2.20
   1  -5  -3   -1.90    1.90
   1  -5  -3    0.30    1.10
  -1   5   2  304.77    9.50
  -1   5   2  291.77   11.60
   1  -5  -2  285.57   11.10
   1  -5  -2  309.97   11.60
   1  -5  -2  319.47   12.90
   1  -5  -2  308.17   11.30
   1  -5  -2  295.37   14.20
  -1   5   1   11.00    2.20
  -1   5   1   11.50    1.50
   1  -5  -1   10.90    2.60
   1  -5  -1   14.70    1.50
   1  -5  -1   11.40    2.00
   1  -5  -1   11.70    2.30
   1  -5  -1   10.20    2.00
  -1   5   0   88.69    4.00
  -1   5   0   79.59    5.10
  -1   5   0   77.59    4.80
   1  -5   0   81.89    5.60
   1  -5   0   71.99    4.70
   1  -5   0   80.29    4.10
   1  -5   0   79.39    4.90
  -1   5  -1    1.70    0.60
  -1   5  -1    3.40    1.60
  -1   5  -1    1.50    0.60
  -1   5  -1    2.70    0.90
  -1   5  -1    2.50    1.40
   1  -5   1    2.10    1.00
   1  -5   1    7.30    2.60
   1  -5   1    0.60    1.20
  -1   5  -2   50.19    4.10
  -1   5  -2   60.59    4.40
   1  -5   2   57.29    4.40
   1  -5   2   52.79    3.00
   1  -5   2   57.79    5.00
  -1   5  -3   94.59    5.40
  -1   5  -3   74.29    5.20
   1  -5   3   78.49    3.30
   1  -5   3   83.29    3.60
   1  -5   3   78.09    5.20
   1  -5   3   86.99    6.70
   1  -5   3   77.49    6.00
  -1   5  -4   22.80    3.10
  -1   5  -4   21.30    3.00
   1  -5   4   23.40    1.80
   1  -5   4   32.50    5.50
   1  -5   4   23.40    2.50
   1  -5   4   27.60    4.70
  -1   5  -5    8.50    1.90
  -1   5  -5    7.70    1.70
   1  -5   5   11.80    2.30
   1  -5   5    8.00    3.90
   1  -5   5   12.50    4.00
   1  -5   6    4.70    4.10
   1  -5   6    0.30    1.80
   1  -5   6    0.40    3.00
   1  -5   7   41.20    7.80
   1  -5   7   41.40    7.30
   1  -5   8   28.90    7.00
   1  -5   8   21.00    6.20
   1  -5   9   35.40    3.00
   1  -5   9   32.20    8.10
  -1   6  10    4.00    4.50
  -1   6   9    5.70    4.20
   1  -6  -9   -1.00    4.70
   1  -6  -8   -1.00    3.90
   1  -6  -7    1.30    3.80
   1  -6  -6    7.90    4.20
   1  -6  -5   23.80    5.30
   1  -6  -5   33.50    6.80
   1  -6  -4   58.49    3.80
   1  -6  -4   59.69    8.00
   1  -6  -4   62.59    4.20
   1  -6  -4   63.89    7.50
  -1   6   3    2.80    1.70
  -1   6   3    1.40    0.60
  -1   6   3    2.70    0.80
   1  -6  -3    1.60    2.30
   1  -6  -3    3.00    2.10
   1  -6  -3    3.30    1.40
   1  -6  -3    3.40    1.70
  -1   6   2   14.10    1.60
  -1   6   2   11.10    2.40
   1  -6  -2    9.70    2.10
   1  -6  -2   16.90    3.20
   1  -6  -2   11.00    3.00
   1  -6  -2   12.60    2.30
  -1   6   1  935.11   27.10
   1  -6  -1  903.61   29.80
   1  -6  -1  925.11   30.10
   1  -6  -1  899.51   34.80
   1  -6  -1  878.01   29.60
   1  -6  -1  939.11   26.80
  -1   6   0  197.38    9.30
  -1   6   0  204.28    7.40
   1  -6   0  201.48    9.10
   1  -6   0  206.48   10.20
   1  -6   0  201.28    9.30
   1  -6   0  199.78    8.00
  -1   6  -1  593.14   21.20
  -1   6  -1  607.14   20.90
   1  -6   1  597.54   24.10
   1  -6   1  601.04   18.60
   1  -6   1  587.74   20.90
  -1   6  -2   15.60    2.80
  -1   6  -2   11.90    2.70
   1  -6   2   16.00    2.00
   1  -6   2   12.90    3.50
   1  -6   2    9.90    2.30
  -1   6  -3   44.80    4.80
  -1   6  -3   57.79    4.70
   1  -6   3   48.60    3.20
   1  -6   3   53.89    5.10
   1  -6   3   44.00    5.80
   1  -6   3   53.39    4.60
  -1   6  -4   27.90    3.80
  -1   6  -4   37.10    4.10
   1  -6   4   31.40    4.10
   1  -6   4   30.20    5.50
   1  -6   4   37.60    2.80
   1  -6   4   43.20    6.00
   1  -6   4   30.70    2.20
  -1   6  -5    1.80    1.70
  -1   6  -5    0.80    1.60
   1  -6   5    4.30    3.20
   1  -6   5    2.20    1.40
   1  -6   5    3.30    3.80
   1  -6   5    2.50    1.20
  -1   6  -6   10.60    1.60
   1  -6   6    9.80    4.70
   1  -6   6    9.60    2.40
   1  -6   6    8.40    4.20
   1  -6   6   11.00    1.80
   1  -6   7   23.60    6.00
   1  -6   7   22.30    2.30
   1  -6   7   19.60    6.10
   1  -6   8   12.60    5.50
   1  -6   8   25.50    7.00
   1  -6   8   15.90    2.30
   1  -6   9   -0.50    1.90
   1  -6   9    0.50    4.70
  -1   7  10    1.00    4.00
  -1   7   9    7.10    4.40
   1  -7  -9   19.90    7.20
   1  -7  -8   17.80    6.80
   1  -7  -7    3.00    4.00
   1  -7  -6   34.30    7.50
   1  -7  -6   33.60    7.10
   1  -7  -5   31.10    6.70
   1  -7  -5   34.10    2.50
   1  -7  -5   40.80    6.80
  -1   7   4    2.30    0.90
   1  -7  -4    0.30    1.60
   1  -7  -4    1.00    2.70
   1  -7  -4    3.90    1.60
   1  -7  -4   -0.30    2.50
  -1   7   3  687.93   20.50
  -1   7   3  726.93   21.10
  -1   7   3  691.73   24.00
   1  -7  -3  665.73   25.90
   1  -7  -3  686.23   23.40
   1  -7  -3  641.34   22.90
   1  -7  -3  685.33   29.40
  -1   7   2  801.22   24.30
  -1   7   2  839.32   27.80
   1  -7  -2  840.52   27.60
   1  -7  -2  797.62   32.50
   1  -7  -2  777.22   26.90
  -1   7   1  196.58    9.80
  -1   7   1  215.58    7.80
   1  -7  -1  203.18    9.50
   1  -7  -1  215.08    9.60
   1  -7  -1  209.28    9.90
   1  -7  -1  208.98    7.50
   1  -7  -1  212.78   10.90
  -1   7   0  220.78    8.20
   1  -7   0  211.18   11.10
   1  -7   0  226.48    9.00
   1  -7   0  229.38   10.20
  -1   7  -1   10.60    2.70
  -1   7  -1   19.20    3.20
   1  -7   1   15.90    3.00
   1  -7   1   20.40    2.30
   1  -7   1   19.20    3.90
   1  -7   1   22.40    2.00
  -1   7  -2   20.50    3.50
  -1   7  -2   19.20    3.30
   1  -7   2   21.40    2.50
   1  -7   2   17.10    3.20
   1  -7   2   21.10    4.30
  -1   7  -3   75.89    5.80
  -1   7  -3   73.49    5.70
   1  -7   3   85.79    7.20
   1  -7   3   74.49    4.30
   1  -7   3   68.09    5.50
  -1   7  -4   -0.40    1.60
  -1   7  -4   -1.80    1.40
   1  -7   4   -0.20    2.90
   1  -7   4   -2.60    2.90
   1  -7   4   -0.10    1.30
   1  -7   4    0.70    1.90
  -1   7  -5  100.19    6.30
  -1   7  -5   86.79    6.20
   1  -7   5   85.69    8.20
   1  -7   5   86.09    4.10
   1  -7   5   92.59    8.80
   1  -7   5   90.29    4.90
  -1   7  -6    2.50    1.70
  -1   7  -6   -0.90    1.50
   1  -7   6    1.60    4.10
   1  -7   6    0.50    1.60
   1  -7   6   -0.90    3.60
   1  -7   7   64.39    9.80
   1  -7   7   75.29    4.70
   1  -7   7   84.99   10.60
   1  -7   8    9.50    5.90
   1  -7   8    7.00    2.30
   1  -7   8    2.90    5.10
   1  -7   9    6.00    5.80
   1  -7   9   -0.80    2.20
  -1   8   9    5.30    4.10
   1  -8  -9    6.10    5.70
   1  -8  -8   -1.00    4.20
   1  -8  -7   -3.40    3.30
   1  -8  -6    3.20    4.20
   1  -8  -6    0.10    3.50
  -1   8   5   16.60    1.60
   1  -8  -5   20.00    5.40
   1  -8  -5   13.10    2.10
   1  -8  -5   14.60    5.20
   1  -8  -5   13.30    2.20
  -1   8   4   20.00    2.00
  -1   8   4   25.40    2.40
   1  -8  -4   12.60    4.30
   1  -8  -4   22.60    5.10
   1  -8  -4   17.40    2.70
   1  -8  -4   23.10    3.50
  -1   8   3  107.19    6.80
  -1   8   3   90.69    4.30
   1  -8  -3   91.49    5.80
   1  -8  -3   97.49    6.40
   1  -8  -3   67.99    7.40
   1  -8  -3   86.19    7.60
  -1   8   2  161.78    8.70
  -1   8   2  147.99    6.20
   1  -8  -2  145.39    8.60
   1  -8  -2  135.89    4.70
   1  -8  -2  163.48    8.40
   1  -8  -2  139.69    7.70
   1  -8  -2  138.49    9.20
  -1   8   1  799.72   28.50
  -1   8   1  854.91   25.10
   1  -8  -1  838.12   28.50
   1  -8  -1  807.02   24.70
   1  -8  -1  806.12   27.90
   1  -8  -1  836.82   32.60
   1  -8  -1  786.22   27.90
  -1   8   0    1.10    1.70
   1  -8   0    0.20    1.30
   1  -8   0   -1.10    2.10
   1  -8   0   -0.80    0.70
   1  -8   0    1.20    1.60
  -1   8  -1    2.50    2.00
  -1   8  -1    2.90    1.90
   1  -8   1    0.40    1.00
   1  -8   1    3.00    1.40
   1  -8   1    7.70    3.30
   1  -8   1    3.00    1.80
  -1   8  -2   20.90    3.80
  -1   8  -2   22.40    3.80
   1  -8   2   24.00    5.00
   1  -8   2   18.50    2.50
   1  -8   2   19.20    3.40
  -1   8  -3   30.00    4.50
  -1   8  -3   39.40    4.90
   1  -8   3   40.30    3.60
   1  -8   3   48.70    6.90
   1  -8   3   38.90    4.90
  -1   8  -4   88.99    7.00
  -1   8  -4   90.59    6.80
   1  -8   4   96.39    7.10
   1  -8   4  103.79    9.20
   1  -8   4   92.39    5.10
  -1   8  -5  131.99    8.30
  -1   8  -5  134.29    8.20
   1  -8   5  134.59   10.50
   1  -8   5  157.68   11.70
   1  -8   5  134.59    6.50
  -1   8  -6   31.50    4.10
  -1   8  -6   34.90    4.30
   1  -8   6   34.20    7.00
   1  -8   6   40.40    7.90
   1  -8   6   30.80    3.40
   1  -8   7   -4.60    4.00
   1  -8   7   -0.30    1.90
   1  -8   7   -4.10    4.50
   1  -8   8    4.90    2.50
   1  -8   8    1.50    5.50
   1  -8   8    8.40    5.80
   1  -8   9   -2.80    2.50
   1  -8   9    1.80    5.70
  -1   9   9    3.00    4.40
   1  -9  -9    3.60    5.20
   1  -9  -8    6.80    5.40
  -1   9   7    1.20    1.10
   1  -9  -7    1.00    4.10
   1  -9  -7   -1.40    3.90
  -1   9   6   -0.40    1.00
  -1   9   6    0.50    1.00
   1  -9  -6   -3.80    3.20
   1  -9  -6   -1.30    3.50
  -1   9   5    2.20    1.30
  -1   9   5   -0.40    0.90
   1  -9  -5    0.80    1.70
   1  -9  -5    1.80    1.50
   1  -9  -5   -0.30    2.90
   1  -9  -5    2.00    3.20
  -1   9   4    8.70    1.80
  -1   9   4    7.20    2.90
  -1   9   4    6.90    1.40
   1  -9  -4   11.50    4.00
   1  -9  -4    1.90    3.00
   1  -9  -4    5.00    2.10
   1  -9  -4    9.90    2.80
  -1   9   3    0.50    1.00
  -1   9   3    4.40    2.30
   1  -9  -3   -0.20    2.00
   1  -9  -3    0.30    1.90
   1  -9  -3    2.70    1.90
   1  -9  -3    3.00    2.70
  -1   9   2   42.80    5.20
  -1   9   2   45.40    3.40
   1  -9  -2   45.60    5.70
   1  -9  -2   42.40    2.30
   1  -9  -2   47.00    5.10
   1  -9  -2   41.40    4.90
   1  -9  -2   55.29    6.80
  -1   9   1    6.30    1.70
  -1   9   1    5.80    2.40
   1  -9  -1    5.00    2.20
   1  -9  -1    4.10    2.20
   1  -9  -1    5.80    1.40
   1  -9  -1    6.70    2.30
   1  -9  -1    1.70    2.50
  -1   9   0    1.10    1.80
   1  -9   0   -1.30    1.20
   1  -9   0   -0.70    1.60
   1  -9   0   -1.20    0.90
   1  -9   0   -2.30    2.20
  -1   9  -1  482.95   19.50
  -1   9  -1  480.55   19.00
   1  -9   1  473.85   16.00
   1  -9   1  481.95   21.60
   1  -9   1  480.65   16.20
   1  -9   1  484.45   19.10
  -1   9  -2   80.69    6.70
  -1   9  -2   83.49    7.00
   1  -9   2   87.89    6.60
   1  -9   2   80.19    5.00
   1  -9   2   82.39    7.70
  -1   9  -3    0.30    2.00
  -1   9  -3   -0.50    2.10
   1  -9   3    0.50    1.60
   1  -9   3    1.40    2.00
   1  -9   3    2.80    3.80
  -1   9  -4   59.29    6.40
  -1   9  -4   53.69    6.40
   1  -9   4   60.79    4.60
   1  -9   4   53.99    6.50
   1  -9   4   64.99    8.70
  -1   9  -5    3.80    2.70
  -1   9  -5   -0.70    2.30
   1  -9   5    2.40    2.00
   1  -9   5   -2.60    4.00
  -1   9  -6  181.38   10.00
  -1   9  -6  213.88   10.50
   1  -9   6  184.78   13.70
   1  -9   6  204.28    8.90
   1  -9   6  186.98   14.30
  -1   9  -7    1.80    1.70
  -1   9  -7    1.90    1.90
   1  -9   7   -1.20    5.10
   1  -9   7    5.10    5.70
   1  -9   7    0.10    2.20
   1  -9   8    0.90    5.40
   1  -9   8    1.00    2.50
   1  -9   8  -10.70    5.00
   1  -9   9   -7.70    5.10
   1  -9   9   -2.50    2.60
  -1  10   9   -1.00    1.70
   1 -10  -9    7.90    6.20
  -1  10   8    1.80    1.60
   1 -10  -8   -6.90    3.90
  -1  10   7    0.20    1.50
   1 -10  -7    0.70    4.00
   1 -10  -7    2.40    4.60
  -1  10   6    0.90    1.30
   1 -10  -6   -4.20    3.10
   1 -10  -6   -1.20    3.20
   1 -10  -6   -0.90    1.10
  -1  10   5   41.90    3.50
  -1  10   5   44.30    3.30
   1 -10  -5   36.50    4.10
   1 -10  -5   43.40    7.90
   1 -10  -5   45.90    7.70
   1 -10  -5   35.20    4.30
  -1  10   4   19.80    2.50
  -1  10   4   16.30    3.90
   1 -10  -4   17.40    5.10
   1 -10  -4   25.10    4.10
   1 -10  -4   22.40    3.50
   1 -10  -4   14.80    4.50
  -1  10   3    9.30    3.10
  -1  10   3    2.90    1.30
   1 -10  -3    5.90    2.70
   1 -10  -3    5.40    3.10
   1 -10  -3    1.40    2.40
   1 -10  -3    3.80    2.30
  -1  10   2  296.97   14.20
  -1  10   2  321.97   11.50
   1 -10  -2  317.57   13.90
   1 -10  -2  297.07   15.90
   1 -10  -2  321.77   14.30
   1 -10  -2  292.57   10.00
   1 -10  -2  331.47   15.00
  -1  10   1  247.98   12.70
   1 -10  -1  242.48    9.30
   1 -10  -1  257.37   12.50
   1 -10  -1  258.27   13.70
   1 -10  -1  244.38   11.70
   1 -10  -1  254.07   12.20
  -1  10   0   14.60    3.50
   1 -10   0   19.40    3.20
   1 -10   0   16.70    3.60
   1 -10   0   15.60    4.20
   1 -10   0   12.20    2.20
  -1  10  -1   35.90    5.30
   1 -10   1   40.90    3.90
   1 -10   1   51.39    7.10
   1 -10   1   43.00    3.30
   1 -10   1   41.60    5.40
  -1  10  -2    0.20    2.00
  -1  10  -2    0.50    2.20
   1 -10   2    3.20    3.80
   1 -10   2    1.60    1.60
   1 -10   2   -0.10    2.00
  -1  10  -3  115.89    8.10
  -1  10  -3  116.29    8.50
   1 -10   3   95.99    5.80
   1 -10   3  119.39    8.10
   1 -10   3  103.89    9.30
  -1  10  -4    6.90    3.00
  -1  10  -4    8.80    3.40
   1 -10   4    8.00    2.40
   1 -10   4   11.40    3.70
   1 -10   4   12.40    5.50
  -1  10  -5   59.69    7.00
  -1  10  -5   76.69    7.60
   1 -10   5   86.79   11.20
   1 -10   5   64.09    5.20
  -1  10  -6   41.10    5.60
   1 -10   6   48.40    9.20
   1 -10   6   30.30    4.10
  -1  10  -7    7.20    2.80
  -1  10  -7    4.70    2.70
   1 -10   7    6.00    2.70
   1 -10   7   14.10    6.60
   1 -10   8   -1.30    2.50
   1 -10   8   -7.20    4.90
   1 -10   9   -4.00    2.70
   1 -10   9   -7.10    5.70
   1 -11  -9   10.00    6.80
  -1  11   8    0.60    1.70
   1 -11  -8   -2.20    4.50
  -1  11   7   -2.20    1.40
   1 -11  -7   -4.10    3.50
   1 -11  -7    1.00    4.30
  -1  11   6   -1.80    1.50
   1 -11  -6    0.50    1.50
   1 -11  -6   -0.10    4.10
   1 -11  -6   -1.10    1.30
   1 -11  -6    2.70    4.10
   1 -11  -5   -0.80    3.00
   1 -11  -5    1.60    1.80
   1 -11  -5   -1.60    3.10
   1 -11  -5    2.80    2.30
  -1  11   4   -0.40    1.30
   1 -11  -4    9.70    3.00
   1 -11  -4    7.00    2.60
   1 -11  -4    5.80    3.60
   1 -11  -4   -2.30    2.40
  -1  11   3   15.90    3.80
  -1  11   3   12.60    2.30
   1 -11  -3   17.60    4.60
   1 -11  -3   11.50    3.30
   1 -11  -3   10.10    2.90
   1 -11  -3   11.90    4.10
  -1  11   2  235.18    9.50
  -1  11   2  214.58   12.10
   1 -11  -2  228.18   12.10
   1 -11  -2  231.58   11.80
   1 -11  -2  220.88    8.00
   1 -11  -2  235.28   12.40
   1 -11  -2  221.68   13.30
  -1  11   1  336.87   15.70
   1 -11  -1  323.87   11.60
   1 -11  -1  354.06   15.30
   1 -11  -1  303.77   14.20
   1 -11  -1  312.97   15.00
   1 -11  -1  314.97   16.50
  -1  11   0   16.40    3.90
   1 -11   0   17.60    3.20
   1 -11   0   14.20    3.60
   1 -11   0   27.00    3.20
   1 -11   0   17.40    4.70
  -1  11  -1    6.50    3.10
   1 -11   1    3.60    1.70
   1 -11   1    4.20    1.80
   1 -11   1   10.30    4.30
   1 -11   1    3.20    2.50
  -1  11  -2    8.00    3.10
  -1  11  -2   14.90    3.70
   1 -11   2   11.60    3.40
   1 -11   2    9.50    2.40
   1 -11   2   11.90    4.90
  -1  11  -3   19.10    4.50
  -1  11  -3   17.90    4.30
   1 -11   3   14.00    3.80
   1 -11   3   13.60    2.80
   1 -11   3   23.30    6.20
  -1  11  -4    2.90    2.80
  -1  11  -4    3.50    3.20
   1 -11   4    1.90    2.30
   1 -11   4    4.70    5.10
  -1  11  -5   48.80    6.80
   1 -11   5   58.79    9.50
   1 -11   5   47.80    4.80
  -1  11  -6   23.20    4.70
   1 -11   6   21.30    7.30
   1 -11   6   20.40    3.70
  -1  11  -7   17.80    3.80
   1 -11   7   13.30    3.40
   1 -11   7   26.90    8.60
   1 -11   8   -6.50    2.20
   1 -11   8   -6.00    5.60
   1 -11   9   -7.20    2.50
   1 -11   9   -6.30    5.90
   1 -12  -9   -1.30    5.80
   1 -12  -8    4.00    5.70
   1 -12  -7    2.30    4.50
   1 -12  -7    0.80    4.50
   1 -12  -6    9.20    2.70
   1 -12  -6    4.40    4.30
   1 -12  -6    5.90    4.70
   1 -12  -6    8.00    2.30
   1 -12  -5   -0.70    3.10
   1 -12  -5    4.30    2.30
   1 -12  -5   -0.30    2.40
   1 -12  -5    3.60    3.90
   1 -12  -4    3.70    3.40
   1 -12  -4    3.30    2.60
   1 -12  -4    4.10    2.80
   1 -12  -4    5.10    2.70
   1 -12  -4    4.70    3.80
  -1  12   3  107.29    6.30
  -1  12   3  127.59    9.40
   1 -12  -3  102.79    8.90
   1 -12  -3  104.19    7.80
   1 -12  -3  107.49    9.50
   1 -12  -3  117.99    8.60
  -1  12   2  366.86   17.10
   1 -12  -2  335.57   18.20
   1 -12  -2  371.56   16.70
   1 -12  -2  337.17   11.60
   1 -12  -2  352.26   16.70
   1 -12  -2  347.97   16.00
  -1  12   1    1.80    2.50
   1 -12  -1    0.20    2.00
   1 -12  -1    6.00    2.80
   1 -12  -1    5.20    3.30
   1 -12  -1    3.90    1.40
  -1  12   0   21.30    4.80
   1 -12   0   23.80    3.80
   1 -12   0   17.00    4.10
   1 -12   0   21.10    3.10
   1 -12   0   20.40    5.20
  -1  12  -1   61.69    7.50
   1 -12   1   83.09    8.30
   1 -12   1   68.59    4.80
   1 -12   1   73.29    5.10
   1 -12   1   81.99    8.30
  -1  12  -2    0.00    2.60
  -1  12  -2    4.10    3.00
   1 -12   2    5.30    2.10
   1 -12   2   10.50    5.20
   1 -12   2    8.70    3.30
  -1  12  -3   19.90    4.60
  -1  12  -3   17.10    4.80
   1 -12   3   26.90    7.00
   1 -12   3   20.80    4.70
   1 -12   3   17.50    3.30
  -1  12  -4   15.50    4.60
   1 -12   4   20.10    6.90
   1 -12   4   13.90    3.10
  -1  12  -5   -2.50    2.70
   1 -12   5   -3.80    4.80
   1 -12   5   -3.00    1.90
  -1  12  -6   -2.00    2.90
   1 -12   6    1.40    2.30
   1 -12   6   -2.30    5.10
  -1  12  -7    0.90    2.90
   1 -12   7   -5.70    5.20
   1 -12   7    3.80    2.80
   1 -12   8    5.70    3.30
   1 -12   8    2.00    7.00
   1 -13  -9    8.10    6.60
   1 -13  -8   -0.70    4.90
   1 -13  -8    0.20    5.10
   1 -13  -7   -0.20    4.10
   1 -13  -7    3.90    4.70
   1 -13  -6   14.30    3.50
   1 -13  -6   19.90    6.70
   1 -13  -6   13.90    6.00
   1 -13  -6   19.70    3.40
   1 -13  -5    9.90    4.90
   1 -13  -5    9.70    5.00
   1 -13  -5    6.80    2.80
   1 -13  -4   66.19    9.70
   1 -13  -4   53.69    8.30
   1 -13  -4   44.20    5.80
  -1  13   3  174.28   11.10
   1 -13  -3  137.59   10.70
   1 -13  -3  143.89    9.50
   1 -13  -3  138.59   11.10
   1 -13  -3  154.98   10.60
  -1  13   2    1.00    2.60
   1 -13  -2   -1.60    2.40
   1 -13  -2    0.20    0.90
   1 -13  -2   -0.10    2.20
   1 -13  -2    0.50    2.50
   1 -13  -2   -1.00    2.20
  -1  13   1   82.29    8.90
   1 -13  -1   61.09    7.30
   1 -13  -1   64.99    7.00
   1 -13  -1   89.69    8.10
   1 -13  -1   72.39    4.60
  -1  13   0   23.50    5.00
   1 -13   0   24.60    4.10
   1 -13   0   32.60    3.70
   1 -13   0   35.10    6.60
   1 -13   0   35.20    5.60
  -1  13  -1    0.70    2.80
   1 -13   1    0.60    1.70
   1 -13   1    7.30    4.50
   1 -13   1    0.70    2.50
   1 -13   1    0.60    1.80
  -1  13  -2   11.30    4.10
   1 -13   2   21.10    4.80
   1 -13   2   22.30    6.50
   1 -13   2   19.90    3.60
  -1  13  -3    0.40    3.20
   1 -13   3    9.00    5.80
   1 -13   3    1.60    2.20
   1 -13   3    2.80    3.30
  -1  13  -4   46.10    7.30
   1 -13   4   36.30    4.60
   1 -13   4   64.69   10.20
  -1  13  -5   24.70    5.60
   1 -13   5   28.00    8.30
   1 -13   5   27.10    4.20
  -1  13  -6   41.00    6.70
   1 -13   6   37.40    9.40
   1 -13   6   33.20    4.70
  -1  13  -7   -0.20    2.90
   1 -13   7    2.00    6.50
   1 -13   7   -2.70    2.40
  -1  13  -8    3.00    2.50
   1 -13   8   -0.70    7.10
   1 -13   8   -2.60    2.70
   1 -14  -8    1.70    5.30
   1 -14  -8    6.40    6.10
   1 -14  -7    2.50    5.00
   1 -14  -7    6.10    5.70
   1 -14  -6   10.00    5.40
   1 -14  -6   12.30    6.00
   1 -14  -6   14.00    3.30
   1 -14  -5    6.80    4.60
   1 -14  -5   17.20    3.80
   1 -14  -5   15.50    5.70
   1 -14  -4   10.60    4.60
   1 -14  -4    7.70    3.40
   1 -14  -4   14.60    5.10
   1 -14  -3   25.40    5.90
   1 -14  -3   12.90    3.90
   1 -14  -3   16.20    4.90
  -1  14   2   24.20    5.30
   1 -14  -2   33.10    5.80
   1 -14  -2   29.30    3.00
   1 -14  -2   40.20    7.00
   1 -14  -2   33.70    5.90
  -1  14   1   33.80    6.10
   1 -14  -1   43.50    6.20
   1 -14  -1   44.50    7.40
   1 -14  -1   27.60    5.30
   1 -14  -1   35.40    3.80
  -1  14   0   26.00    5.50
   1 -14   0   16.10    2.90
   1 -14   0   37.80    6.10
   1 -14   0   30.60    6.50
   1 -14   0   25.60    4.40
  -1  14  -1    5.20    3.40
   1 -14   1   -1.90    2.40
   1 -14   1    1.70    2.00
   1 -14   1   -0.80    1.70
   1 -14   1    4.10    4.50
  -1  14  -2    1.10    3.30
   1 -14   2   -1.30    4.30
   1 -14   2   -2.30    2.40
   1 -14   2   -0.80    1.90
  -1  14  -3    1.80    3.60
   1 -14   3    1.90    3.30
   1 -14   3    5.40    5.60
   1 -14   3    3.00    2.40
  -1  14  -4    8.30    4.20
   1 -14   4    6.90    2.90
   1 -14   4    8.50    6.20
  -1  14  -5    2.20    3.70
   1 -14   5    1.40    2.50
   1 -14   5   -3.30    5.40
  -1  14  -6    5.10    3.90
   1 -14   6    4.40    6.90
   1 -14   6    6.10    3.20
  -1  14  -7    0.40    3.40
   1 -14   7   -4.60    6.50
   1 -14   7   -4.40    2.40
  -1  14  -8   12.40    3.90
   1 -14   8    8.30    3.90
   1 -14   8    1.30    7.30
   1 -15  -8    6.20    6.10
   1 -15  -8    8.30    6.60
   1 -15  -7    5.90    5.50
   1 -15  -7    6.30    5.70
   1 -15  -6    3.40    4.50
   1 -15  -6    2.60    2.60
   1 -15  -6    2.00    4.90
   1 -15  -5   12.70    3.80
   1 -15  -5   20.30    6.80
   1 -15  -5   11.90    5.40
   1 -15  -4   37.70    7.50
   1 -15  -4   37.00    7.40
   1 -15  -4   34.00    5.70
   1 -15  -3   26.40    6.10
   1 -15  -3   34.10    5.70
   1 -15  -3   32.60    7.00
  -1  15   2   19.60    5.10
   1 -15  -2   10.90    4.60
   1 -15  -2   13.10    4.30
   1 -15  -2   18.70    4.70
  -1  15   1    6.70    3.90
   1 -15  -1    8.70    3.80
   1 -15  -1    2.50    3.70
   1 -15  -1    1.10    1.50
   1 -15  -1    2.40    2.70
  -1  15   0    8.00    3.80
   1 -15   0    2.80    2.00
   1 -15   0    0.40    2.20
   1 -15   0    6.10    3.80
   1 -15   0    6.20    4.40
  -1  15  -1   17.30    5.10
   1 -15   1   12.60    3.00
   1 -15   1    8.60    5.50
   1 -15   1   11.70    4.30
   1 -15   1   12.80    3.00
  -1  15  -2   14.00    5.00
   1 -15   2    1.90    2.30
   1 -15   2    6.30    3.80
   1 -15   2    9.00    6.10
  -1  15  -3   -0.40    3.60
   1 -15   3   -0.50    5.20
   1 -15   3    1.30    2.50
  -1  15  -4    0.30    3.60
   1 -15   4   -1.00    5.20
   1 -15   4   -1.70    2.40
  -1  15  -5    7.00    4.40
   1 -15   5    2.40    6.40
   1 -15   5    5.10    3.00
  -1  15  -6    3.80    3.90
   1 -15   6   -4.60    6.10
   1 -15   6   -4.10    2.30
  -1  15  -7    1.60    3.80
   1 -15   7    1.10    7.60
   1 -15   7    2.40    3.20
  -1  15  -8    1.50    3.40
   1 -15   8   -3.30    3.00
   1 -15   8   -7.80    7.40
   1 -16  -8    4.40    6.20
   1 -16  -8   -0.90    5.40
   1 -16  -7    2.70    5.50
   1 -16  -7    3.70    5.40
   1 -16  -7    8.20    2.40
   1 -16  -6    7.00    5.30
   1 -16  -6   10.00    3.40
   1 -16  -6    2.30    4.90
   1 -16  -5    1.70    3.90
   1 -16  -5    1.80    2.80
   1 -16  -5   -0.60    4.10
   1 -16  -4    0.50    3.40
   1 -16  -4   -3.50    2.30
   1 -16  -4   -5.80    2.60
   1 -16  -3  117.99   12.40
   1 -16  -3  105.09    8.90
   1 -16  -3   93.89   10.00
   1 -16  -2    1.60    2.70
   1 -16  -2   -3.00    2.20
   1 -16  -2   -1.80    2.60
  -1  16   1   20.40    5.50
   1 -16  -1   23.50    6.30
   1 -16  -1   15.00    4.30
   1 -16  -1   16.70    4.90
  -1  16   0    6.90    4.20
   1 -16   0    4.30    2.40
   1 -16   0    3.80    3.70
   1 -16   0    5.20    4.40
   1 -16   0    2.70    2.80
  -1  16  -1    9.40    4.60
   1 -16   1   10.10    3.00
   1 -16   1   10.00    4.40
   1 -16   1    9.90    5.50
  -1  16  -2    3.20    3.80
   1 -16   2    5.80    5.50
   1 -16   2    1.90    2.40
   1 -16   2    5.00    3.90
  -1  16  -3   -3.20    3.00
   1 -16   3    3.90    2.80
   1 -16   3    7.00    5.80
  -1  16  -4    9.10    4.90
   1 -16   4    5.40    6.40
   1 -16   4    6.30    3.20
  -1  16  -5    8.20    4.60
   1 -16   5   11.20    7.60
   1 -16   5    9.20    3.80
  -1  16  -6    5.30    4.40
   1 -16   6    3.50    3.20
   1 -16   6    1.90    7.30
  -1  16  -7   -3.70    3.30
   1 -16   7  -10.50    6.50
   1 -16   7   -5.90    2.50
   1 -17  -7   -2.40    2.00
   1 -17  -7   -4.00    4.50
   1 -17  -7    4.80    5.70
   1 -17  -6    2.40    2.80
   1 -17  -6    6.50    5.30
   1 -17  -6   -0.20    4.40
   1 -17  -5    0.20    3.00
   1 -17  -5    1.30    4.00
   1 -17  -5   -1.40    4.20
   1 -17  -4    0.60    3.20
   1 -17  -4    0.00    3.80
   1 -17  -4   -2.20    2.50
   1 -17  -3    3.70    3.80
   1 -17  -3    0.10    2.90
   1 -17  -3    3.90    3.80
   1 -17  -2    6.40    4.10
   1 -17  -2    2.90    3.60
   1 -17  -2   -1.70    2.50
  -1  17   1   57.79    8.90
   1 -17  -1   40.10    7.10
   1 -17  -1   46.20    8.30
   1 -17  -1   40.60    6.60
  -1  17   0   13.10    5.20
   1 -17   0    5.00    4.10
   1 -17   0    9.70    2.90
   1 -17   0   10.40    5.20
   1 -17   0    8.00    3.50
  -1  17  -1   -1.30    3.80
   1 -17   1    2.70    2.70
   1 -17   1    2.50    2.50
   1 -17   1   -2.00    3.40
   1 -17   1    2.20    4.60
  -1  17  -2   21.50    6.20
   1 -17   2   25.00    4.60
   1 -17   2   17.90    5.90
   1 -17   2   18.30    7.10
  -1  17  -3   14.80    5.70
   1 -17   3   21.30    7.80
   1 -17   3   17.00    4.00
  -1  17  -4    6.10    4.80
   1 -17   4    2.70    3.00
   1 -17   4   -4.80    5.20
  -1  17  -5    3.20    4.50
   1 -17   5   -1.10    6.20
   1 -17   5    3.00    3.20
  -1  17  -6   10.70    5.50
   1 -17   6   -0.10    7.40
   1 -17   6   -0.60    2.90
  -1  17  -7   -0.80    4.20
   1 -17   7    2.00    3.60
   1 -17   7    7.20    9.20
   1 -18  -7    4.00    6.10
   1 -18  -7    7.80    6.00
   1 -18  -7    1.20    2.50
   1 -18  -6   -4.30    4.50
   1 -18  -6   -1.60    2.70
   1 -18  -6    5.10    5.10
   1 -18  -5    0.80    4.60
   1 -18  -5    3.00    3.40
   1 -18  -5    5.90    4.90
   1 -18  -4    7.60    4.70
   1 -18  -4    1.30    4.20
   1 -18  -4   -2.10    2.90
   1 -18  -3   -3.50    2.90
   1 -18  -3    3.50    4.20
   1 -18  -3    7.50    4.50
   1 -18  -2   21.10    6.10
   1 -18  -2   16.40    5.10
   1 -18  -2   18.70    5.40
  -1  18   1   36.40    7.30
   1 -18  -1   43.60    8.30
   1 -18  -1   33.00    6.30
   1 -18  -1   35.20    6.90
  -1  18   0    5.00    4.60
   1 -18   0   -0.90    2.70
   1 -18   0   -1.00    3.20
   1 -18   0    2.90    4.10
  -1  18  -1   18.60    6.40
   1 -18   1   23.10    7.00
   1 -18   1   17.60    3.80
   1 -18   1   34.90    7.40
  -1  18  -2    3.10    4.20
   1 -18   2   -1.10    2.40
   1 -18   2   -1.90    4.90
  -1  18  -3   21.30    6.90
   1 -18   3   29.70    8.70
   1 -18   3   22.70    4.80
  -1  18  -4   13.80    5.90
   1 -18   4   20.60    4.70
   1 -18   4   25.90    8.90
  -1  18  -5   -1.80    4.20
   1 -18   5    3.90    3.60
   1 -18   5   -6.80    6.20
  -1  18  -6    3.70    5.10
   1 -18   6    7.50    4.00
   1 -18   6   -3.10    7.60
  -1  18  -7   -4.10    4.10
   1 -18   7   -8.20    7.20
   1 -18   7   -2.80    3.40
   1 -19  -7    4.70    6.60
   1 -19  -7   10.20    6.80
   1 -19  -7    1.00    2.80
   1 -19  -6    3.20    4.80
   1 -19  -6    1.00    3.10
   1 -19  -6   -5.70    4.50
   1 -19  -5    3.00    4.60
   1 -19  -5   -0.50    3.10
   1 -19  -5   -0.20    4.50
   1 -19  -4    2.60    4.00
   1 -19  -4    1.50    4.40
   1 -19  -4   -1.80    3.20
   1 -19  -3    3.10    3.60
   1 -19  -3    2.70    3.70
   1 -19  -3    2.70    3.90
   1 -19  -2   12.80    4.80
   1 -19  -2   10.20    4.90
   1 -19  -2    7.70    4.30
   1 -19  -1    5.40    4.30
   1 -19  -1    1.50    3.30
   1 -19  -1    0.40    3.50
  -1  19   0    1.50    4.60
   1 -19   0   -3.80    2.50
   1 -19   0   -0.80    3.50
   1 -19   0    5.00    4.70
  -1  19  -1    5.50    5.30
   1 -19   1    9.20    4.70
   1 -19   1   10.40    5.90
   1 -19   1   13.70    3.70
  -1  19  -2    0.70    4.30
   1 -19   2    0.90    2.80
   1 -19   2   -3.50    4.60
  -1  19  -3    6.10    5.60
   1 -19   3    2.50    2.90
   1 -19   3    5.20    6.40
  -1  19  -4    5.60    4.90
   1 -19   4    6.10    3.80
   1 -19   4    4.40    7.20
  -1  19  -5   -4.40    4.20
   1 -19   5    2.90    7.50
   1 -19   5   -0.50    3.50
  -1  19  -6   -3.10    4.70
   1 -19   6   -6.00    7.80
   1 -19   6   -5.20    3.30
   1 -20  -6    1.50    3.40
   1 -20  -6    8.80    6.40
   1 -20  -6   16.00    6.90
   1 -20  -5    2.60    5.10
   1 -20  -5    2.70    4.10
   1 -20  -5    3.40    4.70
   1 -20  -4   -2.60    3.20
   1 -20  -4    1.30    4.20
   1 -20  -4    0.40    3.40
   1 -20  -3   -1.60    3.30
   1 -20  -3    1.90    4.10
   1 -20  -3    1.40    3.50
   1 -20  -2    4.90    3.90
   1 -20  -2   -1.40    3.20
   1 -20  -2    5.10    4.30
   1 -20  -1   20.80    6.80
   1 -20  -1    2.50    4.00
   1 -20  -1   12.00    4.60
  -1  20   0   54.59   10.40
   1 -20   0   42.10    8.20
   1 -20   0   40.30    8.80
   1 -20   0   30.70    5.90
  -1  20  -1   -3.80    4.00
   1 -20   1   -5.30    3.60
   1 -20   1    0.80    4.50
  -1  20  -2   -2.30    4.50
   1 -20   2    2.30    3.00
   1 -20   2    3.80    5.80
  -1  20  -3   -5.20    4.40
   1 -20   3   -0.90    2.80
   1 -20   3   -4.10    5.60
  -1  20  -4    4.20    5.40
   1 -20   4    2.60    3.50
   1 -20   4    2.10    7.10
  -1  20  -5   59.69   10.60
   1 -20   5   42.70    6.60
   1 -20   5   67.19   13.80
  -1  20  -6   -4.70    4.80
   1 -20   6   -7.70    3.20
   1 -20   6   -8.40    7.60
   1 -21  -6   18.80    7.40
   1 -21  -6   13.60    7.50
   1 -21  -6   12.80    4.90
   1 -21  -5    0.30    3.90
   1 -21  -5   -0.20    4.70
   1 -21  -5    6.40    5.10
   1 -21  -4    6.70    4.70
   1 -21  -4    0.40    3.80
   1 -21  -4   -1.30    4.60
   1 -21  -3   24.50    6.80
   1 -21  -3   20.40    6.50
   1 -21  -3   25.80    6.50
   1 -21  -2   -2.60    3.40
   1 -21  -2    3.00    4.10
   1 -21  -2    8.30    4.80
   1 -21  -1   13.80    5.80
   1 -21  -1    8.40    4.80
   1 -21  -1   14.40    5.20
   1 -21   0    2.80    4.40
   1 -21   0    7.60    4.70
  -1  21  -1   11.80    6.70
   1 -21   1   18.00    6.90
   1 -21   1   19.00    6.90
  -1  21  -2    5.20    5.40
   1 -21   2    2.90    5.80
  -1  21  -3   10.80    5.70
   1 -21   3   -0.20    3.30
   1 -21   3   12.50    7.60
  -1  21  -4    0.00    5.20
   1 -21   4    1.30    7.00
   1 -21   4   -5.60    3.30
  -1  21  -5   -3.70    5.20
   1 -21   5   11.00    8.80
   1 -21   5   -4.60    3.40
   1 -22  -5   -0.90    4.60
   1 -22  -5   -0.20    5.80
   1 -22  -5    0.00    3.90
   1 -22  -4    9.50    5.40
   1 -22  -4   -4.20    4.30
   1 -22  -4    1.70    4.50
   1 -22  -4    4.40    4.60
   1 -22  -3   14.60    5.60
   1 -22  -3    5.00    4.70
   1 -22  -3    1.40    4.00
   1 -22  -2    6.70    4.50
   1 -22  -2   -0.90    4.20
   1 -22  -2   -0.30    3.60
   1 -22  -1    8.40    5.00
   1 -22  -1    1.90    4.60
   1 -22  -1    9.30    5.10
   1 -22   0   11.50    5.40
   1 -22   0   13.30    5.90
  -1  22  -1   -1.50    5.10
   1 -22   1   11.60    5.90
  -1  22  -2    9.60    6.40
   1 -22   2    6.50    6.20
  -1  22  -3    3.70    6.00
   1 -22   3   -3.20    5.90
  -1  22  -4   -3.90    5.30
   1 -22   4   -1.80    6.50
   1 -22   4   -4.50    3.50
  -1  22  -5    2.50    5.90
   1 -22   5    9.20    8.90
   1 -22   5   -4.80    3.90
   1 -23  -4    6.40    5.10
   1 -23  -4   17.00    6.70
   1 -23  -4   17.00    6.50
   1 -23  -4   18.70    7.20
   1 -23  -3   -1.40    4.50
   1 -23  -3    5.00    4.50
   1 -23  -3   -2.20    3.90
   1 -23  -2   -0.60    4.20
   1 -23  -2    4.40    4.20
   1 -23  -2    1.30    4.30
   1 -23  -1    9.80    5.40
   1 -23  -1    1.70    4.70
   1 -23   0   -6.70    3.60
   1 -23   0    5.90    4.90
   1 -23   1    4.70    5.40
  -1  23  -2    0.30    5.70
   1 -23   2    8.30    6.50
  -1  23  -3    0.80    5.60
   1 -23   3   -0.20    6.60
  -1  23  -4   13.60    7.80
   1 -23   4    6.30    8.00
   1 -24  -3   25.80    7.80
   1 -24  -3   11.00    6.30
   1 -24  -3    9.70    6.30
   1 -24  -2   14.80    6.20
   1 -24  -2    2.90    5.00
   1 -24  -2    1.20    4.80
   1 -24  -1   -2.00    4.20
   1 -24  -1   12.20    5.70
   1 -24   0    1.00    4.90
   1 -24   0    5.30    4.80
   1 -24   1   10.10    6.00
  -1  24  -2    4.30    6.60
   1 -24   2    2.50    5.50
  -1  24  -3    5.60    7.10
   1 -24   3    1.80    6.70
   1 -25  -2   13.00    6.00
   1 -25  -2   -1.00    5.00
   1 -25  -1    3.60    5.30
   1 -25  -1   12.50    5.90
   1 -25   0    3.70    4.80
   1 -25   1    5.00    5.50
   1 -25   2    7.90    6.20
  -2 -25   2   14.50    7.60
  -2 -25   1   11.20    6.20
  -2 -25   0    1.80    5.50
  -2 -25   0   10.50    5.00
  -2 -25  -1   15.40    5.40
  -2 -25  -1    0.70    5.60
  -2 -24   3   16.10    8.80
   2  24  -3    6.00    6.90
  -2 -24   2    5.90    6.70
  -2 -24   1    5.40    5.80
  -2 -24   0    9.40    5.20
  -2 -24   0   -2.00    4.80
  -2 -24  -1   13.70    5.60
  -2 -24  -1    3.60    4.80
  -2 -24  -1    2.30    5.20
  -2 -24  -2   21.10    6.20
  -2 -24  -2   10.00    5.70
  -2 -24  -2   -1.40    4.70
  -2 -24  -3    7.40    5.40
  -2 -24  -3    6.60    5.60
  -2 -23   4    0.20    7.70
   2  23  -4    2.10    6.00
  -2 -23   3    0.60    7.00
   2  23  -3    5.20    6.30
  -2 -23   2    3.10    6.10
   2  23  -2   14.40    7.10
  -2 -23   1    4.30    5.60
  -2 -23   0    3.50    5.10
  -2 -23   0    3.40    4.70
  -2 -23  -1   10.80    4.70
  -2 -23  -1   -2.90    3.90
  -2 -23  -1    0.60    4.10
  -2 -23  -2   10.40    4.50
  -2 -23  -2   -5.30    4.20
  -2 -23  -2    2.80    4.80
  -2 -23  -3   21.30    6.40
  -2 -23  -3   11.00    5.90
  -2 -23  -4    3.20    4.60
  -2 -23  -4    2.60    6.00
  -2 -22   5    4.20    4.90
  -2 -22   5    5.10    9.30
   2  22  -5   20.40    7.90
  -2 -22   4   -8.60    6.50
   2  22  -4   -4.50    5.00
  -2 -22   3   -8.50    5.70
   2  22  -3   -0.60    5.10
  -2 -22   2   13.70    7.60
   2  22  -2    2.50    5.60
  -2 -22   1    6.00    5.20
  -2 -22   1   -2.80    4.20
  -2 -22   0   -5.70    3.60
  -2 -22   0   -2.10    3.50
  -2 -22   0    1.60    4.40
  -2 -22  -1    0.80    4.10
  -2 -22  -1    0.10    4.10
  -2 -22  -1    7.90    4.40
  -2 -22  -2   16.80    6.30
  -2 -22  -2   15.90    6.20
  -2 -22  -2   17.00    5.40
  -2 -22  -3   37.00    7.50
  -2 -22  -3   40.60    9.00
  -2 -22  -3   42.30    8.10
  -2 -22  -4   -3.90    4.00
  -2 -22  -4    2.20    4.30
  -2 -21   6   13.60   10.50
  -2 -21   6    4.40    5.10
   2  21  -6   18.50    7.50
  -2 -21   5    3.00    8.30
  -2 -21   5   -0.30    4.40
   2  21  -5   -1.90    5.10
  -2 -21   4   -1.40    7.20
  -2 -21   4   -0.20    3.90
   2  21  -4   -4.30    4.70
  -2 -21   3    3.60    6.90
   2  21  -3   -3.50    5.10
  -2 -21   2    5.60    6.40
   2  21  -2   -5.70    4.30
  -2 -21   1    8.40    5.10
  -2 -21   1   15.50    6.60
   2  21  -1   10.90    6.40
  -2 -21   0    3.10    4.30
  -2 -21   0    0.20    3.50
  -2 -21   0   -0.80    3.90
  -2 -21  -1    1.40    3.80
  -2 -21  -1    3.70    3.50
  -2 -21  -1   -1.60    3.90
  -2 -21  -2   -3.20    3.50
  -2 -21  -2    2.30    4.10
  -2 -21  -2   12.30    4.70
  -2 -21  -3    3.30    4.00
  -2 -21  -3   10.60    5.50
  -2 -21  -3   10.40    4.40
  -2 -21  -4    1.90    3.80
  -2 -21  -4    2.10    5.00
  -2 -21  -5   15.90    5.20
  -2 -21  -5   14.40    7.20
  -2 -20   6    4.70    9.00
  -2 -20   6    1.80    4.50
   2  20  -6    1.00    5.20
  -2 -20   5   -8.20    6.90
  -2 -20   5   -6.50    3.50
   2  20  -5    5.90    5.30
  -2 -20   4   -2.00    6.70
  -2 -20   4   -3.20    3.10
   2  20  -4    3.30    5.00
  -2 -20   3    2.60    3.40
  -2 -20   3   -4.00    5.90
   2  20  -3    4.10    4.70
  -2 -20   2    1.90    6.00
   2  20  -2    2.30    4.60
  -2 -20   1   -0.50    3.80
  -2 -20   1    2.00    3.10
  -2 -20   1    5.90    5.40
   2  20  -1    1.90    4.70
  -2 -20   0    2.90    4.10
  -2 -20   0   -1.40    3.40
  -2 -20   0    0.50    3.20
  -2 -20  -1    9.60    4.70
  -2 -20  -1    9.90    5.00
  -2 -20  -1   13.10    5.00
  -2 -20  -2   29.00    6.90
  -2 -20  -2   29.80    6.70
  -2 -20  -2   35.50    7.30
  -2 -20  -3    4.80    4.60
  -2 -20  -3    1.60    3.70
  -2 -20  -3    6.90    4.20
  -2 -20  -4   64.29   11.50
  -2 -20  -4   84.09   10.10
  -2 -20  -5   57.69    8.20
  -2 -20  -5   68.79   12.30
  -2 -20  -6    9.30    4.00
  -2 -20  -6    7.50    6.90
  -2 -19   7    3.70    9.40
  -2 -19   7   -1.50    4.20
   2  19  -7   -0.40    4.60
  -2 -19   6   -4.50    3.50
  -2 -19   6  -10.20    7.20
   2  19  -6    0.90    4.70
  -2 -19   5   12.50    8.50
  -2 -19   5    6.20    4.50
   2  19  -5    2.10    4.60
  -2 -19   4   -2.20    3.40
  -2 -19   4   -3.70    6.10
   2  19  -4   -2.70    4.40
  -2 -19   3   -3.70    2.80
  -2 -19   3    2.60    6.30
   2  19  -3    2.00    4.10
  -2 -19   2   -0.50    3.70
  -2 -19   2   -4.00    5.40
  -2 -19   2   -3.60    2.50
   2  19  -2   -2.90    3.70
  -2 -19   1    8.00    4.70
  -2 -19   1   14.90    6.30
  -2 -19   1    7.70    3.80
   2  19  -1    6.40    5.00
  -2 -19   0    4.70    4.20
  -2 -19   0   -2.20    3.20
  -2 -19   0    1.00    3.40
  -2 -19  -1    6.60    4.30
  -2 -19  -1   24.90    6.30
  -2 -19  -1    1.60    3.80
  -2 -19  -2   27.50    6.30
  -2 -19  -2   14.80    5.00
  -2 -19  -2   12.10    5.30
  -2 -19  -3   31.40    7.50
  -2 -19  -3   45.00    8.10
  -2 -19  -4   58.79    9.30
  -2 -19  -4   42.40    9.20
  -2 -19  -4   44.70    7.50
  -2 -19  -5    0.50    3.40
  -2 -19  -5    0.60    4.50
  -2 -19  -6   10.30    6.60
  -2 -19  -6    9.80    3.90
  -2 -18   7   -2.00    4.00
  -2 -18   7   -6.70    7.20
   2  18  -7    2.40    4.60
  -2 -18   6  -11.10    5.90
  -2 -18   6   -7.60    2.90
   2  18  -6   -2.10    4.10
  -2 -18   5   -4.70    6.70
  -2 -18   5   -4.00    3.20
   2  18  -5    2.60    4.80
  -2 -18   4    5.20    3.70
  -2 -18   4   -4.90    6.20
   2  18  -4   -2.50    4.00
  -2 -18   3   -2.30    2.90
  -2 -18   3    2.00    6.10
   2  18  -3    6.60    4.90
  -2 -18   2    3.30    2.90
  -2 -18   2   -4.70    5.10
  -2 -18   2   -1.80    1.80
  -2 -18   2   -2.70    3.50
   2  18  -2    4.40    4.90
  -2 -18   1   44.00    9.00
  -2 -18   1   16.60    3.70
  -2 -18   1   24.70    6.50
  -2 -18   1   26.50    5.40
   2  18  -1   25.70    6.80
  -2 -18   0   16.10    5.60
  -2 -18   0   17.20    5.80
  -2 -18   0   14.80    4.60
   2  18   0   -4.70    4.70
  -2 -18  -1   21.40    5.70
  -2 -18  -1   21.30    5.60
  -2 -18  -1   34.70    7.00
  -2 -18  -2    7.90    4.10
  -2 -18  -2    2.20    3.70
  -2 -18  -2    5.80    3.70
  -2 -18  -3   28.90    6.30
  -2 -18  -3   25.80    5.80
  -2 -18  -3   23.50    7.00
  -2 -18  -4   19.30    5.00
  -2 -18  -4   33.40    7.20
  -2 -18  -4   30.50    7.60
  -2 -18  -5    0.90    3.10
  -2 -18  -5    2.40    4.50
  -2 -18  -6    6.20    5.70
  -2 -18  -6   10.80    3.70
  -2 -17   8   -8.50    7.40
   2  17  -8   -3.80    3.60
  -2 -17   7   -3.90    7.30
  -2 -17   7   -5.70    3.00
   2  17  -7    0.00    3.90
  -2 -17   6   -3.20    3.00
  -2 -17   6   -5.90    6.50
   2  17  -6   -2.00    4.00
  -2 -17   5   -3.10    2.90
  -2 -17   5   -4.50    6.30
   2  17  -5    0.90    4.30
  -2 -17   4   25.50    8.80
  -2 -17   4   13.40    4.20
   2  17  -4   24.00    6.50
  -2 -17   3    3.90    3.20
  -2 -17   3    4.10    6.10
   2  17  -3   -0.50    3.90
  -2 -17   2    4.10    3.90
  -2 -17   2    5.90    3.00
  -2 -17   2    6.60    5.80
  -2 -17   2   10.60    3.50
   2  17  -2    7.40    4.70
  -2 -17   1    4.90    5.20
  -2 -17   1    0.90    2.40
  -2 -17   1    3.20    3.60
  -2 -17   1    3.00    3.10
   2  17  -1    7.10    4.70
  -2 -17   0    2.80    4.10
  -2 -17   0    3.30    3.10
  -2 -17   0    5.40    3.90
   2  17   0    7.80    4.70
  -2 -17  -1   95.79   10.80
  -2 -17  -1  113.39    9.80
  -2 -17  -1  114.99   11.40
  -2 -17  -2    4.20    3.80
  -2 -17  -2    3.90    3.80
  -2 -17  -2    9.30    3.90
  -2 -17  -3   30.30    6.60
  -2 -17  -3   35.60    6.40
  -2 -17  -3   33.90    7.30
  -2 -17  -4    0.60    2.90
  -2 -17  -4   -5.20    3.20
  -2 -17  -4    6.30    3.40
  -2 -17  -5   -1.20    4.00
  -2 -17  -5    3.00    3.30
  -2 -17  -6    1.10    4.90
  -2 -17  -6    5.10    3.00
  -2 -17  -7    5.70    5.90
  -2 -16   8   -4.70    7.60
  -2 -16   8   -3.90    3.10
   2  16  -8    2.00    4.00
  -2 -16   7    0.10    3.20
  -2 -16   7    0.40    6.90
   2  16  -7   -1.70    3.50
  -2 -16   6   -2.40    2.70
  -2 -16   6   -7.90    5.80
   2  16  -6    4.00    4.20
  -2 -16   5   14.20    4.00
  -2 -16   5   19.30    8.40
   2  16  -5   13.50    5.30
  -2 -16   4   13.80    7.60
  -2 -16   4    5.50    3.20
   2  16  -4   10.60    5.00
  -2 -16   3   -1.80    5.10
  -2 -16   3   -1.00    2.40
   2  16  -3    2.80    4.00
  -2 -16   2   18.40    6.80
  -2 -16   2   34.00    6.70
  -2 -16   2   28.40    4.40
  -2 -16   2   19.60    3.70
   2  16  -2   18.70    5.80
  -2 -16   1    6.80    4.10
  -2 -16   1    5.50    3.10
  -2 -16   1    9.70    3.10
  -2 -16   1   14.10    6.00
   2  16  -1   -0.30    3.80
  -2 -16   0   19.90    4.90
  -2 -16   0   23.60    6.40
  -2 -16   0   19.70    5.30
  -2 -16   0   21.40    3.50
   2  16   0   34.50    6.80
  -2 -16  -1    0.20    3.20
  -2 -16  -1    2.60    3.40
  -2 -16  -1   -2.00    2.80
   2  16   1    1.80    3.80
  -2 -16  -2    1.20    2.70
  -2 -16  -2    2.80    3.20
  -2 -16  -2   -1.30    3.30
  -2 -16  -3   -0.20    3.60
  -2 -16  -3   -2.50    2.60
  -2 -16  -3   -1.40    2.40
  -2 -16  -4    3.50    3.10
  -2 -16  -4   -3.60    3.20
  -2 -16  -4    3.80    2.30
  -2 -16  -5    2.30    4.20
  -2 -16  -5    1.80    2.70
  -2 -16  -5    4.20    4.10
  -2 -16  -6    5.70    5.20
  -2 -16  -6    3.60    2.80
   2  16   6    7.40    3.30
  -2 -16  -7    0.70    5.10
   2  16   7    1.60    2.80
  -2 -15   8    2.20    3.40
  -2 -15   8   -5.50    6.60
   2  15  -8    0.90    3.60
  -2 -15   7    3.40    3.30
  -2 -15   7   -4.60    6.20
   2  15  -7   -4.20    3.20
  -2 -15   6   11.90    7.70
  -2 -15   6    8.80    3.60
   2  15  -6    3.70    3.90
  -2 -15   5  122.29   15.00
  -2 -15   5  112.29    8.30
   2  15  -5  127.79   11.10
  -2 -15   4    1.50    2.70
  -2 -15   4    1.20    5.50
   2  15  -4    1.50    3.60
  -2 -15   3  124.09    8.10
  -2 -15   3  135.89   10.80
  -2 -15   3  127.79    7.40
  -2 -15   3  105.09   11.40
   2  15  -3  119.39   10.70
  -2 -15   2   17.10    4.80
  -2 -15   2   16.60    6.90
  -2 -15   2   18.70    3.80
  -2 -15   2   15.50    3.50
   2  15  -2    8.50    4.10
  -2 -15   1    5.70    2.80
  -2 -15   1   -3.10    2.70
  -2 -15   1    4.50    5.20
  -2 -15   1    9.20    3.40
   2  15  -1    0.70    3.30
  -2 -15   0   -3.60    3.60
  -2 -15   0   -2.10    1.50
  -2 -15   0   -3.00    2.30
  -2 -15   0   -1.40    2.60
   2  15   0    0.20    3.00
  -2 -15  -1    0.80    3.10
  -2 -15  -1    1.10    3.30
  -2 -15  -1    2.10    3.10
   2  15   1    4.40    4.00
  -2 -15  -2   67.39    8.20
  -2 -15  -2   73.39    9.30
  -2 -15  -2   69.49    8.70
  -2 -15  -3    0.70    3.00
  -2 -15  -3    3.30    3.60
  -2 -15  -3    6.00    3.50
  -2 -15  -4    4.80    3.20
  -2 -15  -4    3.60    4.00
  -2 -15  -4    7.90    2.40
   2  15   4    5.70    2.80
  -2 -15  -5    1.20    3.50
  -2 -15  -5    5.10    4.20
  -2 -15  -5   -1.50    2.40
   2  15   5   -1.40    1.80
  -2 -15  -6    6.10    5.20
  -2 -15  -6    6.70    2.80
   2  15   6   11.40    3.60
  -2 -15  -7   16.10    7.10
   2  15   7    6.70    3.00
  -2 -14   8   -2.90    7.00
  -2 -14   8    4.60    3.30
   2  14  -8   -0.40    3.40
  -2 -14   7   -0.50    2.70
  -2 -14   7   -5.00    6.00
   2  14  -7    1.00    3.30
  -2 -14   6   15.20    3.80
  -2 -14   6   15.80    7.60
   2  14  -6    9.20    4.60
  -2 -14   5    2.50    5.50
  -2 -14   5    3.50    2.80
   2  14  -5   -0.90    3.10
  -2 -14   4   15.50    3.60
  -2 -14   4   18.60    6.80
   2  14  -4   17.50    5.10
  -2 -14   3    4.50    2.40
  -2 -14   3    4.00    2.80
  -2 -14   3    6.40    3.50
  -2 -14   3   10.40    5.70
   2  14  -3    6.40    3.80
  -2 -14   2   -0.60    2.50
  -2 -14   2   -0.90    1.90
  -2 -14   2    2.40    5.00
  -2 -14   2    2.90    2.30
   2  14  -2   -3.60    2.40
  -2 -14   1    5.00    2.40
  -2 -14   1    8.70    5.00
  -2 -14   1    5.30    3.50
  -2 -14   1    5.60    2.80
   2  14  -1    5.00    3.60
  -2 -14   0    0.40    2.70
  -2 -14   0    0.50    1.80
  -2 -14   0   -2.90    1.80
  -2 -14   0   -2.00    3.50
   2  14   0    2.10    3.20
  -2 -14  -1   -0.50    2.70
  -2 -14  -1    0.70    3.10
  -2 -14  -1   -0.40    1.20
  -2 -14  -1   -1.40    2.50
   2  14   1   -4.50    2.50
  -2 -14  -2    5.10    3.40
  -2 -14  -2   15.40    4.30
  -2 -14  -2   12.90    4.10
   2  14   2   11.30    4.60
  -2 -14  -3    0.60    2.10
  -2 -14  -3    2.80    3.60
  -2 -14  -3    0.00    2.60
   2  14   3   -3.40    1.70
  -2 -14  -4   61.19    9.40
  -2 -14  -4   64.09    8.70
  -2 -14  -4   67.99    7.50
   2  14   4   77.79    6.30
  -2 -14  -5   -2.00    2.10
  -2 -14  -5    4.50    3.60
  -2 -14  -5    2.10    3.80
   2  14   5   -1.20    1.80
  -2 -14  -6    2.80    2.20
  -2 -14  -6    0.20    4.00
   2  14   6    1.10    2.20
  -2 -14  -7    3.90    5.20
   2  14   7    2.40    2.40
  -2 -14  -8   20.20    7.90
   2  14   8   13.80    3.70
  -2 -13   9   -4.00    2.80
  -2 -13   9    2.10    7.30
  -2 -13   8   -2.80    5.90
  -2 -13   8    2.90    3.00
   2  13  -8   -1.40    2.80
  -2 -13   7   13.50    7.50
  -2 -13   7   11.10    3.50
   2  13  -7    9.60    4.30
  -2 -13   6   -2.40    2.40
  -2 -13   6    0.00    5.40
   2  13  -6    1.60    3.20
  -2 -13   5   53.19    9.70
  -2 -13   5   41.80    5.00
   2  13  -5   50.99    7.40
  -2 -13   4   15.40    3.60
  -2 -13   4   12.30    2.70
  -2 -13   4    7.20    5.70
   2  13  -4    3.90    3.40
  -2 -13   3   59.39    7.80
  -2 -13   3   49.40    5.30
  -2 -13   3   57.19    9.00
  -2 -13   3   59.99    4.90
   2  13  -3   64.39    8.00
  -2 -13   2   33.90    7.20
  -2 -13   2   35.70    4.70
  -2 -13   2   33.10    5.90
  -2 -13   2   36.70    4.60
   2  13  -2   44.30    6.80
  -2 -13   1   34.00    4.10
  -2 -13   1   63.29    8.70
  -2 -13   1   45.50    6.60
  -2 -13   1   42.50    5.20
   2  13  -1   44.00    6.70
  -2 -13   0    0.90    3.50
  -2 -13   0    0.70    2.50
  -2 -13   0    0.70    1.70
  -2 -13   0   -2.80    1.70
   2  13   0    1.90    2.50
  -2 -13  -1   19.80    2.70
  -2 -13  -1   17.90    4.10
  -2 -13  -1   20.30    4.60
  -2 -13  -1   18.10    4.50
  -2 -13  -1   20.70    4.70
   2  13   1   17.70    4.60
  -2 -13  -2   59.99    7.80
  -2 -13  -2   63.39    6.50
  -2 -13  -2   73.49    7.90
   2  13   2   69.39    8.20
  -2 -13  -3  286.57   16.20
  -2 -13  -3  269.77   13.80
   2  13   3  250.07   12.10
  -2 -13  -4   15.60    5.10
  -2 -13  -4   12.80    3.60
  -2 -13  -4   13.80    4.60
   2  13   4   10.60    2.90
  -2 -13  -5   26.40    6.70
  -2 -13  -5   33.20    6.80
  -2 -13  -5   26.30    4.20
   2  13   5   17.40    3.40
  -2 -13  -6   -0.60    3.80
  -2 -13  -6    0.80    1.60
  -2 -13  -6   -0.90    1.70
   2  13   6    1.70    2.20
  -2 -13  -7   -3.20    3.80
   2  13   7   -0.90    2.10
  -2 -13  -8   -3.80    4.60
   2  13   8    1.40    2.40
  -2 -12   9   -4.40    2.70
  -2 -12   9   -3.60    5.90
  -2 -12   9  -17.80    6.30
  -2 -12   8   -1.40    5.50
  -2 -12   8    0.00    2.60
  -2 -12   8   -5.10    6.40
   2  12  -8   -2.00    2.70
  -2 -12   7    2.30    6.60
  -2 -12   7    3.30    2.80
  -2 -12   7    5.20    5.60
   2  12  -7    7.00    3.50
  -2 -12   6    0.50    5.00
  -2 -12   6    0.90    2.40
   2  12  -6   -0.40    2.80
  -2 -12   5   11.60    6.00
  -2 -12   5    6.20    2.70
   2  12  -5    9.30    3.80
  -2 -12   4   -0.80    2.20
  -2 -12   4   -1.80    1.80
  -2 -12   4   -3.50    4.30
   2  12  -4   -3.00    2.10
  -2 -12   3   74.19    8.40
  -2 -12   3   75.49    5.20
  -2 -12   3   80.69    9.90
  -2 -12   3   71.59    5.60
   2  12  -3   71.99    8.40
   2  12  -3   53.69    7.20
  -2 -12   2   -0.20    4.10
  -2 -12   2    2.70    2.20
  -2 -12   2   -1.60    1.60
  -2 -12   2   -1.50    2.30
   2  12  -2   -1.10    2.30
  -2 -12   1    7.20    2.70
  -2 -12   1    4.20    2.80
  -2 -12   1   13.20    4.90
  -2 -12   1   -0.20    1.20
   2  12  -1    5.70    3.10
  -2 -12   0   25.60    3.20
  -2 -12   0   30.30    4.80
  -2 -12   0   37.20    6.10
  -2 -12   0   25.60    5.00
   2  12   0   23.20    4.70
  -2 -12  -1    6.50    3.10
  -2 -12  -1    2.70    1.40
  -2 -12  -1    6.40    3.20
  -2 -12  -1    6.20    3.00
  -2 -12  -1    5.40    2.80
   2  12   1    6.10    3.10
  -2 -12  -2  132.49    9.00
  -2 -12  -2  120.49    9.40
  -2 -12  -2  128.19    8.80
  -2 -12  -2  146.69    9.80
   2  12   2  148.49    9.90
   2  12   2  125.09    7.50
  -2 -12  -3   33.90    5.60
  -2 -12  -3   40.00    5.60
  -2 -12  -3   39.90    6.70
  -2 -12  -3   29.50    5.00
   2  12   3   21.50    3.40
  -2 -12  -4  178.18   12.90
  -2 -12  -4  177.08   10.10
  -2 -12  -4  195.08   10.80
  -2 -12  -4  161.38   11.80
   2  12   4  176.28    9.10
  -2 -12  -5   44.10    5.00
  -2 -12  -5   27.70    6.80
  -2 -12  -5   43.90    5.20
  -2 -12  -5   37.00    7.00
   2  12   5   36.90    4.40
  -2 -12  -6    3.70    4.40
  -2 -12  -6    0.50    3.60
  -2 -12  -6    1.60    1.50
   2  12   6    2.90    2.10
  -2 -12  -7    0.60    4.10
   2  12   7    2.80    2.30
  -2 -12  -8   -4.00    4.60
   2  12   8    0.30    2.20
  -2 -11   9   -5.00    6.70
  -2 -11   9    3.30    2.90
  -2 -11   9   -4.60    5.50
  -2 -11   8   -1.50    6.30
  -2 -11   8    9.20    6.30
  -2 -11   8    4.40    2.90
   2  11  -8    4.70    2.90
  -2 -11   7    4.30    5.60
  -2 -11   7    4.10    2.60
  -2 -11   7    2.60    5.90
   2  11  -7    3.60    3.10
  -2 -11   6   -3.30    1.80
  -2 -11   6    2.40    5.30
  -2 -11   6   -1.70    4.30
   2  11  -6    3.10    3.10
  -2 -11   5   -1.20    1.90
  -2 -11   5    3.50    5.40
  -2 -11   5   -3.50    1.80
  -2 -11   5    0.70    4.70
   2  11  -5    0.30    2.50
  -2 -11   4   11.10    2.80
  -2 -11   4    9.20    5.00
  -2 -11   4    5.90    3.20
  -2 -11   4    8.80    2.60
   2  11  -4    6.40    3.10
   2  11  -4    6.00    3.20
  -2 -11   3   61.49    4.70
  -2 -11   3   62.19    5.00
  -2 -11   3   60.89    7.40
  -2 -11   3   66.29    8.90
   2  11  -3   65.29    7.60
   2  11  -3   67.19    7.70
  -2 -11   2    9.50    2.40
  -2 -11   2   10.70    2.70
  -2 -11   2   13.00    4.50
  -2 -11   2    9.90    3.30
   2  11  -2    3.30    2.80
  -2 -11   1    8.30    2.10
  -2 -11   1   14.40    3.20
  -2 -11   1   23.90    4.60
  -2 -11   1   24.70    5.20
   2  11  -1   17.70    4.20
  -2 -11   0    9.40    3.40
  -2 -11   0   13.80    4.10
  -2 -11   0   12.50    2.40
  -2 -11   0   12.40    3.20
   2  11   0   11.90    3.60
  -2 -11  -1   22.50    4.50
  -2 -11  -1   29.00    4.80
  -2 -11  -1   25.30    2.60
  -2 -11  -1   28.50    4.70
  -2 -11  -1   21.90    4.40
   2  11   1   23.00    4.50
  -2 -11  -2    3.00    2.20
  -2 -11  -2    5.10    1.10
  -2 -11  -2    0.90    2.20
  -2 -11  -2   -0.30    2.00
   2  11   2    3.00    2.30
   2  11   2    0.20    1.70
   2  11   2    2.00    1.50
  -2 -11  -3  203.68   10.70
  -2 -11  -3  168.18    9.80
  -2 -11  -3  177.48   11.80
  -2 -11  -3  164.68   10.80
   2  11   3  164.38    8.60
   2  11   3  191.28    8.20
   2  11   3  167.28   10.60
  -2 -11  -4   73.49    6.20
  -2 -11  -4   58.49    8.30
  -2 -11  -4   75.79    6.60
  -2 -11  -4   70.89    8.60
   2  11   4   66.29    5.10
  -2 -11  -5   -1.10    1.90
  -2 -11  -5    1.20    1.90
  -2 -11  -5    0.60    3.30
  -2 -11  -5   -0.70    3.00
   2  11   5   -0.10    1.60
  -2 -11  -6   51.29    8.40
  -2 -11  -6   33.90    7.80
   2  11   6   44.80    4.40
  -2 -11  -7    4.60    5.00
   2  11   7    0.30    1.90
  -2 -11  -8   -3.80    4.50
   2  11   8   -0.10    2.00
  -2 -10   9   -7.80    5.60
  -2 -10   9   -1.00    2.60
  -2 -10   9    1.90    6.10
  -2 -10   8   17.30    3.60
  -2 -10   8   26.30    8.80
  -2 -10   8   17.10    7.10
   2  10  -8   22.00    3.30
  -2 -10   7   16.90    7.10
  -2 -10   7   12.10    3.00
  -2 -10   7   17.30    6.70
   2  10  -7   11.10    3.50
  -2 -10   6   12.40    6.10
  -2 -10   6    8.60    5.40
  -2 -10   6   10.10    2.70
   2  10  -6    1.70    2.80
  -2 -10   5   29.80    3.90
  -2 -10   5   42.10    8.50
  -2 -10   5   41.20    4.20
  -2 -10   5   33.00    7.40
   2  10  -5   14.00    4.00
   2  10  -5   38.90    6.00
  -2 -10   4   31.70    6.80
  -2 -10   4   44.00    7.50
  -2 -10   4   33.20    3.80
  -2 -10   4   25.90    5.00
  -2 -10   4   37.50    4.20
   2  10  -4   33.70    5.40
   2  10  -4   26.70    4.70
  -2 -10   3   39.50    5.90
  -2 -10   3   55.29    4.60
  -2 -10   3   53.29    4.80
  -2 -10   3   53.29    7.70
   2  10  -3   54.29    6.60
   2  10  -3   45.50    6.10
  -2 -10   2   23.30    5.10
  -2 -10   2   22.10    3.40
  -2 -10   2   18.10    3.90
  -2 -10   2   15.60    2.80
   2  10  -2   17.40    4.00
  -2 -10   1  129.49    9.10
  -2 -10   1  140.19    9.00
  -2 -10   1  141.99    6.80
  -2 -10   1  135.29    7.50
   2  10  -1  123.39    8.70
  -2 -10   0   23.70    4.50
  -2 -10   0   20.50    4.00
  -2 -10   0   19.60    2.60
  -2 -10   0   23.00    3.90
   2  10   0   12.60    3.20
  -2 -10  -1   -0.60    1.70
  -2 -10  -1    2.60    2.20
  -2 -10  -1    1.10    1.00
  -2 -10  -1   -2.30    1.60
  -2 -10  -1    0.10    2.00
   2  10   1    1.40    1.90
   2  10   1    1.10    1.30
  -2 -10  -2   32.70    4.80
  -2 -10  -2   42.30    5.30
  -2 -10  -2   20.90    4.40
  -2 -10  -2   38.70    5.00
   2  10   2   32.00    4.70
   2  10   2   33.30    3.40
   2  10   2   29.70    3.70
  -2 -10  -3  199.78   12.80
  -2 -10  -3  215.78   12.60
  -2 -10  -3  251.47   11.80
  -2 -10  -3  259.87   11.80
   2  10   3  241.58    9.40
   2  10   3  238.08   12.20
   2  10   3  237.18   10.10
  -2 -10  -4  343.47   13.90
  -2 -10  -4  317.27   17.10
  -2 -10  -4  328.07   14.00
  -2 -10  -4  312.17   17.40
   2  10   4  333.77   12.60
   2  10   4  324.87   11.80
  -2 -10  -5   82.99   10.50
  -2 -10  -5   85.49    8.50
  -2 -10  -5   84.09    5.30
  -2 -10  -5   96.19    5.90
   2  10   5   94.09    5.40
  -2 -10  -6   43.50    8.40
   2  10   6   33.80    3.50
  -2 -10  -7   -0.70    3.80
   2  10   7   -1.40    1.50
  -2 -10  -8   -1.70    4.30
   2  10   8   -0.20    1.70
  -2 -10  -9    6.90    6.60
   2  10   9    3.10    2.30
  -2  -9   9    0.70    5.60
  -2  -9   9   -3.10    4.70
  -2  -9   9   -0.10    2.30
  -2  -9   8   11.60    6.00
  -2  -9   8    7.00    2.60
  -2  -9   8    7.40    6.20
  -2  -9   7    4.00    2.20
  -2  -9   7    4.30    5.00
  -2  -9   7    3.70    5.10
   2   9  -7    2.80    2.60
   2   9  -7    6.90    3.00
  -2  -9   6    2.80    4.70
  -2  -9   6    1.50    2.10
  -2  -9   6    3.10    4.40
  -2  -9   6   -2.90    1.60
   2   9  -6   -2.30    2.40
   2   9  -6   -0.40    2.40
  -2  -9   5   40.60    8.00
  -2  -9   5   40.00    4.10
  -2  -9   5   32.60    7.10
  -2  -9   5   36.70    4.10
   2   9  -5   28.10    4.90
   2   9  -5   31.00    5.00
  -2  -9   4    2.00    3.90
  -2  -9   4   12.90    5.00
  -2  -9   4    1.40    2.40
  -2  -9   4    9.60    2.50
  -2  -9   4    8.40    2.30
   2   9  -4    9.90    3.20
   2   9  -4    8.90    3.10
  -2  -9   3   16.60    4.80
  -2  -9   3   23.10    4.30
  -2  -9   3   12.10    2.40
  -2  -9   3   19.90    3.00
   2   9  -3   18.20    3.80
   2   9  -3   26.30    4.40
  -2  -9   2    2.40    1.90
  -2  -9   2   11.30    3.10
  -2  -9   2    1.90    3.00
  -2  -9   2    0.60    1.50
   2   9  -2    2.00    2.00
   2   9  -2    4.80    2.50
  -2  -9   1   12.80    2.70
  -2  -9   1   11.70    2.20
  -2  -9   1   17.10    4.20
  -2  -9   1    7.30    2.90
   2   9  -1    5.30    2.50
  -2  -9   0   33.90    4.80
  -2  -9   0   37.30    5.20
  -2  -9   0   24.00    3.80
  -2  -9   0   25.30    2.80
   2   9   0   25.30    4.30
  -2  -9  -1   31.70    4.60
  -2  -9  -1   26.90    2.40
  -2  -9  -1   24.70    4.00
  -2  -9  -1   30.40    4.50
   2   9   1   21.30    3.10
   2   9   1   20.50    2.60
   2   9   1   24.00    4.10
  -2  -9  -2    0.00    2.10
  -2  -9  -2   -1.20    1.70
  -2  -9  -2    0.40    1.80
  -2  -9  -2   -0.40    1.50
   2   9   2    0.30    1.20
   2   9   2   -0.90    1.30
   2   9   2   -1.40    1.80
  -2  -9  -3   46.20    4.90
  -2  -9  -3   50.29    6.80
  -2  -9  -3   46.80    5.90
  -2  -9  -3   55.89    5.60
   2   9   3   40.60    3.40
   2   9   3   48.30    5.60
   2   9   3   41.80    3.60
  -2  -9  -4  158.88   10.90
  -2  -9  -4  168.98    8.60
  -2  -9  -4  181.68    8.90
  -2  -9  -4  169.38   11.80
   2   9   4  179.18    7.60
   2   9   4  181.88    7.10
  -2  -9  -5   16.70    2.30
  -2  -9  -5   19.30    5.40
  -2  -9  -5   16.20    5.00
   2   9   5   17.00    2.30
   2   9   5   13.20    1.90
  -2  -9  -6   22.50    6.20
   2   9   6   35.60    2.90
  -2  -9  -7   -0.70    3.60
   2   9   7    1.00    1.30
  -2  -9  -8    0.80    4.70
   2   9   8    1.90    1.40
  -2  -9  -9   -1.40    5.10
  -2  -8  10    3.50    2.60
  -2  -8  10    1.70    5.40
  -2  -8  10   -6.00    5.30
  -2  -8   9    7.30    5.80
  -2  -8   9    5.00    2.50
  -2  -8   9    7.20    6.10
  -2  -8   8   20.80    3.20
  -2  -8   8   25.90    7.70
  -2  -8   8   22.20    7.30
  -2  -8   7    0.50    4.20
  -2  -8   7    0.00    1.70
  -2  -8   7   -3.50    3.80
   2   8  -7    0.90    2.20
   2   8  -7   -0.40    2.00
  -2  -8   6   49.60    4.20
  -2  -8   6   61.59    4.80
  -2  -8   6   65.09    9.90
  -2  -8   6   49.10    8.80
   2   8  -6   46.60    5.60
   2   8  -6   63.59    6.60
  -2  -8   5    5.10    4.40
  -2  -8   5    2.60    3.90
  -2  -8   5    4.10    1.90
  -2  -8   5    3.90    2.00
   2   8  -5    2.50    2.30
   2   8  -5    2.50    2.40
  -2  -8   4  375.46   19.20
  -2  -8   4  369.16   16.00
  -2  -8   4  380.86   19.60
  -2  -8   4  361.26   13.40
  -2  -8   4  354.06   13.10
   2   8  -4  340.47   15.60
   2   8  -4  375.86   16.10
  -2  -8   3   18.20    4.50
  -2  -8   3    9.00    4.00
  -2  -8   3   10.10    3.10
  -2  -8   3   11.40    2.20
  -2  -8   3    9.20    2.40
   2   8  -3   12.40    3.10
   2   8  -3   13.20    3.30
  -2  -8   2    6.00    2.20
  -2  -8   2   14.80    3.20
  -2  -8   2    5.60    1.80
  -2  -8   2   10.20    3.50
   2   8  -2    6.40    2.50
   2   8  -2    7.40    2.70
  -2  -8   1   11.00    2.90
  -2  -8   1    9.00    1.90
  -2  -8   1   12.40    2.50
  -2  -8   1   15.70    3.70
   2   8  -1    8.60    2.70
  -2  -8   0   17.70    3.20
  -2  -8   0   23.60    4.00
  -2  -8   0   22.60    2.60
  -2  -8   0   24.20    3.80
  -2  -8   0   18.80    3.60
   2   8   0   16.20    3.20
   2   8   0   23.70    3.00
  -2  -8  -1   -0.50    1.60
  -2  -8  -1   -0.50    1.50
  -2  -8  -1   -2.80    1.40
  -2  -8  -1    0.20    1.60
  -2  -8  -1    0.00    0.80
   2   8   1   -0.90    1.50
   2   8   1   -2.80    1.00
   2   8   1    0.40    1.10
  -2  -8  -2   -0.10    1.40
  -2  -8  -2   -1.20    1.70
  -2  -8  -2   -0.30    1.40
  -2  -8  -2    0.80    1.70
   2   8   2   -1.50    1.60
   2   8   2   -0.50    0.90
   2   8   2    1.30    1.20
  -2  -8  -3    2.50    2.30
  -2  -8  -3    6.00    2.90
  -2  -8  -3    3.80    2.00
  -2  -8  -3    1.90    1.80
   2   8   3    8.00    2.70
   2   8   3    6.10    1.50
   2   8   3    5.80    1.60
  -2  -8  -4   -0.20    2.30
  -2  -8  -4    2.10    2.60
  -2  -8  -4    2.40    1.80
  -2  -8  -4    1.30    1.70
   2   8   4    2.70    1.20
   2   8   4    4.00    1.20
  -2  -8  -5  193.58    7.10
  -2  -8  -5  164.08   11.80
  -2  -8  -5  165.98   12.40
   2   8   5  176.08    6.20
   2   8   5  192.18    6.60
  -2  -8  -6   38.00    7.40
  -2  -8  -7   22.70    6.90
  -2  -8  -8    2.00    4.70
  -2  -8  -9    0.50    5.20
  -2  -7  10    8.60    6.30
  -2  -7  10    1.30    2.20
  -2  -7  10    3.30    5.70
  -2  -7   9    8.30    5.90
  -2  -7   9   15.00    2.80
  -2  -7   9   10.70    5.90
  -2  -7   8    9.50    5.40
  -2  -7   8    8.50    5.40
  -2  -7   8    5.90    2.10
  -2  -7   7    1.50    4.10
  -2  -7   7    5.20    2.70
  -2  -7   7    9.00    2.10
  -2  -7   7    6.50    4.60
   2   7  -7    7.30    2.20
   2   7  -7    4.80    2.00
  -2  -7   6  112.19    6.80
  -2  -7   6  122.29    6.10
  -2  -7   6  112.09   10.70
  -2  -7   6  114.49   10.90
   2   7  -6  120.89    7.60
   2   7  -6  110.09    7.10
  -2  -7   5  129.99    6.10
  -2  -7   5  120.79   10.50
  -2  -7   5  130.69   10.70
  -2  -7   5  134.79    8.50
  -2  -7   5  125.39    6.70
   2   7  -5  123.29    7.80
   2   7  -5  126.79    7.90
  -2  -7   4  204.98   13.00
  -2  -7   4  190.58   12.70
  -2  -7   4  203.48    8.30
  -2  -7   4  194.78   10.30
  -2  -7   4  202.98    8.70
   2   7  -4  201.38   10.40
   2   7  -4  215.98   10.70
  -2  -7   3    6.20    2.10
  -2  -7   3    6.70    1.80
  -2  -7   3    4.10    2.40
  -2  -7   3    4.50    3.30
  -2  -7   3    6.10    3.30
   2   7  -3    4.90    2.30
   2   7  -3    2.50    2.00
  -2  -7   2  308.97   16.00
  -2  -7   2  366.06   17.10
  -2  -7   2  369.16   13.00
  -2  -7   2  355.66   14.90
  -2  -7   2  369.56   12.40
   2   7  -2  328.07   14.50
   2   7  -2  356.86   14.80
  -2  -7   1  464.25   16.50
  -2  -7   1  464.75   18.10
  -2  -7   1  468.55   15.40
  -2  -7   1  480.95   19.60
   2   7  -1  442.96   17.90
  -2  -7   0  128.19    6.80
  -2  -7   0  112.39    6.70
  -2  -7   0  109.39    5.20
  -2  -7   0  118.19    7.20
  -2  -7   0  122.49    7.30
   2   7   0  116.29    7.20
   2   7   0  119.89    5.90
   2   7   0  109.09    5.30
  -2  -7  -1  726.63   21.70
  -2  -7  -1  736.93   27.90
  -2  -7  -1  757.02   25.70
  -2  -7  -1  695.23   25.40
  -2  -7  -1  739.93   25.90
   2   7   1  738.93   22.60
   2   7   1  734.63   23.30
   2   7   1  749.42   25.90
  -2  -7  -2    1.20    2.00
  -2  -7  -2    2.20    1.80
  -2  -7  -2    2.30    1.60
  -2  -7  -2    3.90    1.90
   2   7   2    5.00    2.10
   2   7   2    3.00    1.30
   2   7   2    5.00    1.40
  -2  -7  -3   25.40    3.30
  -2  -7  -3   21.20    3.80
  -2  -7  -3   17.40    4.00
  -2  -7  -3   24.40    3.30
   2   7   3   17.80    1.80
   2   7   3   21.30    2.20
   2   7   3   17.80    3.30
  -2  -7  -4   76.59    8.70
  -2  -7  -4   91.09    5.20
  -2  -7  -4   86.49    7.20
  -2  -7  -4   78.59    4.80
   2   7   4   92.79    3.60
   2   7   4   81.39    3.30
  -2  -7  -5   52.19    7.70
  -2  -7  -6   29.40    6.50
  -2  -7  -7   16.10    5.90
  -2  -7  -8   33.60    8.10
  -2  -7  -9    2.80    5.80
  -2  -6  10    1.40    4.60
  -2  -6  10    5.10    2.10
  -2  -6  10    3.50    5.70
  -2  -6   9    4.70    4.60
  -2  -6   9   -0.20    4.40
  -2  -6   9    5.40    1.70
  -2  -6   8    8.90    4.90
  -2  -6   8    9.50    5.20
  -2  -6   7   11.90    3.20
  -2  -6   7   15.10    5.30
  -2  -6   7   18.80    6.10
  -2  -6   6  206.48   14.80
  -2  -6   6  216.08   15.00
  -2  -6   6  229.88   10.40
   2   6  -6  224.18   10.10
   2   6  -6  205.68    9.60
  -2  -6   5  207.58   13.70
  -2  -6   5  209.98    9.30
  -2  -6   5  214.28    7.90
  -2  -6   5  194.78   13.40
   2   6  -5  203.68   10.00
   2   6  -5  186.38    9.70
  -2  -6   4  678.63   24.70
  -2  -6   4  708.83   30.80
  -2  -6   4  682.23   30.20
  -2  -6   4  681.23   21.40
  -2  -6   4  722.53   23.00
   2   6  -4  661.83   24.30
   2   6  -4  687.53   24.50
  -2  -6   3  860.31   29.40
  -2  -6   3  876.11   35.00
  -2  -6   3  861.91   27.40
  -2  -6   3  862.61   35.50
  -2  -6   3  854.71   26.10
   2   6  -3  820.02   29.00
   2   6  -3  885.61   29.60
  -2  -6   2  305.77   13.30
  -2  -6   2  321.87   11.30
  -2  -6   2  342.07   12.00
  -2  -6   2  318.17   15.60
  -2  -6   2  320.57   15.10
   2   6  -2  335.97   13.60
   2   6  -2  328.97   13.60
  -2  -6   1  182.48    9.10
  -2  -6   1  188.78    7.70
  -2  -6   1  186.78    8.00
  -2  -6   1  181.88    7.20
  -2  -6   1  187.48    9.40
   2   6  -1  171.58    8.90
   2   6  -1  175.68    9.00
  -2  -6   0  210.38    9.60
  -2  -6   0  192.68    9.40
  -2  -6   0  194.18    8.90
  -2  -6   0  201.98    7.60
   2   6   0  202.08    9.60
   2   6   0  208.98    8.20
   2   6   0  217.88    7.80
  -2  -6  -1    1.60    0.70
  -2  -6  -1    4.20    1.90
  -2  -6  -1   -1.90    1.10
  -2  -6  -1    0.40    1.60
  -2  -6  -1    1.50    1.50
   2   6   1    0.90    1.50
   2   6   1    0.70    1.00
   2   6   1    0.90    1.00
  -2  -6  -2   18.90    3.70
  -2  -6  -2   28.40    3.50
  -2  -6  -2   21.60    3.10
  -2  -6  -2   26.10    3.40
   2   6   2   30.50    3.80
   2   6   2   25.40    2.50
   2   6   2   25.60    2.20
  -2  -6  -3   59.39    4.40
  -2  -6  -3   58.39    4.20
  -2  -6  -3   60.99    6.80
  -2  -6  -3   57.39    5.10
   2   6   3   59.89    2.90
   2   6   3   62.19    5.00
   2   6   3   60.99    2.70
  -2  -6  -4   -0.80    2.10
  -2  -6  -4    1.90    2.40
  -2  -6  -4    0.60    1.10
  -2  -6  -4   -0.70    1.10
  -2  -6  -5   -1.70    2.50
  -2  -6  -6   40.20    7.30
  -2  -6  -7   11.30    5.00
  -2  -6  -8   39.80    8.70
  -2  -6  -9   -0.80    5.00
  -2  -5  10    8.60    5.30
  -2  -5  10    1.20    4.80
  -2  -5   9    4.10    4.40
  -2  -5   9    3.40    4.80
  -2  -5   8    6.20    4.20
  -2  -5   8    1.30    2.50
  -2  -5   8    3.30    4.20
  -2  -5   7    0.70    3.60
  -2  -5   7    1.30    3.60
  -2  -5   7    0.60    2.30
  -2  -5   6  193.38   13.50
  -2  -5   6  162.08   12.80
  -2  -5   6  163.28    8.70
   2   5  -6  172.38    7.50
   2   5  -6  158.28    7.50
  -2  -5   5   59.49    8.40
  -2  -5   5   57.39    4.50
  -2  -5   5   60.99    8.40
   2   5  -5   49.40    4.90
   2   5  -5   49.60    4.80
  -2  -5   4  754.92   24.50
  -2  -5   4  744.83   25.60
  -2  -5   4  735.23   32.20
  -2  -5   4  727.53   31.50
   2   5  -4  692.13   25.00
   2   5  -4  760.82   25.50
  -2  -5   3   -2.20    1.90
  -2  -5   3    2.50    1.90
  -2  -5   3    1.30    1.30
  -2  -5   3    0.90    1.00
  -2  -5   3   -0.80    2.20
   2   5  -3   -2.30    1.30
   2   5  -3    0.70    1.50
  -2  -5   2  371.06   12.90
  -2  -5   2  348.17   16.20
  -2  -5   2  386.46   16.90
  -2  -5   2  375.86   14.50
  -2  -5   2  359.96   12.10
   2   5  -2  346.77   14.10
   2   5  -2  368.16   14.40
  -2  -5   1  379.86   14.60
  -2  -5   1  383.16   13.40
  -2  -5   1  381.06   12.40
  -2  -5   1  385.56   12.90
  -2  -5   1  375.36   15.70
   2   5  -1  362.86   14.40
   2   5  -1  369.76   12.20
   2   5  -1  362.86   14.40
  -2  -5   0   42.00    2.70
  -2  -5   0   38.70    3.40
  -2  -5   0   33.10    2.50
  -2  -5   0   41.20    3.40
  -2  -5   0   35.80    3.80
  -2  -5   0   39.40    4.10
   2   5   0   41.10    2.90
   2   5   0   36.20    2.90
   2   5   0   39.50    4.10
  -2  -5  -1  440.56   17.00
  -2  -5  -1  485.95   16.90
  -2  -5  -1  486.75   17.80
  -2  -5  -1  459.75   13.80
  -2  -5  -1  452.05   16.80
   2   5   1  476.55   14.60
   2   5   1  462.85   16.90
   2   5   1  464.55   15.00
  -2  -5  -2   51.19    5.40
  -2  -5  -2   53.09    4.00
  -2  -5  -2   49.80    3.90
  -2  -5  -2   54.59    4.10
   2   5   2   55.99    2.80
   2   5   2   59.89    3.00
   2   5   2   60.69    4.40
  -2  -5  -3   66.49    4.00
  -2  -5  -3   62.19    5.10
  -2  -5  -3   53.89    6.00
  -2  -5  -3   60.69    4.10
  -2  -5  -4   33.00    5.20
  -2  -5  -4   31.60    2.30
  -2  -5  -4   36.60    2.50
  -2  -5  -5    3.30    3.20
  -2  -5  -6   10.50    4.70
  -2  -5  -7    2.30    3.80
  -2  -5  -8   13.10    5.60
  -2  -5  -9    4.20    5.40
  -2  -4  10   10.50    5.30
  -2  -4  10    8.00    5.50
  -2  -4   9    4.00    4.50
  -2  -4   9    7.20    4.20
  -2  -4   8    0.60    3.30
  -2  -4   8    3.80    2.80
  -2  -4   8    4.50    4.10
  -2  -4   7   34.30    4.90
  -2  -4   7   38.20    7.80
  -2  -4   7   32.10    7.00
  -2  -4   6   49.80    8.40
  -2  -4   6   50.69    5.50
  -2  -4   6   55.69    8.80
   2   4  -6   59.09    3.40
  -2  -4   5   -1.40    1.60
  -2  -4   5    0.80    3.10
  -2  -4   5   -5.00    2.20
   2   4  -5    0.40    1.70
   2   4  -5    0.90    1.50
  -2  -4   4 2236.38   67.59
  -2  -4   4 2268.77   66.79
  -2  -4   4 2112.99   81.59
  -2  -4   4 2225.18   83.99
   2   4  -4 2309.87   67.49
   2   4  -4 2083.39   66.79
  -2  -4   3  119.29    5.70
  -2  -4   3  102.59    7.60
  -2  -4   3  112.69    6.40
  -2  -4   3   94.89    7.40
   2   4  -3  100.39    6.20
   2   4  -3  103.89    6.00
  -2  -4   2  216.58    9.50
  -2  -4   2  208.18    7.50
  -2  -4   2  215.08    8.20
  -2  -4   2  209.48   10.90
  -2  -4   2  194.58   10.40
   2   4  -2  210.38    9.40
   2   4  -2  198.88    9.10
  -2  -4   1   -0.70    0.90
  -2  -4   1    3.10    1.50
  -2  -4   1    4.10    2.10
  -2  -4   1    1.90    1.40
  -2  -4   1    0.70    0.80
  -2  -4   1   -3.00    1.40
   2   4  -1    1.60    0.90
   2   4  -1   -0.30    1.20
   2   4  -1    1.80    1.40
  -2  -4   0    0.10    1.40
  -2  -4   0    0.70    1.40
  -2  -4   0    3.00    1.40
  -2  -4   0    3.50    1.10
  -2  -4   0    5.30    1.70
  -2  -4   0    2.80    0.90
   2   4   0    1.40    0.90
   2   4   0    1.10    1.00
   2   4   0    1.30    1.30
  -2  -4  -1   42.20    3.80
  -2  -4  -1   41.70    1.90
  -2  -4  -1   44.20    2.80
  -2  -4  -1   47.40    2.00
  -2  -4  -1   42.20    3.60
  -2  -4  -1   44.10    3.70
   2   4   1   45.60    2.70
   2   4   1   47.20    2.60
   2   4   1   45.30    3.60
   2   4   1   47.30    3.10
  -2  -4  -2  203.88    9.10
  -2  -4  -2  201.08    8.40
  -2  -4  -2  184.88    9.50
  -2  -4  -2  206.48    8.40
   2   4   2  212.48    6.60
   2   4   2  202.28    8.60
   2   4   2  199.68    6.40
  -2  -4  -3   36.30    2.80
  -2  -4  -3   41.60    5.20
  -2  -4  -3   37.00    2.90
  -2  -4  -4   24.90    4.60
  -2  -4  -5   55.69    7.40
  -2  -4  -6   17.10    5.10
  -2  -4  -7   10.20    4.50
  -2  -4  -8   23.30    7.00
   2   4   8   43.10    6.00
  -2  -4  -9    2.30    5.10
  -2  -3  10    8.20    4.30
  -2  -3  10    3.90    4.50
  -2  -3   9   32.40    7.70
  -2  -3   9   20.20    6.60
  -2  -3   8    3.40    3.90
  -2  -3   8    4.80    3.00
  -2  -3   8    8.50    4.40
  -2  -3   7   10.50    4.70
  -2  -3   7    9.10    4.90
  -2  -3   7    5.90    2.90
  -2  -3   6   22.30    6.00
  -2  -3   6   11.40    4.70
  -2  -3   6   20.80    3.70
  -2  -3   5   74.39    5.50
  -2  -3   5   68.79    9.00
   2   3  -5   78.19    4.30
   2   3  -5   75.29    4.40
  -2  -3   4    7.20    2.30
  -2  -3   4    4.50    2.10
  -2  -3   4    7.70    3.50
   2   3  -4    6.40    2.00
   2   3  -4    4.40    2.00
  -2  -3   3  115.49    6.30
  -2  -3   3  126.39    6.00
  -2  -3   3  118.59    8.20
   2   3  -3  122.49    6.50
   2   3  -3  112.09    6.00
  -2  -3   2  218.68    8.50
  -2  -3   2  223.18    9.30
  -2  -3   2  199.38   10.90
   2   3  -2  216.08    9.10
   2   3  -2  235.68    9.50
  -2  -3   1   76.59    3.60
  -2  -3   1   71.09    4.90
  -2  -3   1   65.59    4.40
  -2  -3   1   70.89    4.60
  -2  -3   1   62.99    4.60
  -2  -3   1   74.49    3.70
  -2  -3   1   79.99    4.20
   2   3  -1   74.69    3.40
   2   3  -1   78.39    3.60
   2   3  -1   72.99    4.70
   2   3  -1   80.39    4.70
  -2  -3   0  115.39    4.60
  -2  -3   0  113.39    5.70
  -2  -3   0  116.89    5.20
  -2  -3   0  113.79    5.50
  -2  -3   0  118.39    4.60
  -2  -3   0  118.79    5.90
   2   3   0  112.79    5.90
   2   3   0  113.29    5.90
   2   3   0  110.59    4.50
   2   3   0  103.79    5.60
   2   3   0  111.09    4.80
   2   3   0  100.99    5.00
  -2  -3  -1  140.19    6.40
  -2  -3  -1  151.28    4.10
  -2  -3  -1  123.09    6.60
  -2  -3  -1  138.69    6.50
  -2  -3  -1  142.09    5.70
   2   3   1  141.19    5.60
   2   3   1  123.59    6.20
   2   3   1  137.69    5.00
   2   3   1  140.49    5.20
  -2  -3  -2  241.78    9.70
  -2  -3  -2  254.27   11.10
  -2  -3  -2  264.07    9.70
   2   3   2  275.57   10.70
   2   3   2  256.07   10.00
  -2  -3  -3    1.40    1.90
  -2  -3  -3    3.30    1.20
  -2  -3  -3    4.40    1.20
  -2  -3  -4   -0.80    1.80
  -2  -3  -5    8.80    3.50
  -2  -3  -6   26.00    5.80
  -2  -3  -7   22.40    6.00
   2   3   7   22.50    4.30
  -2  -3  -8    3.10    4.40
   2   3   8   17.50    4.00
   2   3   8   12.00    4.10
  -2  -3  -9    2.40    5.10
  -2  -2  10   10.50    5.10
  -2  -2  10   22.80    6.20
  -2  -2   9   22.80    6.00
  -2  -2   9   21.90    6.80
  -2  -2   9   13.60    4.20
  -2  -2   8   -1.80    2.60
  -2  -2   8    1.40    3.00
  -2  -2   8   -0.20    3.10
  -2  -2   7   43.80    5.90
  -2  -2   7   47.60    8.10
  -2  -2   7   40.90    8.00
  -2  -2   6    0.10    3.20
  -2  -2   6    3.90    2.40
  -2  -2   5   13.30    4.60
  -2  -2   5   17.30    3.30
   2   2  -5   14.10    1.70
   2   2  -5   20.10    2.00
  -2  -2   4   87.79    5.60
  -2  -2   4   79.49    7.40
   2   2  -4   89.39    5.00
   2   2  -4   79.59    4.50
  -2  -2   3   15.00    3.70
  -2  -2   3   12.20    2.20
  -2  -2   3   16.30    2.50
   2   2  -3    8.40    1.90
   2   2  -3   12.80    2.30
  -2  -2   2   11.70    2.00
  -2  -2   2    3.50    2.20
  -2  -2   2    9.60    2.00
   2   2  -2    8.00    2.00
   2   2  -2   10.80    2.20
  -2  -2   1  187.18    7.90
  -2  -2   1  183.08    7.10
  -2  -2   1  183.18    6.40
  -2  -2   1  178.78    8.60
  -2  -2   1  171.08    7.50
  -2  -2   1  188.98    6.60
   2   2  -1  178.38    7.60
   2   2  -1  175.88    6.40
  -2  -2   0   20.00    1.90
  -2  -2   0   22.00    1.80
  -2  -2   0   14.00    2.20
  -2  -2   0   25.00    2.60
  -2  -2   0   21.70    2.50
  -2  -2   0   22.10    1.80
   2   2   0   22.80    1.90
   2   2   0   25.70    2.80
   2   2   0   17.40    2.20
   2   2   0   22.50    1.80
   2   2   0   23.70    2.30
  -2  -2  -1  128.09    5.80
  -2  -2  -1  136.29    6.20
  -2  -2  -1  127.59    5.90
   2   2   1  126.29    4.50
   2   2   1  123.99    4.50
   2   2   1  121.99    5.80
  -2  -2  -2   13.40    1.90
  -2  -2  -2   12.00    2.50
  -2  -2  -2    8.40    1.60
   2   2   2   14.10    2.20
   2   2   2   13.00    2.00
  -2  -2  -3    5.10    1.20
  -2  -2  -3    4.00    2.00
  -2  -2  -3    4.90    1.10
  -2  -2  -4   10.00    3.20
  -2  -2  -5    3.50    2.60
  -2  -2  -6    3.10    3.40
   2   2   6    2.80    2.50
  -2  -2  -7   49.20    8.00
   2   2   7   49.70    6.80
   2   2   7   58.29    8.20
  -2  -2  -8   -0.30    3.80
   2   2   8    9.80    3.50
   2   2   8    9.70    3.80
  -2  -2  -9    0.00    4.70
  -2  -1  10   21.10    5.80
  -2  -1  10   20.80    6.40
  -2  -1   9   14.50    4.40
  -2  -1   9    4.70    3.50
  -2  -1   9    8.40    5.20
  -2  -1   8    7.60    3.90
  -2  -1   8    2.20    3.20
  -2  -1   8    7.00    4.50
  -2  -1   7   53.79    9.20
  -2  -1   7   48.70    6.20
  -2  -1   6   -3.10    2.70
  -2  -1   6   -0.40    1.90
  -2  -1   5   10.30    4.50
  -2  -1   5   14.60    3.10
  -2  -1   4   13.80    2.80
  -2  -1   4    6.20    3.40
   2   1  -4   12.40    2.00
   2   1  -4   12.40    1.80
  -2  -1   3  138.19    6.40
  -2  -1   3  119.69    8.40
  -2  -1   3  135.19    6.60
   2   1  -3  130.19    5.90
   2   1  -3  131.09    6.20
  -2  -1   2  637.54   20.70
  -2  -1   2  654.93   21.00
  -2  -1   2  592.54   25.60
   2   1  -2  628.04   20.60
   2   1  -2  662.03   21.10
  -2  -1   1    0.10    0.50
  -2  -1   1   -0.20    0.90
  -2  -1   1   -1.80    1.10
  -2  -1   1   -0.90    0.80
  -2  -1   1   -0.80    1.00
   2   1  -1    0.30    0.60
   2   1  -1   -1.70    1.00
   2   1  -1   -1.70    0.80
  -2  -1   0  242.58    9.70
  -2  -1   0  254.87    9.50
  -2  -1   0  263.07    9.20
  -2  -1   0  263.47    8.30
  -2  -1   0  260.67   10.10
  -2  -1   0  256.87    9.70
  -2  -1   0  248.08    8.10
   2   1   0  248.58    9.70
   2   1   0  252.87    9.50
   2   1   0  259.17   10.10
   2   1   0  250.87    8.20
   2   1   0  250.07    8.40
  -2  -1  -1  241.28    9.40
  -2  -1  -1  247.98    9.40
  -2  -1  -1  250.97    9.20
   2   1   1  257.47    9.00
   2   1   1  241.98    7.70
   2   1   1  248.48    7.80
   2   1   1  250.67    9.30
  -2  -1  -2   17.20    2.80
  -2  -1  -2   19.10    2.20
  -2  -1  -2   17.30    2.00
   2   1   2   17.10    2.10
   2   1   2   20.70    2.40
   2   1   2   20.50    2.60
  -2  -1  -3  659.73   20.30
  -2  -1  -3  678.43   23.40
   2   1   3  645.64   25.30
  -2  -1  -4  174.48    9.50
   2   1   4  171.38    9.50
  -2  -1  -5  257.67   13.30
   2   1   5  253.67   13.30
  -2  -1  -6   -1.30    2.40
   2   1   6    0.20    2.60
   2   1   6    4.00    2.80
  -2  -1  -7    3.90    3.60
   2   1   7    8.70    3.50
   2   1   7    7.20    3.40
  -2  -1  -8    0.20    4.10
   2   1   8    9.70    3.70
   2   1   8    5.40    3.50
  -2   0  10   20.50    6.70
  -2   0  10   18.40    5.30
  -2   0  10   31.80    6.80
  -2   0   9    3.40    3.30
  -2   0   9   15.00    4.30
  -2   0   9    1.70    4.00
  -2   0   8   16.70    5.90
  -2   0   8   13.60    4.40
  -2   0   7    1.60    3.30
  -2   0   7    0.00    2.40
  -2   0   6   12.80    4.90
  -2   0   6   13.10    3.50
  -2   0   5   -0.70    1.80
  -2   0   4  147.79    7.90
   2   0  -4  150.58    5.80
  -2   0   3   -0.70    1.30
  -2   0   3    0.00    1.20
   2   0  -3   -0.20    1.00
   2   0  -3   -1.70    1.00
  -2   0   2   80.39    3.20
  -2   0   2   81.89    4.60
  -2   0   2   87.49    4.90
   2   0  -2   86.79    4.80
   2   0  -2   79.09    4.40
   2   0  -2   87.99    6.00
  -2   0   1    0.00    0.60
  -2   0   1   -0.40    1.00
  -2   0   1    0.30    0.90
  -2   0   1   -0.60    0.90
   2   0  -1    0.20    0.60
   2   0  -1   -1.00    1.20
   2   0  -1   -0.70    1.00
   2   0  -1   -0.70    0.90
  -2   0   0  123.59    5.50
  -2   0   0  118.79    4.50
  -2   0   0  127.99    5.30
  -2   0   0  127.79    5.80
  -2   0   0  122.29    4.50
  -2   0   0  121.39    5.30
  -2   0   0  122.09    5.10
   2   0   0  122.99    4.60
   2   0   0  114.79    5.40
   2   0   0  123.59    5.40
   2   0   0  122.09    5.80
  -2   0  -1    0.20    1.10
  -2   0  -1    0.90    1.00
  -2   0  -1   -2.80    0.80
  -2   0  -1    0.50    1.20
   2   0   1    0.30    0.90
   2   0   1    0.10    0.50
   2   0   1    4.10    1.30
   2   0   1   -0.80    0.50
  -2   0  -2   79.29    4.30
  -2   0  -2   83.49    4.70
  -2   0  -2   90.39    4.30
   2   0   2   89.29    4.50
   2   0   2   81.29    4.60
  -2   0  -3   -1.50    0.80
  -2   0  -3    0.40    1.30
  -2   0  -3    0.00    1.00
   2   0   3   -2.00    1.40
  -2   0  -4  532.85   20.20
   2   0   4  531.25   22.30
  -2   0  -5   -1.30    1.80
   2   0   5    1.80    2.50
   2   0   5   -2.00    2.20
  -2   0  -6   37.80    6.00
   2   0   6   35.10    5.80
   2   0   6   20.20    5.00
  -2   0  -7    0.90    2.80
   2   0   7    4.80    3.00
   2   0   7    3.40    2.80
  -2   0  -8    1.40    3.10
   2   0   8   11.80    4.40
   2   0   8    7.30    3.40
  -2   1  10   28.40    6.10
  -2   1  10   15.80    5.00
  -2   1  10   22.30    7.00
  -2   1   9    9.10    4.80
  -2   1   9   -0.80    3.10
  -2   1   8    7.50    3.70
  -2   1   8    4.90    4.30
  -2   1   7   39.60    6.00
  -2   1   7   62.59    9.70
  -2   1   6    0.20    2.20
  -2   1   5   14.70    3.40
  -2   1   4   14.10    3.00
   2  -1  -4   12.10    1.50
  -2   1   3  132.39    6.10
  -2   1   3  124.49    6.70
   2  -1  -3  114.29    8.50
   2  -1  -3  146.69    6.10
   2  -1  -3  122.69    5.50
  -2   1   2  619.44   20.60
  -2   1   2  628.04   18.20
  -2   1   2  630.54   20.90
   2  -1  -2  666.63   20.70
   2  -1  -2  610.64   25.40
   2  -1  -2  610.54   20.20
  -2   1   1    0.90    1.00
  -2   1   1   -0.20    0.50
  -2   1   1    0.40    1.10
  -2   1   1    0.70    1.00
   2  -1  -1    1.10    1.20
   2  -1  -1    0.30    0.60
   2  -1  -1   -1.80    1.10
   2  -1  -1    0.30    1.00
  -2   1   0  255.17    9.80
  -2   1   0  260.27    8.30
  -2   1   0  249.58    8.80
  -2   1   0  257.17    9.50
  -2   1   0  265.37   10.20
   2  -1   0  256.57    9.80
   2  -1   0  254.87    8.40
   2  -1   0  247.58    9.40
   2  -1   0  254.07   10.20
  -2   1  -1  237.08    9.60
  -2   1  -1  245.78   10.00
  -2   1  -1  249.97    9.40
  -2   1  -1  268.97    7.30
   2  -1   1  257.47    9.50
   2  -1   1  252.07    8.00
   2  -1   1  254.87   10.10
  -2   1  -2   16.40    2.20
  -2   1  -2   17.10    2.30
  -2   1  -2   16.40    2.10
   2  -1   2   18.90    2.60
   2  -1   2   18.30    2.20
   2  -1   2   18.90    2.20
  -2   1  -3  670.53   22.90
  -2   1  -3  647.24   21.40
  -2   1  -3  709.63   21.40
   2  -1   3  672.33   26.60
   2  -1   3  685.43   26.40
  -2   1  -4  192.08    9.40
   2  -1   4  182.28   10.00
   2  -1   4  177.88   10.10
  -2   1  -5  235.68   12.00
   2  -1   5  242.28   13.30
   2  -1   5  256.17   13.50
  -2   1  -6    3.80    2.70
   2  -1   6    2.90    2.90
   2  -1   6   -0.40    2.60
  -2   1  -7    1.00    3.00
   2  -1   7    7.50    3.30
   2  -1   7    2.80    3.50
   2  -1   8    5.80    3.70
   2  -1   8    2.50    3.20
   2  -1   9    1.80    3.90
  -2   2  10    0.50    3.70
  -2   2  10   21.40    4.40
  -2   2  10    9.50    5.30
  -2   2   9   18.30    5.20
  -2   2   9   19.60    6.50
  -2   2   8   -0.80    2.70
  -2   2   8    2.60    3.60
  -2   2   7   52.59    7.10
  -2   2   6   -0.60    2.30
  -2   2   5   15.50    3.60
   2  -2  -5   22.30    4.60
  -2   2   4   90.19    6.10
   2  -2  -4   73.69    3.50
   2  -2  -4   67.69    7.30
   2  -2  -4   71.99    6.20
  -2   2   3   13.80    2.30
  -2   2   3   12.70    2.60
   2  -2  -3   15.60    3.90
   2  -2  -3   15.90    2.00
   2  -2  -3   14.60    2.20
  -2   2   2   15.00    2.50
  -2   2   2   10.10    2.00
  -2   2   2   12.60    1.20
   2  -2  -2   10.00    2.00
   2  -2  -2    9.80    2.90
   2  -2  -2   12.90    2.00
  -2   2   1  195.38    6.60
  -2   2   1  189.48    7.50
  -2   2   1  181.78    7.80
  -2   2   1  183.28    7.60
   2  -2  -1  170.68    7.40
   2  -2  -1  193.18    6.50
   2  -2  -1  185.68    7.90
   2  -2  -1  187.88    9.00
  -2   2   0   20.80    2.40
  -2   2   0   15.20    1.70
  -2   2   0   24.40    1.70
  -2   2   0   24.40    2.80
   2  -2   0   24.60    2.80
   2  -2   0   17.00    2.40
   2  -2   0   25.60    2.60
   2  -2   0   22.50    1.70
  -2   2  -1  116.89    6.20
  -2   2  -1  135.79    6.00
  -2   2  -1  126.99    5.40
  -2   2  -1  139.59    5.30
  -2   2  -1  124.89    4.30
  -2   2  -1  139.59    4.40
  -2   2  -1  130.99    6.00
   2  -2   1  130.59    4.80
   2  -2   1  135.99    6.00
   2  -2   1  134.39    6.50
  -2   2  -2   10.80    2.00
  -2   2  -2    9.80    1.80
  -2   2  -2   11.00    1.90
   2  -2   2   10.70    1.00
   2  -2   2   10.30    0.90
   2  -2   2   11.10    1.90
   2  -2   2   12.10    1.90
   2  -2   2   15.10    2.70
  -2   2  -3    6.20    1.60
  -2   2  -3    8.20    1.60
  -2   2  -3    4.50    1.70
   2  -2   3    9.00    1.90
   2  -2   3    7.80    2.20
   2  -2   3    4.50    2.30
  -2   2  -4   10.80    1.50
  -2   2  -4    8.50    1.40
  -2   2  -4    9.30    2.50
   2  -2   4    9.90    3.10
   2  -2   4    6.50    2.60
  -2   2  -5    3.20    2.30
   2  -2   5    4.60    2.80
   2  -2   5    2.10    2.80
  -2   2  -6    0.80    2.50
   2  -2   6   -0.20    2.50
   2  -2   6    0.60    3.10
  -2   2  -7   45.00    6.80
   2  -2   7   45.00    7.40
   2  -2   7   43.80    6.80
   2  -2   8    6.40    4.30
   2  -2   8    6.90    4.00
   2  -2   9    4.20    4.50
  -2   3  10    7.80    4.90
  -2   3  10    1.00    3.90
  -2   3   9   17.50    5.10
  -2   3   9   14.10    6.00
  -2   3   8    7.00    3.70
  -2   3   7    8.90    3.90
  -2   3   6   20.30    4.60
   2  -3  -6   20.10    5.00
  -2   3   5   73.99    6.30
   2  -3  -5   83.49    8.60
  -2   3   4    5.20    2.30
   2  -3  -4    7.20    1.50
   2  -3  -4    4.30    1.50
   2  -3  -4    4.70    3.60
   2  -3  -4    5.60    2.90
  -2   3   3  117.29    6.80
  -2   3   3  115.39    6.00
   2  -3  -3  114.39    5.40
   2  -3  -3  107.39    8.30
   2  -3  -3  127.69    5.90
   2  -3  -3  107.79    7.20
  -2   3   2  217.98    7.20
  -2   3   2  219.98    9.10
  -2   3   2  206.48    9.10
   2  -3  -2  221.88    8.70
   2  -3  -2  205.18   11.20
   2  -3  -2  219.68    9.00
  -2   3   1   69.39    4.20
  -2   3   1   83.99    3.60
  -2   3   1   81.19    4.80
   2  -3  -1   79.29    3.50
   2  -3  -1   81.59    5.30
   2  -3  -1   66.99    4.30
   2  -3  -1   85.99    5.00
  -2   3   0  109.99    5.60
  -2   3   0  109.39    5.60
  -2   3   0  113.99    4.40
  -2   3   0  104.39    5.80
   2  -3   0  112.79    5.50
   2  -3   0  111.99    5.80
   2  -3   0  103.49    4.40
   2  -3   0  106.39    5.90
  -2   3  -1  140.39    4.80
  -2   3  -1  146.39    6.50
  -2   3  -1  131.09    5.20
  -2   3  -1  128.59    6.70
   2  -3   1  134.39    6.40
   2  -3   1  140.39    7.20
   2  -3   1  137.09    5.10
  -2   3  -2  252.37   10.00
  -2   3  -2  246.38   10.90
  -2   3  -2  253.17   10.30
  -2   3  -2  258.97    9.10
   2  -3   2  268.67    8.30
   2  -3   2  243.98   10.00
   2  -3   2  265.27   10.80
   2  -3   2  248.98   11.50
  -2   3  -3    5.90    1.70
  -2   3  -3    5.30    1.70
  -2   3  -3    3.90    1.60
   2  -3   3    3.60    1.60
   2  -3   3    7.60    2.70
   2  -3   3    2.80    1.80
   2  -3   3    5.90    0.70
  -2   3  -4    0.00    1.50
  -2   3  -4   -0.10    1.10
  -2   3  -4    0.00    1.20
   2  -3   4   -1.00    2.10
   2  -3   4   -4.70    1.40
  -2   3  -5    6.50    2.50
   2  -3   5    7.20    3.80
   2  -3   5   -0.30    2.60
  -2   3  -6   25.20    4.60
   2  -3   6   22.60    4.80
   2  -3   6   22.80    5.30
  -2   3  -7    9.70    4.00
   2  -3   7   12.40    4.90
   2  -3   7   11.40    4.10
   2  -3   8    2.60    4.10
   2  -3   8    2.70    3.70
   2  -3   9    1.30    4.50
  -2   4  10    3.60    3.90
  -2   4  10   14.70    5.80
  -2   4   9    4.80    3.80
  -2   4   8    3.90    3.50
  -2   4   7   23.10    5.30
   2  -4  -7   25.70    6.30
  -2   4   6   51.19    7.00
   2  -4  -6   57.09    8.10
   2  -4  -5    3.10    2.80
   2  -4  -5   -0.50    2.90
   2  -4  -4 2183.18   68.89
   2  -4  -4 1996.20   80.99
   2  -4  -4 2114.99   64.09
   2  -4  -4 2312.17   64.69
  -2   4   3  105.89    3.70
  -2   4   3  105.39    5.90
   2  -4  -3  113.09    5.70
   2  -4  -3  103.59    5.30
   2  -4  -3  106.29    8.20
   2  -4  -3   96.69    7.00
  -2   4   2  200.18    9.00
  -2   4   2  200.28    8.90
  -2   4   2  201.68    7.00
   2  -4  -2  200.88   10.90
   2  -4  -2  199.68    8.40
   2  -4  -2  212.88    9.00
   2  -4  -2  201.78    9.50
  -2   4   1    0.00    0.60
  -2   4   1   -2.20    1.00
  -2   4   1    0.90    1.30
   2  -4  -1   -0.50    1.60
   2  -4  -1    3.20    1.40
   2  -4  -1    0.90    1.30
   2  -4  -1    1.30    0.80
  -2   4   0    1.60    1.50
  -2   4   0    2.90    0.90
  -2   4   0    1.10    1.30
  -2   4   0    1.40    1.00
   2  -4   0    1.00    1.80
   2  -4   0    0.70    1.30
   2  -4   0    1.20    0.80
   2  -4   0    2.50    1.40
  -2   4  -1   46.80    2.50
  -2   4  -1   46.70    4.00
  -2   4  -1   48.30    4.00
   2  -4   1   50.99    3.90
   2  -4   1   47.30    2.70
   2  -4   1   43.50    3.70
   2  -4   1   48.80    4.50
  -2   4  -2  205.78    7.20
  -2   4  -2  200.68    9.10
  -2   4  -2  207.18    8.90
   2  -4   2  196.48    7.10
   2  -4   2  198.08    8.90
   2  -4   2  209.88   10.30
  -2   4  -3   30.50    3.60
  -2   4  -3   36.50    2.90
  -2   4  -3   43.30    4.00
   2  -4   3   36.50    4.90
   2  -4   3   42.00    4.10
   2  -4   3   43.00    4.20
   2  -4   3   42.70    4.00
   2  -4   3   41.50    2.50
  -2   4  -4   29.70    3.40
  -2   4  -4   26.80    3.20
  -2   4  -4   30.40    3.20
   2  -4   4   28.90    4.50
   2  -4   4   30.80    5.20
   2  -4   4   28.30    1.70
  -2   4  -5   62.69    5.00
  -2   4  -5   62.09    3.60
  -2   4  -5   56.69    3.30
   2  -4   5   65.79    6.80
   2  -4   5   55.89    5.80
  -2   4  -6   11.10    3.40
   2  -4   6   12.90    4.70
   2  -4   6   13.50    4.10
   2  -4   7   -3.10    3.20
   2  -4   7    4.10    3.50
   2  -4   8   29.50    6.90
   2  -4   9   -5.20    4.20
  -2   5  10    5.60    4.50
  -2   5  10    9.60    5.00
  -2   5   9    7.50    4.30
  -2   5   8    6.50    3.80
  -2   5   7    2.90    3.20
   2  -5  -7    2.20    3.70
   2  -5  -6  169.18   12.30
   2  -5  -5   51.89    7.30
   2  -5  -5   52.69    8.40
   2  -5  -5   54.49    2.90
   2  -5  -4  753.62   28.10
   2  -5  -4  753.32   24.10
   2  -5  -4  717.83   23.60
   2  -5  -4  691.63   32.20
  -2   5   3    2.00    1.60
  -2   5   3    1.00    0.70
   2  -5  -3    1.80    2.60
   2  -5  -3    1.60    2.00
   2  -5  -3    0.90    1.40
   2  -5  -3    1.60    1.30
  -2   5   2  370.66   11.90
  -2   5   2  358.16   14.10
   2  -5  -2  369.16   17.10
   2  -5  -2  349.57   14.60
   2  -5  -2  395.86   10.50
   2  -5  -2  343.77   13.50
   2  -5  -2  361.26   14.00
  -2   5   1  371.86   14.40
  -2   5   1  365.46   13.50
  -2   5   1  371.16   12.10
   2  -5  -1  348.87   13.80
   2  -5  -1  379.96   12.10
   2  -5  -1  384.86   14.50
   2  -5  -1  376.36   14.00
   2  -5  -1  385.66   16.50
  -2   5   0   39.80    2.80
  -2   5   0   27.20    3.30
  -2   5   0   43.50    2.80
  -2   5   0   35.30    4.00
   2  -5   0   36.70    2.60
   2  -5   0   38.40    3.90
   2  -5   0   46.30    4.90
  -2   5  -1  457.75   14.30
  -2   5  -1  460.55   17.30
  -2   5  -1  477.25   16.90
   2  -5   1  462.45   16.90
   2  -5   1  463.85   19.30
   2  -5   1  463.15   14.70
  -2   5  -2   56.89    2.60
  -2   5  -2   66.09    4.60
  -2   5  -2   53.99    4.60
   2  -5   2   61.49    3.40
   2  -5   2   56.19    4.60
   2  -5   2   53.69    2.40
   2  -5   2   56.99    5.40
  -2   5  -3   62.49    3.30
  -2   5  -3   66.59    5.20
  -2   5  -3   59.29    4.70
   2  -5   3   64.09    6.00
   2  -5   3   68.49    5.10
   2  -5   3   63.29    5.10
   2  -5   3   66.09    3.50
  -2   5  -4   34.60    3.40
  -2   5  -4   34.90    4.00
  -2   5  -4   38.60    4.00
   2  -5   4   42.80    5.50
   2  -5   4   37.00    2.60
   2  -5   4   30.40    5.50
  -2   5  -5    1.90    1.50
  -2   5  -5    7.20    2.30
  -2   5  -5    4.20    1.70
   2  -5   5    7.40    4.10
   2  -5   5    2.80    3.10
   2  -5   5    4.00    1.20
  -2   5  -6    9.10    3.00
   2  -5   6    8.00    4.30
   2  -5   6    9.10    1.50
   2  -5   6    4.90    3.60
   2  -5   7    6.50    4.10
   2  -5   7    0.30    3.80
   2  -5   7    4.00    1.40
   2  -5   8   19.10    2.40
   2  -5   8   16.00    6.10
   2  -5   9   -0.90    2.00
   2  -5   9   -4.10    4.40
  -2   6  10    1.40    4.30
  -2   6   9    2.10    3.70
  -2   6   8    8.20    4.30
   2  -6  -8   11.10    5.40
  -2   6   7   20.40    5.30
   2  -6  -7   10.90    5.00
   2  -6  -6  211.78   14.10
   2  -6  -6  222.18   16.30
   2  -6  -5  187.38   12.30
   2  -6  -5  194.08    7.50
   2  -6  -5  204.38   14.50
  -2   6   4  657.73   19.40
   2  -6  -4  698.93   22.70
   2  -6  -4  663.53   30.40
   2  -6  -4  648.54   22.00
   2  -6  -4  635.94   26.00
  -2   6   3  867.51   25.00
  -2   6   3  827.32   28.30
   2  -6  -3  795.62   27.40
   2  -6  -3  838.12   35.10
   2  -6  -3  804.82   30.00
   2  -6  -3  889.61   28.30
  -2   6   2  297.07   12.70
  -2   6   2  309.37   10.40
   2  -6  -2  332.57   12.90
   2  -6  -2  307.57   12.20
   2  -6  -2  301.27   15.00
   2  -6  -2  291.07   13.10
   2  -6  -2  296.07    9.30
  -2   6   1  177.18    8.00
  -2   6   1  164.78    8.80
  -2   6   1  178.78    6.90
   2  -6  -1  180.88    8.50
   2  -6  -1  168.48    8.40
   2  -6  -1  176.38    9.70
   2  -6  -1  182.18    8.50
   2  -6  -1  184.38    8.90
   2  -6  -1  184.78    6.80
  -2   6   0  198.98    7.80
  -2   6   0  196.08    9.20
  -2   6   0  193.88    9.60
   2  -6   0  193.98    7.50
   2  -6   0  199.18    9.20
   2  -6   0  203.68   10.30
  -2   6  -1   -1.60    1.30
  -2   6  -1    1.20    1.50
  -2   6  -1   -0.10    0.70
   2  -6   1    1.90    2.60
   2  -6   1   -0.70    1.30
   2  -6   1   -1.00    0.80
  -2   6  -2   23.70    3.40
  -2   6  -2   24.30    3.80
   2  -6   2   19.50    2.30
   2  -6   2   30.50    4.80
   2  -6   2   17.90    3.10
  -2   6  -3   56.49    2.50
  -2   6  -3   63.99    5.00
  -2   6  -3   60.29    5.20
   2  -6   3   55.99    3.60
   2  -6   3   63.29    5.20
   2  -6   3   68.29    6.30
  -2   6  -4    2.50    1.90
  -2   6  -4    0.70    1.70
   2  -6   4    4.30    3.60
   2  -6   4    3.70    3.00
   2  -6   4    1.80    1.40
   2  -6   4   -0.60    1.80
  -2   6  -5    6.10    2.20
  -2   6  -5    5.80    2.10
   2  -6   5    5.40    1.70
   2  -6   5    2.70    3.40
   2  -6   5    4.40    1.60
   2  -6   5    3.30    4.10
  -2   6  -6   56.99    3.50
   2  -6   6   66.09    8.10
   2  -6   6   58.09    3.80
   2  -6   6   54.69    8.30
   2  -6   7    5.90    4.70
   2  -6   7   16.00    6.10
   2  -6   7   13.20    2.30
   2  -6   8   38.10    8.10
   2  -6   8   42.40    3.90
   2  -6   9   -1.00    5.30
   2  -6   9   -2.40    2.20
  -2   7  10    0.20    3.80
  -2   7   9   11.50    5.20
  -2   7   8    2.90    4.00
   2  -7  -8    9.60    5.50
   2  -7  -7   11.30    5.20
   2  -7  -6   99.69   12.90
   2  -7  -6  124.49   10.90
  -2   7   5  123.99    4.70
  -2   7   5  111.89    4.40
   2  -7  -5  119.19    9.70
   2  -7  -5  129.49    6.40
   2  -7  -5  120.09    5.90
   2  -7  -5  110.79   10.60
  -2   7   4  195.08    9.80
  -2   7   4  204.78    7.20
   2  -7  -4  189.88   13.20
   2  -7  -4  204.58    9.40
   2  -7  -4  193.88    8.80
   2  -7  -4  185.58   11.60
  -2   7   3    4.60    2.30
  -2   7   3    6.60    1.40
   2  -7  -3    6.00    2.20
   2  -7  -3    5.90    2.00
   2  -7  -3    5.30    3.20
   2  -7  -3    5.90    2.80
  -2   7   2  368.66   12.10
  -2   7   2  352.76   14.70
   2  -7  -2  338.97   14.90
   2  -7  -2  345.97   11.00
   2  -7  -2  360.06   14.60
   2  -7  -2  359.76   17.20
   2  -7  -2  354.26   14.10
  -2   7   1  450.55   18.00
  -2   7   1  490.05   15.40
   2  -7  -1  477.15   15.10
   2  -7  -1  469.85   17.60
   2  -7  -1  436.96   17.10
   2  -7  -1  468.75   20.40
   2  -7  -1  473.45   18.00
  -2   7   0  118.09    5.60
  -2   7   0  115.69    7.30
   2  -7   0  125.49    7.10
   2  -7   0  108.39    5.30
   2  -7   0  119.89    7.70
  -2   7  -1  766.22   22.50
  -2   7  -1  741.03   25.80
  -2   7  -1  703.73   26.20
   2  -7   1  739.43   23.00
   2  -7   1  727.03   25.80
   2  -7   1  739.63   29.70
  -2   7  -2    1.20    1.90
  -2   7  -2    4.00    2.00
   2  -7   2    5.30    3.40
   2  -7   2    4.70    2.10
   2  -7   2    5.30    1.60
  -2   7  -3   19.80    3.50
  -2   7  -3   18.80    3.60
   2  -7   3   22.50    2.70
   2  -7   3   25.10    5.10
   2  -7   3   16.20    3.20
  -2   7  -4   91.79    6.50
  -2   7  -4   76.19    6.20
   2  -7   4   84.89    6.50
   2  -7   4   92.49    8.50
   2  -7   4   83.09    4.80
  -2   7  -5   48.10    5.20
  -2   7  -5   56.89    5.50
   2  -7   5   57.79    4.10
   2  -7   5   57.09    8.50
   2  -7   5   58.39    7.50
  -2   7  -6   38.60    3.90
  -2   7  -6   29.90    3.60
   2  -7   6   50.39    7.70
   2  -7   6   57.49    8.90
   2  -7   6   46.80    3.80
   2  -7   7   22.70    6.70
   2  -7   7   33.00    7.60
   2  -7   7   27.10    3.30
   2  -7   8   18.80    3.20
   2  -7   8   22.90    7.30
   2  -7   9   -3.70    2.50
   2  -7   9   -4.60    5.60
  -2   8  10    7.00    4.80
  -2   8   9    0.10    3.60
  -2   8   8   12.60    4.90
   2  -8  -8   14.10    6.20
  -2   8   7    0.60    1.00
   2  -8  -7    4.40    4.60
   2  -8  -7   -2.60    3.50
  -2   8   6   53.99    2.90
  -2   8   6   54.49    3.20
   2  -8  -6   43.70    8.80
   2  -8  -6   53.39    8.70
  -2   8   5    1.20    1.00
   2  -8  -5    5.00    3.60
   2  -8  -5    3.80    3.80
   2  -8  -5    4.10    1.70
   2  -8  -5    3.50    2.00
  -2   8   4  384.36   15.70
  -2   8   4  376.26   12.30
   2  -8  -4  337.87   19.60
   2  -8  -4  338.47   17.50
   2  -8  -4  346.47   14.10
   2  -8  -4  389.66   15.00
  -2   8   3   11.90    3.10
  -2   8   3   13.50    2.00
   2  -8  -3   13.00    3.60
   2  -8  -3   10.70    3.80
   2  -8  -3    9.50    2.40
   2  -8  -3    8.10    2.60
  -2   8   2    5.90    1.50
  -2   8   2    4.30    2.20
   2  -8  -2    5.30    1.10
   2  -8  -2    9.20    3.20
   2  -8  -2    4.10    2.00
   2  -8  -2    6.00    2.30
   2  -8  -2    6.30    2.40
   2  -8  -2    5.90    2.40
  -2   8   1    9.30    2.80
  -2   8   1   10.70    1.80
   2  -8  -1   11.60    2.80
   2  -8  -1   12.80    3.50
   2  -8  -1   10.20    2.70
   2  -8  -1   10.70    1.80
   2  -8  -1   11.10    2.90
  -2   8   0   17.80    2.60
  -2   8   0   21.20    3.70
   2  -8   0   10.50    1.90
   2  -8   0   17.10    3.20
   2  -8   0   20.30    4.10
  -2   8  -1   -1.40    1.50
  -2   8  -1    0.60    1.80
  -2   8  -1   -1.00    0.80
   2  -8   1   -0.60    1.50
   2  -8   1    4.50    3.20
   2  -8   1   -0.60    1.00
  -2   8  -2   -1.70    1.70
  -2   8  -2   -1.30    1.50
   2  -8   2   -0.90    1.20
   2  -8   2    0.00    1.80
   2  -8   2    0.40    2.90
  -2   8  -3    1.80    2.10
  -2   8  -3    4.70    2.40
   2  -8   3    1.50    1.50
   2  -8   3    2.00    2.10
   2  -8   3    5.20    3.90
  -2   8  -4    3.80    2.60
  -2   8  -4    3.60    2.50
   2  -8   4    4.20    1.90
   2  -8   4    8.30    4.50
   2  -8   4    1.80    2.40
  -2   8  -5  174.58    9.70
  -2   8  -5  189.78    9.80
   2  -8   5  163.28    7.70
   2  -8   5  172.48   12.60
  -2   8  -6   42.60    4.80
  -2   8  -6   50.29    5.20
   2  -8   6   44.80    8.30
   2  -8   6   41.90    4.10
   2  -8   7   10.20    6.00
   2  -8   7   11.00    2.80
   2  -8   7   10.90    6.20
   2  -8   8    7.60    3.00
   2  -8   8   12.90    6.60
   2  -8   9    0.00    2.80
   2  -8   9    2.90    5.90
  -2   9   9    5.40    5.00
  -2   9   8    8.50    4.80
   2  -9  -8    5.80    5.00
   2  -9  -7    0.70    4.10
   2  -9  -7    2.90    4.50
   2  -9  -6   -1.30    3.50
   2  -9  -6   -1.20    1.10
   2  -9  -6   -1.60    3.60
   2  -9  -6   -0.80    1.20
  -2   9   5   35.70    2.90
   2  -9  -5   25.20    5.90
   2  -9  -5   29.00    7.00
   2  -9  -5   25.50    3.40
   2  -9  -5   36.90    4.50
  -2   9   4    9.70    1.70
  -2   9   4    2.00    2.40
   2  -9  -4   10.90    4.00
   2  -9  -4    5.60    3.90
   2  -9  -4    7.00    2.60
   2  -9  -4    5.80    2.20
  -2   9   3   16.70    3.70
  -2   9   3   16.30    2.20
   2  -9  -3   20.60    4.40
   2  -9  -3   13.90    3.20
   2  -9  -3   19.90    5.00
   2  -9  -3   13.90    3.00
  -2   9   2   -2.00    1.80
  -2   9   2    5.60    1.50
   2  -9  -2    3.10    2.20
   2  -9  -2    3.90    1.10
   2  -9  -2    2.10    2.20
   2  -9  -2   -0.40    2.20
   2  -9  -2    3.20    2.10
  -2   9   1   14.40    3.50
   2  -9  -1   12.00    3.60
   2  -9  -1   12.70    3.00
   2  -9  -1    9.80    1.90
   2  -9  -1    7.10    2.80
   2  -9  -1   16.30    3.30
  -2   9   0   23.10    4.20
   2  -9   0   25.80    3.40
   2  -9   0   27.10    4.20
   2  -9   0   36.10    5.60
  -2   9  -1   22.60    4.30
  -2   9  -1   27.10    2.30
  -2   9  -1   27.90    4.20
   2  -9   1   29.30    5.30
   2  -9   1   20.80    3.80
   2  -9   1   33.80    3.50
  -2   9  -2   -1.40    1.80
  -2   9  -2    0.80    2.10
   2  -9   2    0.90    2.00
   2  -9   2    1.80    1.50
   2  -9   2    4.80    3.70
  -2   9  -3   50.49    6.30
  -2   9  -3   42.60    5.50
   2  -9   3   43.00    5.50
   2  -9   3   63.19    8.20
   2  -9   3   39.70    4.00
  -2   9  -4  184.78   10.50
  -2   9  -4  166.48   10.50
   2  -9   4  170.88   12.50
   2  -9   4  194.58    8.40
  -2   9  -5   14.20    3.70
  -2   9  -5   15.60    4.00
   2  -9   5   15.10    3.00
   2  -9   5   15.60    6.00
  -2   9  -6   41.60    5.40
  -2   9  -6   32.50    4.80
   2  -9   6   37.20    8.10
   2  -9   6   33.90    4.10
  -2   9  -7    2.40    1.80
   2  -9   7   -2.70    2.10
   2  -9   7    0.30    5.50
   2  -9   8   -6.30    5.00
   2  -9   8   -2.40    2.40
   2  -9   9   -3.20    2.70
   2  -9   9   -3.00    6.20
  -2  10   9    2.00    4.20
   2 -10  -9   -2.00    4.90
  -2  10   8   15.20    5.70
   2 -10  -8   15.60    6.50
   2 -10  -7   12.80    5.70
   2 -10  -7   12.30    6.10
   2 -10  -6   13.00    5.20
   2 -10  -6    7.90    2.10
   2 -10  -6    6.70    5.10
   2 -10  -6    8.60    2.20
   2 -10  -5   25.20    3.80
   2 -10  -5   41.80    5.10
   2 -10  -5   36.00    7.70
   2 -10  -5   33.70    6.70
  -2  10   4   29.10    4.90
  -2  10   4   32.40    3.20
   2 -10  -4   33.50    4.80
   2 -10  -4   29.60    4.20
   2 -10  -4   26.40    6.30
   2 -10  -4   25.00    5.60
  -2  10   3   50.39    3.90
  -2  10   3   38.60    5.60
   2 -10  -3   44.50    5.30
   2 -10  -3   52.29    6.90
   2 -10  -3   53.49    7.80
   2 -10  -3   57.19    6.30
  -2  10   2   19.00    2.70
  -2  10   2   22.30    4.30
   2 -10  -2   15.10    3.60
   2 -10  -2   16.70    4.40
   2 -10  -2   22.70    3.90
   2 -10  -2   19.60    2.10
   2 -10  -2   20.90    4.20
  -2  10   1  152.58    9.60
   2 -10  -1  126.19    8.40
   2 -10  -1  141.59    6.50
   2 -10  -1  134.49    8.10
   2 -10  -1  143.49    9.70
  -2  10   0   26.00    4.60
   2 -10   0   16.10    3.70
   2 -10   0   22.30    5.00
   2 -10   0   17.90    2.60
   2 -10   0   24.80    3.50
  -2  10  -1    1.80    1.20
  -2  10  -1    1.60    2.30
   2 -10   1    1.50    3.30
   2 -10   1   -0.10    1.90
   2 -10   1    2.40    1.40
  -2  10  -2   31.00    4.90
  -2  10  -2   28.40    4.90
   2 -10   2   33.70    5.10
   2 -10   2   40.40    6.90
   2 -10   2   33.40    3.80
  -2  10  -3  235.28   13.00
  -2  10  -3  257.77   12.80
   2 -10   3  237.58   10.20
   2 -10   3  228.88   14.60
   2 -10   3  243.78   12.70
  -2  10  -4  343.17   16.20
  -2  10  -4  329.77   15.50
   2 -10   4  302.17   18.20
   2 -10   4  313.47   12.60
  -2  10  -5   88.29    7.70
   2 -10   5   87.49    6.00
   2 -10   5   97.29   11.50
  -2  10  -6   25.10    4.60
   2 -10   6   41.00    8.80
   2 -10   6   31.80    4.20
  -2  10  -7   -2.10    1.90
   2 -10   7   -3.30    2.20
   2 -10   7   -2.50    5.30
   2 -10   8   -0.40    2.70
   2 -10   8   -4.40    5.50
   2 -10   9   -7.20    6.30
   2 -10   9   -3.90    2.80
  -2  11   9    2.10    4.30
   2 -11  -9    5.50    6.00
  -2  11   8    7.90    4.60
   2 -11  -8    5.40    5.30
   2 -11  -7    5.30    5.10
   2 -11  -7    6.10    5.50
   2 -11  -6    4.20    4.40
   2 -11  -6   -0.10    3.70
   2 -11  -6   -0.20    1.50
   2 -11  -6    3.00    2.30
   2 -11  -5    0.90    3.30
   2 -11  -5   -2.60    2.70
   2 -11  -5    1.60    2.00
   2 -11  -5   -0.90    2.30
  -2  11   4    6.40    1.90
   2 -11  -4    6.90    3.10
   2 -11  -4    5.20    3.80
   2 -11  -4    4.90    3.60
   2 -11  -4    9.50    2.90
  -2  11   3   48.00    6.40
  -2  11   3   64.99    4.60
   2 -11  -3   70.79    7.00
   2 -11  -3   61.19    8.60
   2 -11  -3   57.19    6.20
   2 -11  -3   53.99    6.30
   2 -11  -3   58.69    7.60
  -2  11   2    8.10    3.30
   2 -11  -2    9.60    3.50
   2 -11  -2    7.70    3.50
   2 -11  -2   11.70    3.30
   2 -11  -2    2.20    2.50
   2 -11  -2    4.90    1.30
  -2  11   1   24.70    4.90
   2 -11  -1   17.10    2.50
   2 -11  -1   26.60    5.30
   2 -11  -1   22.80    4.30
   2 -11  -1   17.60    3.70
  -2  11   0    5.80    2.90
   2 -11   0    9.20    3.90
   2 -11   0   10.90    2.70
   2 -11   0   12.80    3.40
   2 -11   0    9.00    2.20
  -2  11  -1   31.70    3.10
  -2  11  -1   29.30    5.00
   2 -11   1   35.60    6.40
   2 -11   1   21.40    3.00
   2 -11   1   25.50    4.60
  -2  11  -2   -2.40    2.20
  -2  11  -2    1.30    2.40
   2 -11   2    0.00    2.10
   2 -11   2    6.20    4.80
   2 -11   2    2.20    1.70
  -2  11  -3  176.58   11.60
  -2  11  -3  178.38   11.10
   2 -11   3  186.88    8.90
   2 -11   3  184.48   13.10
   2 -11   3  196.48   11.60
  -2  11  -4   50.89    7.00
   2 -11   4   81.59   10.50
   2 -11   4   63.09    5.30
  -2  11  -5   -0.30    3.00
   2 -11   5    1.70    2.30
   2 -11   5   -4.80    4.40
  -2  11  -6   38.00    5.70
   2 -11   6   48.70    9.40
   2 -11   6   38.90    4.70
  -2  11  -7    0.50    2.50
   2 -11   7   -1.30    2.50
   2 -11   7   -3.20    5.70
   2 -11   8   -2.90    2.60
   2 -11   8    3.70    7.10
  -2  12   9    7.70    5.10
   2 -12  -9   -3.40    5.00
   2 -12  -8    7.50    5.50
   2 -12  -8    0.50    5.20
   2 -12  -7    9.70    6.10
   2 -12  -7    6.80    5.50
   2 -12  -6    2.80    4.50
   2 -12  -6    1.70    2.50
   2 -12  -6    0.90    3.80
   2 -12  -6    1.80    2.10
   2 -12  -5   12.50    3.90
   2 -12  -5    7.50    2.80
   2 -12  -5    8.40    5.20
   2 -12  -5   11.60    5.00
   2 -12  -4    4.00    3.70
   2 -12  -4   -1.60    2.70
   2 -12  -4    1.50    2.60
   2 -12  -4    3.50    2.30
  -2  12   3   64.99    5.20
  -2  12   3   66.69    8.10
   2 -12  -3   81.59    8.20
   2 -12  -3   79.59    7.00
   2 -12  -3   70.29    8.50
   2 -12  -3   71.09    7.40
   2 -12  -3   80.29   10.00
  -2  12   2   -1.40    2.40
   2 -12  -2    1.20    1.10
   2 -12  -2   -2.40    1.70
   2 -12  -2    1.50    2.50
   2 -12  -2   -1.00    2.20
   2 -12  -2    1.20    2.80
  -2  12   1    3.20    2.80
   2 -12  -1    5.90    3.60
   2 -12  -1    7.20    2.90
   2 -12  -1    8.60    3.10
   2 -12  -1    7.60    1.80
  -2  12   0   34.50    5.80
   2 -12   0   23.20    3.70
   2 -12   0   16.90    4.00
   2 -12   0   28.30    5.80
   2 -12   0   28.60    3.60
  -2  12  -1    5.00    1.70
  -2  12  -1    6.60    3.40
   2 -12   1    5.10    2.10
   2 -12   1    2.20    2.50
   2 -12   1    5.90    4.10
  -2  12  -2  134.49   10.10
  -2  12  -2  152.28   10.20
   2 -12   2  151.38    7.70
   2 -12   2  147.29   10.00
   2 -12   2  119.99   10.80
  -2  12  -3   32.10    6.10
   2 -12   3   32.10    4.30
   2 -12   3   44.30    8.30
   2 -12   3   33.50    5.70
  -2  12  -4  171.78   11.70
   2 -12   4  170.18    8.90
   2 -12   4  156.08   13.20
  -2  12  -5   36.60    6.30
   2 -12   5   25.60    4.00
   2 -12   5   49.50    9.40
  -2  12  -6   -2.30    2.90
   2 -12   6   -1.00    2.20
   2 -12   6   -7.20    4.90
  -2  12  -7    2.20    3.00
   2 -12   7   -3.90    5.80
   2 -12   7    1.70    2.70
   2 -12   8  -11.10    5.60
   2 -12   8   -5.10    2.50
  -2  13   9    3.80    4.60
   2 -13  -9    0.20    5.60
   2 -13  -8    6.10    6.10
   2 -13  -8    2.90    5.50
   2 -13  -7   15.20    2.20
   2 -13  -7   13.20    6.50
   2 -13  -7   23.00    7.70
   2 -13  -6    2.40    4.30
   2 -13  -6    4.20    2.50
   2 -13  -6   10.00    5.30
   2 -13  -5   59.79    9.50
   2 -13  -5   56.39    6.40
   2 -13  -5   61.69   10.50
   2 -13  -4   11.50    4.60
   2 -13  -4   16.00    5.50
   2 -13  -4   11.80    3.60
  -2  13   3   74.89    8.70
   2 -13  -3   63.29    8.30
   2 -13  -3   59.59    7.10
   2 -13  -3   48.50    8.10
  -2  13   2   46.60    7.00
   2 -13  -2   30.00    3.00
   2 -13  -2   44.30    6.50
   2 -13  -2   31.80    6.50
   2 -13  -2   37.50    6.00
   2 -13  -2   35.30    5.50
  -2  13   1   42.30    6.60
   2 -13  -1   51.29    7.60
   2 -13  -1   46.60    6.00
   2 -13  -1   45.80    4.30
   2 -13  -1   43.50    6.30
  -2  13   0   -1.50    2.40
   2 -13   0    0.70    3.30
   2 -13   0    2.10    1.70
   2 -13   0    0.30    2.40
   2 -13   0    1.50    2.00
  -2  13  -1   18.80    2.80
  -2  13  -1   17.30    4.70
   2 -13   1   19.10    4.70
   2 -13   1   18.10    5.70
   2 -13   1   22.40    3.60
  -2  13  -2   68.39    8.60
   2 -13   2   67.79    8.00
   2 -13   2   65.89    9.70
   2 -13   2   59.99    5.60
  -2  13  -3  282.97   15.80
   2 -13   3  269.37   11.80
   2 -13   3  252.47   14.60
   2 -13   3  249.48   16.90
  -2  13  -4   12.40    4.70
   2 -13   4    8.90    6.20
   2 -13   4    8.10    2.90
  -2  13  -5   23.00    5.60
   2 -13   5   17.70    7.30
   2 -13   5   21.60    3.90
  -2  13  -6   -2.10    3.00
   2 -13   6   -0.20    2.40
   2 -13   6   -3.70    5.70
  -2  13  -7   -1.70    2.90
   2 -13   7   -4.90    2.40
   2 -13   7   -0.80    6.40
  -2  13  -8    1.00    2.20
   2 -13   8   -3.80    2.80
   2 -13   8   -6.60    6.50
   2 -14  -8   -3.50    4.30
   2 -14  -8    8.00    6.20
   2 -14  -7   -0.10    1.70
   2 -14  -7    1.50    4.90
   2 -14  -7    2.40    4.80
   2 -14  -6   12.20    3.30
   2 -14  -6   11.70    5.60
   2 -14  -6    4.60    4.60
   2 -14  -5    0.70    3.80
   2 -14  -5   -0.40    3.80
   2 -14  -5   -0.40    2.20
   2 -14  -4    7.90    4.40
   2 -14  -4   20.80    6.30
   2 -14  -4   16.90    4.20
   2 -14  -3    0.20    2.90
   2 -14  -3   -0.20    2.90
   2 -14  -3    1.50    3.00
  -2  14   2   -2.60    3.00
   2 -14  -2   -1.70    2.50
   2 -14  -2   -0.60    2.40
   2 -14  -2    0.90    3.00
  -2  14   1    5.30    3.70
   2 -14  -1    2.80    2.70
   2 -14  -1    0.30    3.30
   2 -14  -1   -0.20    2.50
   2 -14  -1    3.60    1.80
  -2  14   0   -3.10    2.50
   2 -14   0    0.00    1.60
   2 -14   0    0.50    3.50
   2 -14   0    2.10    2.90
   2 -14   0    0.10    2.00
  -2  14  -1   -3.10    2.70
  -2  14  -1    1.80    1.70
   2 -14   1   -1.40    2.70
   2 -14   1   -2.60    3.60
   2 -14   1   -1.90    1.60
  -2  14  -2   18.30    5.30
   2 -14   2   17.40    3.60
   2 -14   2   10.50    4.20
   2 -14   2   17.90    6.40
  -2  14  -3    2.50    3.50
   2 -14   3    2.80    2.40
   2 -14   3    2.70    5.30
  -2  14  -4   66.19    9.10
   2 -14   4   73.09    6.20
   2 -14   4   73.69   11.20
  -2  14  -5    5.40    4.00
   2 -14   5    0.10    2.40
   2 -14   5   -3.40    5.20
  -2  14  -6    3.60    3.90
   2 -14   6   -2.60    6.00
   2 -14   6    1.40    2.70
  -2  14  -7   -1.80    3.10
   2 -14   7    3.90    3.30
   2 -14   7    0.50    7.00
  -2  14  -8   10.80    3.40
   2 -14   8   18.20    4.60
   2 -14   8    6.00    8.60
   2 -15  -8    4.50    6.60
   2 -15  -8    4.80    6.50
   2 -15  -7    3.50    5.40
   2 -15  -7    1.60    2.10
   2 -15  -7   -5.60    3.80
   2 -15  -6    9.90    3.50
   2 -15  -6   11.70    5.90
   2 -15  -6   11.40    5.80
   2 -15  -5  115.69    8.80
   2 -15  -5  107.89   12.90
   2 -15  -5  121.69   12.30
   2 -15  -4    2.70    3.90
   2 -15  -4    5.30    3.30
   2 -15  -4    7.70    4.60
   2 -15  -3  117.79   10.10
   2 -15  -3   98.39    8.60
   2 -15  -3   93.79    9.90
  -2  15   2   19.70    5.50
   2 -15  -2    8.80    3.70
   2 -15  -2   13.30    4.90
   2 -15  -2   11.10    4.20
  -2  15   1    1.90    3.30
   2 -15  -1    1.50    3.00
   2 -15  -1    3.70    2.00
   2 -15  -1    3.50    3.00
   2 -15  -1    2.40    3.60
  -2  15   0   -5.00    2.70
   2 -15   0   -0.90    1.70
   2 -15   0   -3.20    2.40
   2 -15   0    1.80    2.40
   2 -15   0   -3.60    3.30
  -2  15  -1    1.40    3.60
  -2  15  -1    2.40    1.90
   2 -15   1    0.20    2.10
   2 -15   1    2.00    3.20
   2 -15   1    5.20    4.90
  -2  15  -2   68.79    9.60
   2 -15   2   79.89    9.50
   2 -15   2   71.89    6.20
   2 -15   2   78.19   10.70
  -2  15  -3    8.40    4.60
   2 -15   3    6.70    5.60
   2 -15   3    3.20    2.50
  -2  15  -4    5.90    4.60
   2 -15   4    1.70    5.70
   2 -15   4    3.40    2.70
  -2  15  -5   -1.80    3.40
   2 -15   5    3.10    2.60
   2 -15   5   -7.90    4.90
  -2  15  -6    2.70    3.90
   2 -15   6    5.00    3.20
   2 -15   6    7.70    7.40
  -2  15  -7   12.40    4.70
   2 -15   7   -3.10    7.10
   2 -15   7    6.60    3.50
   2 -16  -8    0.00    5.80
   2 -16  -8   -0.90    5.20
   2 -16  -7   -0.40    4.60
   2 -16  -7    1.70    4.80
   2 -16  -7    0.70    2.30
   2 -16  -6    1.40    4.70
   2 -16  -6    0.30    4.50
   2 -16  -6    0.20    2.70
   2 -16  -5   12.40    5.90
   2 -16  -5   12.90    5.70
   2 -16  -5   15.60    4.40
   2 -16  -4   12.10    4.40
   2 -16  -4   11.80    5.40
   2 -16  -4   11.70    5.50
   2 -16  -3    1.90    3.10
   2 -16  -3   -1.30    2.70
   2 -16  -3   -0.60    3.10
   2 -16  -2   32.40    7.10
   2 -16  -2   28.20    6.00
   2 -16  -2   20.00    5.10
  -2  16   1    4.30    4.20
   2 -16  -1    9.60    3.90
   2 -16  -1   10.80    5.00
   2 -16  -1    4.80    3.60
  -2  16   0   15.50    5.50
   2 -16   0   17.10    3.20
   2 -16   0   22.90    5.70
   2 -16   0   32.80    7.40
   2 -16   0   18.80    4.10
  -2  16  -1    1.80    1.90
  -2  16  -1   -3.70    3.50
   2 -16   1   -2.70    3.80
   2 -16   1    0.20    1.80
   2 -16   1    5.10    3.70
  -2  16  -2    3.20    4.00
   2 -16   2   -0.10    2.20
   2 -16   2   -1.80    4.80
   2 -16   2    0.20    3.30
  -2  16  -3   -4.30    3.50
   2 -16   3    5.30    5.90
   2 -16   3   -0.10    2.30
  -2  16  -4    2.60    4.40
   2 -16   4   -0.40    2.50
   2 -16   4   -2.10    5.70
  -2  16  -5    1.70    4.30
   2 -16   5   -0.80    2.40
   2 -16   5    4.00    6.70
  -2  16  -6    9.30    4.80
   2 -16   6    2.60    3.30
   2 -16   6    0.00    6.90
  -2  16  -7    5.90    4.20
   2 -16   7    4.90    7.60
   2 -16   7    1.60    3.20
   2 -17  -7    0.80    2.40
   2 -17  -7    5.90    6.00
   2 -17  -7    1.90    5.20
   2 -17  -6   -2.70    4.20
   2 -17  -6   -1.50    2.70
   2 -17  -6   -0.30    4.20
   2 -17  -5   -1.10    4.00
   2 -17  -5    1.70    2.90
   2 -17  -5    3.70    4.50
   2 -17  -4   17.50    6.30
   2 -17  -4   25.00    6.70
   2 -17  -4    6.10    3.80
   2 -17  -3    6.90    4.50
   2 -17  -3    6.60    3.90
   2 -17  -3    6.90    4.60
   2 -17  -2   18.00    5.70
   2 -17  -2    1.90    3.60
   2 -17  -2   10.30    4.40
  -2  17   1    5.50    5.00
   2 -17  -1    4.90    4.20
   2 -17  -1    0.10    3.40
   2 -17  -1    2.80    3.00
  -2  17   0   -1.00    4.00
   2 -17   0    1.50    2.60
   2 -17   0    3.70    3.80
   2 -17   0    3.60    2.30
   2 -17   0    3.90    4.20
   2 -17   1  113.19   11.30
   2 -17   1   62.79    6.80
   2 -17   1  104.89   11.10
  -2  17  -2    5.00    4.60
   2 -17   2    1.70    2.60
   2 -17   2    2.20    5.10
  -2  17  -3   30.00    7.60
   2 -17   3   39.50    5.70
   2 -17   3   31.50    8.70
  -2  17  -4   -3.60    3.70
   2 -17   4   -3.40    2.40
   2 -17   4   -9.50    5.50
  -2  17  -5    0.40    4.30
   2 -17   5   -5.20    5.70
   2 -17   5    0.10    2.80
  -2  17  -6   11.90    5.60
   2 -17   6    6.30    3.70
   2 -17   6   -0.40    7.10
  -2  17  -7    0.50    4.30
   2 -17   7  -11.20    6.80
   2 -17   7   -3.10    3.00
   2 -18  -7    3.90    3.00
   2 -18  -7   -1.90    5.40
   2 -18  -7    4.30    6.00
   2 -18  -6    0.30    4.70
   2 -18  -6   -0.50    2.80
   2 -18  -6   -2.40    4.70
   2 -18  -5    2.60    4.60
   2 -18  -5    2.30    4.30
   2 -18  -5    1.00    3.10
   2 -18  -4    1.80    4.20
   2 -18  -4    4.20    4.30
   2 -18  -4   -0.20    3.30
   2 -18  -3    3.90    3.60
   2 -18  -3    3.30    3.90
   2 -18  -3    6.10    4.40
   2 -18  -2    2.80    3.80
   2 -18  -2    4.30    3.90
   2 -18  -2    2.20    3.50
  -2  18   1   42.40    8.10
   2 -18  -1   16.60    5.00
   2 -18  -1   28.70    7.30
   2 -18  -1   26.20    6.40
  -2  18   0   15.90    6.40
   2 -18   0   13.10    5.10
   2 -18   0   11.90    3.90
   2 -18   0   17.90    6.10
  -2  18  -1   32.10    7.60
   2 -18   1   41.40    7.80
   2 -18   1   42.80    9.00
   2 -18   1   31.50    5.00
  -2  18  -2    5.70    5.00
   2 -18   2    0.20    4.90
   2 -18   2    3.20    2.90
  -2  18  -3   23.30    6.80
   2 -18   3   26.50    8.50
   2 -18   3   29.30    4.90
  -2  18  -4   13.10    5.90
   2 -18   4   34.90    9.80
   2 -18   4   28.10    5.20
  -2  18  -5   -0.20    4.30
   2 -18   5    1.10    3.30
   2 -18   5   -3.20    7.10
  -2  18  -6   19.50    6.30
   2 -18   6   10.50    8.70
   2 -18   6    6.90    3.90
   2 -19  -7    1.30    5.70
   2 -19  -7   -1.80    5.10
   2 -19  -7   -0.10    2.70
   2 -19  -6    4.70    6.40
   2 -19  -6    3.10    5.20
   2 -19  -6    5.50    3.60
   2 -19  -5    6.70    5.80
   2 -19  -5    9.10    5.30
   2 -19  -5    8.00    4.00
   2 -19  -4    1.10    3.70
   2 -19  -4   -0.90    3.50
   2 -19  -4   -2.20    4.00
   2 -19  -3   -1.10    3.30
   2 -19  -3    0.80    3.40
   2 -19  -3    1.60    4.00
   2 -19  -2    1.20    3.40
   2 -19  -2   -0.70    3.10
   2 -19  -2    0.10    3.50
   2 -19  -1   -0.10    3.60
   2 -19  -1    4.20    3.30
   2 -19  -1   16.30    5.70
  -2  19   0   -0.50    4.70
   2 -19   0    2.60    3.00
   2 -19   0    6.20    4.40
   2 -19   0   -0.20    4.10
  -2  19  -1    3.30    4.90
   2 -19   1   14.70    6.30
   2 -19   1    8.60    3.40
   2 -19   1    9.10    5.10
  -2  19  -2   12.60    5.80
   2 -19   2   14.80    6.80
   2 -19   2   17.20    4.20
  -2  19  -3   35.70    8.60
   2 -19   3   20.60    4.60
   2 -19   3   36.10    9.30
   2 -19   4   56.39   11.70
   2 -19   4   45.10    6.50
  -2  19  -5    3.50    5.60
   2 -19   5    2.80    3.60
   2 -19   5    0.90    7.20
  -2  19  -6   18.90    6.60
   2 -19   6    0.10    8.10
   2 -19   6    4.70    3.90
   2 -20  -6    4.40    3.80
   2 -20  -6    9.80    6.60
   2 -20  -6    9.10    6.00
   2 -20  -5    4.60    4.00
   2 -20  -5   -1.20    4.70
   2 -20  -5    3.80    4.80
   2 -20  -4    1.80    3.80
   2 -20  -4   -2.40    3.60
   2 -20  -4    2.80    4.80
   2 -20  -3    4.60    4.40
   2 -20  -3    7.40    4.80
   2 -20  -3    7.00    4.40
   2 -20  -2   -0.80    3.60
   2 -20  -2    1.30    4.10
   2 -20  -2    5.40    4.30
   2 -20  -1   -1.80    3.20
   2 -20  -1   -0.40    3.60
   2 -20  -1    5.50    4.20
  -2  20   0    0.20    4.60
   2 -20   0   -1.60    3.60
   2 -20   0    9.30    5.30
  -2  20  -1   11.60    5.90
   2 -20   1   15.00    6.40
   2 -20   1   16.80    6.10
  -2  20  -2   32.20    8.20
   2 -20   2   29.70    5.50
   2 -20   2   34.30    9.00
  -2  20  -3    0.90    5.20
   2 -20   3   10.20    7.10
   2 -20   3    7.00    3.80
  -2  20  -4   98.29   13.40
   2 -20   4   67.09   12.70
  -2  20  -5   49.50    9.90
   2 -20   5   46.60    7.10
   2 -20   5   55.99   12.60
  -2  20  -6   11.70    6.50
   2 -20   6   10.00    9.20
   2 -20   6    9.20    4.70
   2 -21  -6   20.10    8.20
   2 -21  -6   27.20    8.60
   2 -21  -6   11.90    5.00
   2 -21  -5   -2.20    4.90
   2 -21  -5    0.20    3.70
   2 -21  -5    2.90    4.80
   2 -21  -4    4.10    4.80
   2 -21  -4   -1.10    4.00
   2 -21  -4    0.50    4.70
   2 -21  -3    1.60    3.90
   2 -21  -3    6.50    4.50
   2 -21  -3    3.70    4.50
   2 -21  -2   -0.80    3.90
   2 -21  -2   10.30    5.00
   2 -21  -2   11.00    5.00
   2 -21  -1   14.40    5.30
   2 -21  -1   11.30    5.40
   2 -21  -1   18.00    6.30
   2 -21   0    0.40    3.70
   2 -21   0    4.10    4.60
  -2  21  -1    4.10    5.50
   2 -21   1    3.10    5.00
  -2  21  -2    7.20    5.90
   2 -21   2    1.90    5.60
  -2  21  -3    0.30    5.50
   2 -21   3    1.00    6.30
   2 -21   3    3.20    3.50
  -2  21  -4    0.20    5.60
   2 -21   4    3.20    7.30
   2 -21   4    0.70    3.60
  -2  21  -5   16.90    7.60
   2 -21   5   20.60   10.30
   2 -21   5    7.70    4.50
   2 -22  -5    2.40    4.30
   2 -22  -5    9.00    6.10
   2 -22  -5    2.00    5.80
   2 -22  -4    4.80    4.80
   2 -22  -4    7.70    5.80
   2 -22  -4   -4.10    3.90
   2 -22  -3    1.30    4.00
   2 -22  -3   -2.10    3.90
   2 -22  -3    2.90    5.00
   2 -22  -3   -4.80    3.90
   2 -22  -2    6.30    4.60
   2 -22  -2    7.20    5.00
   2 -22  -2   16.20    6.40
   2 -22  -1    0.10    4.00
   2 -22  -1   15.40    5.80
   2 -22   0    2.40    4.90
   2 -22   0    0.30    3.70
  -2  22  -1   -4.20    4.60
   2 -22   1    1.20    4.70
  -2  22  -2   18.70    7.30
   2 -22   2   14.10    7.20
  -2  22  -3   36.90    9.70
   2 -22   3   46.50   11.30
  -2  22  -4    1.60    6.10
   2 -22   4    2.20    6.90
   2 -22   4    1.20    3.80
   2 -23  -4   -0.40    4.60
   2 -23  -4   -0.10    5.10
   2 -23  -4    7.60    5.60
   2 -23  -3   -4.90    4.00
   2 -23  -3    4.30    5.00
   2 -23  -3    0.90    3.90
   2 -23  -3    0.40    5.10
   2 -23  -2   11.70    5.70
   2 -23  -2    3.80    4.80
   2 -23  -2    4.10    5.00
   2 -23  -1    9.40    5.70
   2 -23  -1   10.80    5.50
   2 -23   0    0.30    4.20
   2 -23   0    4.50    5.10
   2 -23   1    5.50    5.00
  -2  23  -2    2.90    5.90
   2 -23   2    2.30    5.40
  -2  23  -3   23.30    8.50
   2 -23   3   41.50   11.00
  -2  23  -4    0.20    6.70
   2 -23   4    3.20    7.10
   2 -24  -3   16.60    6.90
   2 -24  -3   18.90    7.00
   2 -24  -3   20.20    7.00
   2 -24  -3   14.00    5.90
   2 -24  -2    5.90    5.10
   2 -24  -2    1.20    5.00
   2 -24  -1   -3.70    4.40
   2 -24  -1    8.00    5.20
   2 -24   0   10.50    5.60
   2 -24   1    8.40    5.90
  -2  24  -2    7.00    7.50
   2 -24   2   14.40    7.40
  -2  24  -3    4.20    6.60
   2 -24   3   13.10    7.90
   2 -25  -2    1.40    5.70
   2 -25  -2   18.60    7.10
   2 -25  -1    0.20    5.20
   2 -25  -1   12.30    6.20
   2 -25   0   12.60    6.40
   2 -25   1   11.60    6.50
  -3 -25   1   16.40    6.30
  -3 -25   0   10.20    6.90
  -3 -25   0   18.80    6.10
  -3 -24   3   13.80    8.70
   3  24  -3    2.80    6.20
  -3 -24   2    5.50    6.80
  -3 -24   1   19.10    7.30
  -3 -24   0    9.90    4.80
  -3 -24   0    1.40    5.30
  -3 -24  -1   39.60    8.50
  -3 -24  -1   15.80    6.70
  -3 -24  -1   73.79   10.90
  -3 -24  -2    1.00    4.80
  -3 -24  -2    2.20    5.00
  -3 -23   4   -0.40    8.20
   3  23  -4    1.70    6.30
  -3 -23   3   -9.50    6.20
   3  23  -3   -0.50    5.70
  -3 -23   2   -2.80    5.90
  -3 -23   1    3.60    5.50
  -3 -23   0   16.80    6.10
  -3 -23   0   14.60    6.30
  -3 -23   0    8.80    5.30
  -3 -23  -1   13.80    5.10
  -3 -23  -1    2.00    4.80
  -3 -23  -1   -2.50    4.20
  -3 -23  -2   10.80    5.60
  -3 -23  -2   14.00    6.20
  -3 -23  -3   -0.90    4.90
  -3 -23  -3   -2.20    4.20
  -3 -22   5    6.80    9.50
  -3 -22   5    9.10    5.60
   3  22  -5    1.60    6.20
  -3 -22   4  -11.00    6.70
   3  22  -4   -3.50    5.40
  -3 -22   3    0.80    7.00
   3  22  -3    0.00    5.50
  -3 -22   2    1.30    5.90
   3  22  -2    0.10    5.40
  -3 -22   1   18.00    7.10
  -3 -22   1   12.70    6.20
  -3 -22   0    2.20    4.90
  -3 -22   0    6.90    4.60
  -3 -22   0    6.90    4.40
  -3 -22  -1    2.00    4.30
  -3 -22  -1    0.10    4.40
  -3 -22  -1   10.20    4.60
  -3 -22  -2   20.40    5.70
  -3 -22  -2   10.00    6.00
  -3 -22  -2    7.60    5.40
  -3 -22  -3    8.60    6.00
  -3 -22  -3   -4.30    3.80
  -3 -22  -4   -0.80    5.40
  -3 -22  -4    3.20    4.80
  -3 -21   6   -7.80    4.20
  -3 -21   6   -1.00    9.40
   3  21  -6    1.90    5.80
  -3 -21   5   -4.90    7.70
  -3 -21   5   -3.50    4.20
   3  21  -5    5.20    6.20
  -3 -21   4   -3.60    7.30
  -3 -21   4  -10.80    3.10
   3  21  -4   -1.50    5.00
  -3 -21   3   -5.90    6.20
   3  21  -3   -3.30    4.70
  -3 -21   2   12.60    7.30
   3  21  -2    0.40    5.10
  -3 -21   1    3.30    5.60
  -3 -21   1    1.00    4.70
  -3 -21   1    2.50    3.60
  -3 -21   0   -0.40    3.70
  -3 -21   0    6.20    4.40
  -3 -21   0    4.30    4.50
  -3 -21  -1   -2.10    3.60
  -3 -21  -1   -0.30    3.80
  -3 -21  -1    5.10    3.70
  -3 -21  -2   -0.40    3.70
  -3 -21  -2    6.90    3.90
  -3 -21  -2    1.70    4.50
  -3 -21  -3   17.70    6.70
  -3 -21  -3   19.70    6.30
  -3 -21  -4   -0.20    5.20
  -3 -21  -4    4.60    4.40
  -3 -21  -5    2.60    3.70
  -3 -21  -5   -5.70    4.80
  -3 -20   6   -5.40    3.90
  -3 -20   6  -14.20    6.90
   3  20  -6    2.30    5.60
  -3 -20   5    1.00    8.10
  -3 -20   5    2.50    4.40
   3  20  -5   15.50    7.40
  -3 -20   4   10.30    8.10
  -3 -20   4   -0.10    4.00
   3  20  -4    0.60    4.90
  -3 -20   3   -5.50    5.40
  -3 -20   3   -5.40    2.90
   3  20  -3   -3.80    4.60
  -3 -20   2    0.80    5.70
   3  20  -2   -2.40    4.30
  -3 -20   1    3.00    4.30
  -3 -20   1    0.10    3.20
  -3 -20   1   -1.20    4.90
   3  20  -1    1.70    4.70
  -3 -20   0    4.90    4.80
  -3 -20   0   11.60    5.40
  -3 -20   0    3.20    3.60
  -3 -20  -1    7.10    4.00
  -3 -20  -1    5.60    4.70
  -3 -20  -1    3.50    4.10
  -3 -20  -2    0.50    3.60
  -3 -20  -2    7.00    3.80
  -3 -20  -2    5.20    4.50
  -3 -20  -3    5.40    5.20
  -3 -20  -3    4.20    4.00
  -3 -20  -4    0.20    3.50
  -3 -20  -4   -1.90    4.70
  -3 -20  -5    5.90    4.20
  -3 -20  -5   15.50    6.90
  -3 -19   7    1.10    9.30
  -3 -19   7    4.40    4.90
   3  19  -7   15.40    6.50
  -3 -19   6  -13.80    6.50
  -3 -19   6   -4.80    3.50
   3  19  -6   -0.90    4.50
  -3 -19   5   -2.00    7.20
  -3 -19   5   -1.80    3.50
   3  19  -5   -2.30    4.60
  -3 -19   4   -4.10    6.10
  -3 -19   4   -3.50    3.30
   3  19  -4   -1.10    4.10
  -3 -19   3   -0.20    3.30
  -3 -19   3    6.10    7.00
   3  19  -3    3.20    4.80
  -3 -19   2   11.30    6.50
  -3 -19   2    4.00    3.40
  -3 -19   2    4.60    4.50
   3  19  -2    4.00    4.80
  -3 -19   1   20.20    6.20
  -3 -19   1   25.20    5.60
  -3 -19   1   20.90    7.00
   3  19  -1   20.70    6.60
  -3 -19   0   18.70    5.40
  -3 -19   0   16.80    5.90
  -3 -19   0   29.10    7.30
  -3 -19  -1   20.40    5.80
  -3 -19  -1   17.90    5.50
  -3 -19  -1   25.80    6.10
  -3 -19  -2   27.20    6.00
  -3 -19  -2   13.40    5.00
  -3 -19  -2   10.90    5.20
  -3 -19  -3   47.70    9.20
  -3 -19  -4    0.80    4.70
  -3 -19  -4   -0.20    3.30
  -3 -19  -5    2.10    5.20
  -3 -19  -5   -1.60    3.50
  -3 -19  -6    4.30    5.70
  -3 -19  -6   -1.40    3.30
  -3 -18   7    5.00    4.40
  -3 -18   7   12.70    9.80
   3  18  -7    5.90    4.90
  -3 -18   6    2.80    8.20
  -3 -18   6    0.90    3.80
   3  18  -6   -0.10    4.30
  -3 -18   5    2.40    3.70
  -3 -18   5    5.40    7.30
   3  18  -5    4.40    5.00
  -3 -18   4   -5.10    6.00
  -3 -18   4   -3.90    2.80
   3  18  -4    1.20    4.40
  -3 -18   3   -4.40    2.40
  -3 -18   3    0.50    6.20
   3  18  -3    0.30    4.00
  -3 -18   2   -0.80    2.60
  -3 -18   2    9.40    3.40
  -3 -18   2    6.90    6.00
  -3 -18   2    1.70    3.80
   3  18  -2    3.60    4.50
  -3 -18   1   22.70    6.20
  -3 -18   1   13.90    6.40
  -3 -18   1   15.30    4.50
   3  18  -1   12.50    5.60
  -3 -18   0   18.50    5.70
  -3 -18   0   19.80    5.40
  -3 -18   0   17.20    5.80
   3  18   0    7.00    5.20
  -3 -18  -1    8.70    4.60
  -3 -18  -1    7.80    4.10
  -3 -18  -1   14.10    5.30
  -3 -18  -2   34.50    7.20
  -3 -18  -2   24.90    5.60
  -3 -18  -2   19.10    5.20
  -3 -18  -3   67.89    7.20
  -3 -18  -3   58.49    9.70
  -3 -18  -4   93.59   12.80
  -3 -18  -5   22.30    5.30
  -3 -18  -5   14.50    6.60
  -3 -18  -6    2.90    5.40
  -3 -18  -6   10.60    3.80
   3  17  -8    1.10    4.20
  -3 -17   7    2.50    7.50
  -3 -17   7    8.10    4.30
   3  17  -7    4.00    4.70
  -3 -17   6    1.60    3.60
  -3 -17   6    1.50    7.10
   3  17  -6   -0.50    3.90
  -3 -17   5   15.50    4.60
  -3 -17   5    2.00    6.80
   3  17  -5   11.00    5.40
  -3 -17   4    5.20    3.60
  -3 -17   4    8.80    7.20
   3  17  -4   19.30    6.40
  -3 -17   3   -2.50    5.50
  -3 -17   3    5.30    3.40
  -3 -17   3   13.10    3.70
   3  17  -3   10.90    5.30
  -3 -17   2    0.90    5.30
  -3 -17   2    4.00    3.90
  -3 -17   2    8.50    3.40
  -3 -17   2   -1.90    2.00
   3  17  -2    2.90    4.10
  -3 -17   1    0.40    3.60
  -3 -17   1    4.40    3.10
  -3 -17   1   -0.40    2.50
  -3 -17   1   -2.60    4.60
   3  17  -1    3.00    4.20
  -3 -17   0   72.99    9.50
  -3 -17   0   90.19    9.40
  -3 -17   0   79.39    9.20
   3  17   0   99.69   11.90
  -3 -17  -1   40.00    7.40
  -3 -17  -1   30.90    6.30
  -3 -17  -1   40.30    6.90
  -3 -17  -2  426.36   22.20
  -3 -17  -2  406.86   21.10
  -3 -17  -2  408.86   20.70
  -3 -17  -3   25.90    5.40
  -3 -17  -3   15.20    4.70
  -3 -17  -3   17.40    5.80
  -3 -17  -4   19.30    5.00
  -3 -17  -4   26.90    7.40
  -3 -17  -5    4.50    4.80
  -3 -17  -5    8.90    4.00
   3  17   5    9.00    3.80
  -3 -17  -6    0.60    4.70
  -3 -17  -6    5.00    3.20
   3  17   6    7.30    3.50
  -3 -16   8   -6.00    3.00
  -3 -16   8   -2.50    7.40
   3  16  -8    2.60    3.90
  -3 -16   7    6.60    3.90
  -3 -16   7   -1.50    7.40
   3  16  -7    9.80    4.90
  -3 -16   6    0.40    6.70
  -3 -16   6   -1.60    3.00
   3  16  -6    0.60    3.90
  -3 -16   5    7.90    3.60
  -3 -16   5   -2.80    5.90
   3  16  -5    3.90    4.60
  -3 -16   4    4.90    3.40
  -3 -16   4    5.60    6.20
   3  16  -4    6.50    4.50
  -3 -16   3   18.60    4.30
  -3 -16   3   30.20    4.90
  -3 -16   3   19.30    7.10
   3  16  -3   24.50    6.40
  -3 -16   2   15.60    4.00
  -3 -16   2   13.70    5.00
  -3 -16   2   20.30    6.90
  -3 -16   2    7.20    3.10
   3  16  -2   16.70    5.70
  -3 -16   1   70.99    6.70
  -3 -16   1   68.49    9.70
  -3 -16   1   75.59    9.80
  -3 -16   1   64.69    7.80
   3  16  -1   61.79    9.20
  -3 -16   0   12.70    5.30
  -3 -16   0    6.50    3.80
  -3 -16   0    8.90    4.40
   3  16   0    7.80    4.70
  -3 -16  -1  284.57   16.30
  -3 -16  -1  285.47   16.10
  -3 -16  -2   97.99   11.10
  -3 -16  -2  106.09   10.80
  -3 -16  -3   12.40    4.00
  -3 -16  -3   15.10    4.90
  -3 -16  -3    7.90    4.50
  -3 -16  -4   36.90    6.10
  -3 -16  -4   44.70    8.70
   3  16   4   48.50    6.40
  -3 -16  -5    1.10    4.20
  -3 -16  -5   -0.80    2.80
   3  16   5    2.10    2.50
  -3 -16  -6    2.40    2.80
  -3 -16  -6   10.60    6.20
   3  16   6    4.30    3.00
  -3 -16  -7   -3.30    4.80
   3  16   7   -2.30    2.60
  -3 -15   8    1.40    7.50
  -3 -15   8   -3.50    2.90
   3  15  -8   -1.20    3.60
  -3 -15   7   -0.10    3.00
  -3 -15   7   -3.90    5.90
   3  15  -7   -0.60    3.50
  -3 -15   6   -0.40    2.90
  -3 -15   6   -1.20    6.40
   3  15  -6   -1.30    3.50
  -3 -15   5   -1.00    2.70
  -3 -15   5    8.80    6.60
   3  15  -5   -0.40    3.60
  -3 -15   4    6.40    3.20
  -3 -15   4   22.30    7.60
   3  15  -4   24.00    6.10
  -3 -15   3   -2.80    3.30
  -3 -15   3   -0.90    2.40
  -3 -15   3    0.80    2.20
  -3 -15   3    1.90    5.20
   3  15  -3    1.90    3.60
  -3 -15   2   -2.50    2.30
  -3 -15   2    0.50    2.60
  -3 -15   2    1.60    4.90
  -3 -15   2    3.00    3.20
   3  15  -2   -1.00    3.10
  -3 -15   1  136.49    9.50
  -3 -15   1  108.29   10.80
  -3 -15   1  123.09   10.70
  -3 -15   1  139.59    8.30
   3  15  -1  129.09   12.80
  -3 -15   0   54.09    8.00
  -3 -15   0   73.89    8.70
  -3 -15   0   74.59    9.20
  -3 -15   0   69.39    5.80
   3  15   0   74.69    9.80
  -3 -15  -1   11.10    4.40
  -3 -15  -1   10.80    4.30
  -3 -15  -1    2.50    3.30
   3  15   1    6.90    4.10
  -3 -15  -2   -1.90    2.90
  -3 -15  -2    4.40    3.40
  -3 -15  -3   70.89    8.50
  -3 -15  -3   71.89    9.80
  -3 -15  -3   77.19    7.50
   3  15   3   69.89    7.30
  -3 -15  -4    1.50    2.90
  -3 -15  -4   -1.70    2.50
  -3 -15  -4    0.80    3.80
   3  15   4   -1.10    2.00
  -3 -15  -5    0.60    3.80
  -3 -15  -5    5.30    3.30
   3  15   5    1.90    2.40
  -3 -15  -6   -0.50    4.40
  -3 -15  -6    2.00    2.40
   3  15   6    2.50    2.60
  -3 -15  -7    2.50    5.70
   3  15   7    5.00    3.00
  -3 -14   8   -1.10    2.90
  -3 -14   8   -4.50    5.30
   3  14  -8   -0.30    3.30
  -3 -14   7    2.40    3.00
  -3 -14   7   -0.90    5.80
   3  14  -7    3.70    3.80
  -3 -14   6   14.10    4.00
  -3 -14   6   13.90    7.40
   3  14  -6   10.40    4.50
  -3 -14   5    3.90    2.80
  -3 -14   5    8.90    6.40
   3  14  -5   13.30    4.80
  -3 -14   4   14.40    3.80
  -3 -14   4   11.80    6.20
  -3 -14   4   13.50    3.40
   3  14  -4    8.30    4.40
  -3 -14   3    7.00    3.20
  -3 -14   3    6.30    4.00
  -3 -14   3   11.70    5.90
  -3 -14   3    9.00    3.20
   3  14  -3    9.30    4.70
  -3 -14   2   -2.10    2.00
  -3 -14   2    0.20    2.30
  -3 -14   2   -4.90    4.70
  -3 -14   2   -1.10    2.70
   3  14  -2   -0.70    2.70
  -3 -14   1   79.09    9.40
  -3 -14   1   81.39    7.20
  -3 -14   1   81.99    9.90
  -3 -14   1   71.79    6.10
   3  14  -1   59.39    8.20
  -3 -14   0  194.48   12.60
  -3 -14   0  195.78   12.50
  -3 -14   0  191.78    9.10
  -3 -14   0  181.98   11.70
   3  14   0  194.08   12.90
  -3 -14  -1   19.80    4.80
  -3 -14  -1   21.70    5.30
  -3 -14  -1    5.40    3.90
   3  14   1   24.00    5.60
  -3 -14  -2  123.99    9.50
  -3 -14  -2  111.79    9.80
  -3 -14  -2  105.79    8.30
   3  14   2  106.69    7.90
  -3 -14  -3    2.00    2.70
  -3 -14  -3    3.30    3.60
  -3 -14  -3   -0.40    2.60
   3  14   3    1.40    2.20
  -3 -14  -4    7.50    4.70
  -3 -14  -4   14.10    4.30
  -3 -14  -4    8.20    3.40
   3  14   4   11.90    3.20
  -3 -14  -5   -2.60    3.50
  -3 -14  -5   -1.10    2.30
   3  14   5    1.50    2.20
  -3 -14  -6    3.80    5.00
   3  14   6   -1.10    2.10
  -3 -14  -7   -1.10    4.70
   3  14   7   -0.40    2.50
  -3 -13   9    3.00    7.00
  -3 -13   9   -0.60    3.10
   3  13  -9   -0.80    2.30
  -3 -13   8   -1.50    6.10
  -3 -13   8   -3.30    2.70
   3  13  -8    1.50    3.30
  -3 -13   7   -3.10    2.50
  -3 -13   7   -2.20    5.40
   3  13  -7    1.10    3.30
  -3 -13   6   -0.50    2.60
  -3 -13   6   -3.80    4.60
   3  13  -6    4.00    3.60
  -3 -13   5   11.60    3.40
  -3 -13   5   21.10    7.10
   3  13  -5   14.00    4.70
  -3 -13   4    1.70    4.80
  -3 -13   4    1.80    2.60
  -3 -13   4    1.60    2.40
   3  13  -4   -2.00    3.10
  -3 -13   3    3.00    4.90
  -3 -13   3   -7.50    2.30
  -3 -13   3    3.10    2.60
  -3 -13   3    2.20    2.40
   3  13  -3    1.60    3.40
  -3 -13   2    5.10    4.90
  -3 -13   2    3.60    2.50
  -3 -13   2    0.20    3.00
  -3 -13   2    7.00    2.90
   3  13  -2    0.70    3.00
  -3 -13   1   37.80    6.80
  -3 -13   1   27.70    3.90
  -3 -13   1   26.40    4.80
  -3 -13   1   38.70    6.50
   3  13  -1   28.20    5.60
  -3 -13   0    1.10    3.90
  -3 -13   0    9.70    2.50
  -3 -13   0    2.50    2.80
  -3 -13   0    6.60    3.40
   3  13   0    0.30    2.80
  -3 -13  -1  328.97   16.90
  -3 -13  -1  351.66   12.20
  -3 -13  -1  316.57   16.50
   3  13   1  338.37   17.10
  -3 -13  -2  285.47   14.80
  -3 -13  -2  299.37   15.20
  -3 -13  -2  255.77   15.30
   3  13   2  282.37   13.20
   3  13   2  298.67   15.60
  -3 -13  -3   24.30    4.80
  -3 -13  -3   33.20    5.60
  -3 -13  -3   22.90    5.60
   3  13   3   17.80    3.70
  -3 -13  -4    4.80    2.90
  -3 -13  -4    7.00    4.40
  -3 -13  -4    9.90    3.90
   3  13   4    2.10    2.30
  -3 -13  -5    3.10    2.60
  -3 -13  -5    1.70    4.00
   3  13   5    1.60    2.10
  -3 -13  -6    0.00    3.70
   3  13   6    6.80    2.60
  -3 -13  -7   -2.50    4.60
   3  13   7    2.70    2.50
  -3 -13  -8    2.30    5.50
   3  13   8   -0.40    2.50
  -3 -12   9  -11.40    6.90
  -3 -12   9    0.70    3.00
  -3 -12   9    9.60    7.30
  -3 -12   8   -1.20    2.40
  -3 -12   8    3.40    6.00
  -3 -12   8   -7.00    6.00
   3  12  -8    0.10    2.80
  -3 -12   7   60.99   10.80
  -3 -12   7   47.80    5.50
  -3 -12   7   45.10   10.70
   3  12  -7   49.60    6.70
  -3 -12   6    1.90    5.20
  -3 -12   6    1.20    5.90
  -3 -12   6    0.20    2.40
   3  12  -6   -2.00    2.80
  -3 -12   5   82.59    6.20
  -3 -12   5   85.69    6.50
  -3 -12   5  102.39   12.60
   3  12  -5   71.79    8.70
  -3 -12   4    2.80    4.80
  -3 -12   4    5.70    2.90
  -3 -12   4   -1.50    2.40
   3  12  -4    8.00    3.80
  -3 -12   3   -1.00    2.70
  -3 -12   3    1.20    2.30
  -3 -12   3    0.80    2.20
  -3 -12   3    3.90    4.50
   3  12  -3    0.70    2.80
  -3 -12   2    1.80    2.20
  -3 -12   2    0.90    2.10
  -3 -12   2   -3.80    3.50
  -3 -12   2   -2.60    2.10
   3  12  -2   -2.30    2.10
  -3 -12   1    3.00    2.50
  -3 -12   1    4.40    2.20
  -3 -12   1    5.70    3.00
  -3 -12   1    8.80    4.40
   3  12  -1    1.80    2.80
  -3 -12   0   -0.30    2.50
  -3 -12   0    0.30    1.70
  -3 -12   0    2.30    3.50
  -3 -12   0   -2.20    2.00
   3  12   0    3.00    3.00
  -3 -12  -1  426.56   19.30
  -3 -12  -1  444.46   19.30
  -3 -12  -1  397.76   14.00
  -3 -12  -1  404.96   18.90
   3  12   1  428.56   19.30
   3  12   1  417.66   16.80
  -3 -12  -2    4.20    2.70
  -3 -12  -2    3.50    3.00
  -3 -12  -2    6.80    3.20
  -3 -12  -2    8.50    3.40
   3  12   2    4.90    2.30
   3  12   2   10.90    4.00
  -3 -12  -3   65.29    7.20
  -3 -12  -3   63.19    6.20
  -3 -12  -3   61.49    8.30
   3  12   3   62.19    6.20
  -3 -12  -4   12.50    3.60
  -3 -12  -4    5.20    4.00
  -3 -12  -4   16.90    4.40
   3  12   4    8.50    2.70
  -3 -12  -5    7.00    4.40
  -3 -12  -5   16.40    3.50
   3  12   5   11.20    2.80
  -3 -12  -6    5.00    4.70
  -3 -12  -6    6.60    1.90
   3  12   6    5.50    2.50
  -3 -12  -7   -2.40    4.20
   3  12   7    2.20    2.30
  -3 -12  -8    9.10    6.60
   3  12   8    6.60    2.90
  -3 -11   9    0.80    6.20
  -3 -11   9   -2.60    6.70
  -3 -11   9   -2.50    2.60
  -3 -11   8   -1.70    5.10
  -3 -11   8    0.50    2.60
  -3 -11   8    3.50    6.20
   3  11  -8    2.70    2.90
  -3 -11   7   10.10    6.90
  -3 -11   7   16.40    7.00
  -3 -11   7    3.70    2.60
   3  11  -7    8.00    3.60
  -3 -11   6    3.40    5.20
  -3 -11   6   -2.60    5.00
  -3 -11   6    9.30    2.90
   3  11  -6    1.20    2.80
  -3 -11   5    2.00    4.50
  -3 -11   5   -1.40    2.30
  -3 -11   5   -0.60    2.00
  -3 -11   5    2.60    5.30
   3  11  -5   -0.80    2.60
  -3 -11   4   16.40    4.60
  -3 -11   4   21.10    3.60
  -3 -11   4   20.60    3.80
  -3 -11   4   18.30    6.10
   3  11  -4   26.00    5.30
  -3 -11   3   13.40    3.90
  -3 -11   3   17.10    3.50
  -3 -11   3   10.50    2.70
  -3 -11   3   24.60    5.90
   3  11  -3   16.60    4.30
   3  11  -3   12.20    3.90
  -3 -11   2   28.30    5.30
  -3 -11   2   24.40    4.10
  -3 -11   2   17.60    3.10
  -3 -11   2   21.50    5.30
   3  11  -2   20.90    4.60
  -3 -11   1    6.90    2.80
  -3 -11   1    0.60    3.50
  -3 -11   1    5.00    3.00
  -3 -11   1    6.30    2.20
   3  11  -1    5.00    2.90
  -3 -11   0   48.00    4.40
  -3 -11   0   37.40    5.30
  -3 -11   0   55.19    6.60
  -3 -11   0   51.69    6.70
   3  11   0   52.59    6.70
  -3 -11  -1    4.00    2.50
  -3 -11  -1    6.40    2.90
  -3 -11  -1    1.90    2.30
  -3 -11  -1   -0.10    2.20
  -3 -11  -1    3.00    1.30
   3  11   1    1.40    1.70
   3  11   1    3.40    2.80
  -3 -11  -2   -1.60    2.10
  -3 -11  -2   -1.20    2.00
  -3 -11  -2    0.00    1.90
  -3 -11  -2    1.00    2.30
   3  11   2   -0.10    1.50
   3  11   2    3.50    2.00
   3  11   2   -2.20    2.10
  -3 -11  -3   64.89    6.90
  -3 -11  -3   58.29    8.00
  -3 -11  -3   57.89    5.90
  -3 -11  -3   65.59    6.90
   3  11   3   62.89    5.10
  -3 -11  -4  104.49    7.50
  -3 -11  -4  101.59    8.30
  -3 -11  -4  113.49    7.80
  -3 -11  -4   93.99   10.60
   3  11   4   97.29    6.50
  -3 -11  -5    1.00    2.10
  -3 -11  -5    1.90    2.30
  -3 -11  -5    2.20    3.70
   3  11   5    1.20    1.80
  -3 -11  -6    1.60    4.20
   3  11   6   -0.80    1.70
  -3 -11  -7   -1.20    4.10
   3  11   7    0.00    2.10
  -3 -11  -8    3.00    5.20
   3  11   8    4.20    2.50
  -3 -10   9    6.80    3.00
  -3 -10   9   -1.60    6.10
  -3 -10   9   14.10    7.10
  -3 -10   8   29.10    8.80
  -3 -10   8   18.60    3.70
  -3 -10   8   38.30    9.30
   3  10  -8   17.80    3.60
  -3 -10   7    7.30    6.00
  -3 -10   7    3.00    2.30
  -3 -10   7    1.40    5.00
   3  10  -7    1.90    2.80
  -3 -10   6    0.50    2.70
  -3 -10   6    0.40    4.10
  -3 -10   6    5.20    2.40
  -3 -10   6    5.00    5.30
   3  10  -6    0.00    2.90
  -3 -10   5   14.50    3.00
  -3 -10   5   17.60    6.50
  -3 -10   5   19.80    6.10
  -3 -10   5   15.20    3.60
   3  10  -5   13.40    4.20
  -3 -10   4    9.10    5.10
  -3 -10   4    0.40    2.00
  -3 -10   4    4.70    4.10
  -3 -10   4    2.20    2.60
  -3 -10   4    7.30    3.40
   3  10  -4    1.80    2.60
   3  10  -4    5.60    2.90
  -3 -10   3    2.40    3.60
  -3 -10   3    4.20    2.90
  -3 -10   3    1.90    2.20
  -3 -10   3    2.90    2.20
   3  10  -3   -1.50    2.10
   3  10  -3    3.90    2.70
  -3 -10   2   24.50    3.80
  -3 -10   2   14.50    4.00
  -3 -10   2   18.60    3.00
  -3 -10   2   26.10    5.40
   3  10  -2   16.10    4.10
  -3 -10   1  102.59    7.00
  -3 -10   1  118.89    8.30
  -3 -10   1  121.49    8.60
   3  10  -1  102.59    8.10
  -3 -10   0   26.10    4.80
  -3 -10   0   28.20    4.30
  -3 -10   0   34.50    5.20
  -3 -10   0   33.00    3.40
   3  10   0   23.40    3.40
   3  10   0   26.40    4.70
  -3 -10  -1   27.00    2.70
  -3 -10  -1   32.70    4.50
  -3 -10  -1   31.40    5.10
  -3 -10  -1   35.90    5.30
  -3 -10  -1   30.90    5.00
   3  10   1   33.40    5.30
   3  10   1   35.60    4.20
  -3 -10  -2    0.40    2.10
  -3 -10  -2   -2.40    1.90
  -3 -10  -2    2.90    2.00
  -3 -10  -2    1.80    2.00
   3  10   2    0.70    2.20
   3  10   2   -0.40    1.60
   3  10   2    2.20    1.50
  -3 -10  -3  182.18   10.40
  -3 -10  -3  173.28   11.70
  -3 -10  -3  164.48    9.80
  -3 -10  -3  185.88   10.30
   3  10   3  184.98    8.20
   3  10   3  177.28   10.60
   3  10   3  174.78    8.70
  -3 -10  -4  279.47   12.70
  -3 -10  -4  294.17   13.10
  -3 -10  -4  248.08   15.70
  -3 -10  -4  273.87   14.90
   3  10   4  291.37   11.70
  -3 -10  -5   30.10    5.70
  -3 -10  -5   22.60    3.40
  -3 -10  -5   15.70    5.40
  -3 -10  -5   26.00    3.70
   3  10   5   21.20    3.20
  -3 -10  -6   27.80    7.10
   3  10   6   20.20    3.20
  -3 -10  -7   21.50    7.20
   3  10   7   23.80    3.40
  -3 -10  -8   12.40    6.50
   3  10   8    5.50    2.40
  -3  -9   9    2.80    6.00
  -3  -9   9    5.20    6.00
  -3  -9   9    4.20    2.70
  -3  -9   8   62.99    5.30
  -3  -9   8   58.29   10.70
  -3  -9   8   57.99   11.00
   3   9  -8   46.60    4.60
  -3  -9   7   72.09   11.20
  -3  -9   7   59.19    5.00
  -3  -9   7   62.29   10.90
   3   9  -7   50.89    5.90
  -3  -9   6   22.70    3.40
  -3  -9   6   25.50    7.20
  -3  -9   6   24.10    6.90
  -3  -9   6   24.10    4.00
   3   9  -6   29.20    5.00
  -3  -9   5   96.79   11.50
  -3  -9   5   90.89    5.90
  -3  -9   5   93.69    6.40
  -3  -9   5   85.49   11.10
   3   9  -5   93.89    7.80
   3   9  -5   95.89    8.10
  -3  -9   4  143.39   11.10
  -3  -9   4  159.18   11.60
  -3  -9   4  147.39    8.00
  -3  -9   4  127.59    9.30
  -3  -9   4  154.88    7.70
   3   9  -4  143.99    9.90
   3   9  -4  153.48    9.80
  -3  -9   3   38.80    4.50
  -3  -9   3   49.10    7.10
  -3  -9   3   29.20    5.10
  -3  -9   3   36.10    6.60
  -3  -9   3   26.90    3.30
   3   9  -3   28.40    4.70
   3   9  -3   30.60    5.00
  -3  -9   2   43.90    4.40
  -3  -9   2   42.60    5.90
  -3  -9   2   49.20    5.10
  -3  -9   2   48.70    6.40
   3   9  -2   48.60    6.10
  -3  -9   1   40.60    5.60
  -3  -9   1   35.00    5.10
  -3  -9   1   30.70    4.20
   3   9  -1   27.80    4.70
  -3  -9   0   10.60    2.10
  -3  -9   0    9.20    2.80
  -3  -9   0   12.50    3.40
   3   9   0    8.50    3.00
   3   9   0    8.80    2.20
  -3  -9  -1   16.00    3.70
  -3  -9  -1   17.00    3.50
  -3  -9  -1   15.00    1.90
  -3  -9  -1   12.20    2.90
  -3  -9  -1   18.10    3.90
   3   9   1   12.70    3.40
   3   9   1   12.70    2.50
   3   9   1   12.20    2.40
  -3  -9  -2    3.10    2.60
  -3  -9  -2    3.10    2.10
  -3  -9  -2    2.70    2.20
  -3  -9  -2    4.40    2.10
   3   9   2    7.60    2.90
   3   9   2    1.90    1.50
   3   9   2    5.20    1.90
  -3  -9  -3  103.99    7.50
  -3  -9  -3  118.09    7.60
  -3  -9  -3  108.99    7.40
  -3  -9  -3   94.39    8.40
   3   9   3  117.49    6.30
   3   9   3  103.59    8.00
   3   9   3  110.49    5.90
  -3  -9  -4   12.20    2.90
  -3  -9  -4   11.50    4.20
  -3  -9  -4    7.90    2.80
  -3  -9  -4    6.80    3.30
   3   9   4    8.00    2.20
   3   9   4   11.80    2.30
  -3  -9  -5   12.20    2.40
  -3  -9  -5   14.10    5.00
  -3  -9  -5   14.00    2.70
   3   9   5   16.40    2.70
  -3  -9  -6   51.29    8.80
   3   9   6   43.90    3.70
  -3  -9  -7   -0.20    3.70
   3   9   7    1.10    1.60
  -3  -9  -8    8.90    6.00
   3   9   8    1.10    1.80
  -3  -8  10   16.10    7.20
  -3  -8  10   13.50    3.40
  -3  -8  10    5.40    6.90
  -3  -8   9    3.70    6.20
  -3  -8   9    6.90    2.60
  -3  -8   9   11.20    6.60
  -3  -8   8   60.79    4.90
  -3  -8   8   69.09   11.90
  -3  -8   8   39.10    8.80
   3   8  -8   54.39    4.00
  -3  -8   7   14.80    2.90
  -3  -8   7   12.00    3.30
  -3  -8   7    6.80    5.20
  -3  -8   7    5.70    4.80
   3   8  -7    9.70    3.10
   3   8  -7    4.50    3.00
  -3  -8   6  258.07   10.80
  -3  -8   6  274.97   12.00
  -3  -8   6  269.97   17.70
  -3  -8   6  258.37   17.30
   3   8  -6  280.37   13.60
   3   8  -6  234.88   12.60
  -3  -8   5    4.50    4.30
  -3  -8   5    5.30    2.10
  -3  -8   5    7.80    2.70
  -3  -8   5    4.40    4.10
   3   8  -5    1.40    2.40
   3   8  -5    5.00    2.90
  -3  -8   4  117.49    8.50
  -3  -8   4  126.49   10.00
  -3  -8   4  113.09    6.80
  -3  -8   4  112.89    6.30
  -3  -8   4  113.79   10.00
   3   8  -4  117.29    8.10
   3   8  -4  125.99    8.70
  -3  -8   3    1.50    2.10
  -3  -8   3    1.70    3.10
  -3  -8   3    6.10    3.80
  -3  -8   3    2.20    2.40
  -3  -8   3    2.90    1.70
  -3  -8   3    4.70    1.90
   3   8  -3    3.30    2.30
   3   8  -3    1.20    2.10
  -3  -8   2   11.60    3.30
  -3  -8   2   18.10    2.80
  -3  -8   2   18.30    3.20
  -3  -8   2   21.30    4.40
   3   8  -2   19.40    3.70
   3   8  -2   17.50    3.70
  -3  -8   1   71.39    6.30
  -3  -8   1   82.89    6.30
  -3  -8   1   57.19    4.20
  -3  -8   1   71.99    5.30
   3   8  -1   73.09    6.00
  -3  -8   0   20.60    2.50
  -3  -8   0   25.30    4.40
  -3  -8   0   26.10    4.00
  -3  -8   0   29.60    4.20
  -3  -8   0   22.80    4.00
   3   8   0   21.30    4.00
   3   8   0   24.80    3.30
  -3  -8  -1    0.30    1.80
  -3  -8  -1   -3.20    1.40
  -3  -8  -1    2.60    2.00
  -3  -8  -1   -0.10    1.60
  -3  -8  -1    0.20    0.90
   3   8   1   -1.50    1.70
   3   8   1   -1.50    1.10
   3   8   1   -1.40    1.00
  -3  -8  -2  737.73   25.60
  -3  -8  -2  697.73   27.30
  -3  -8  -2  670.73   26.70
  -3  -8  -2  672.93   25.30
   3   8   2  725.03   26.00
   3   8   2  732.33   23.20
   3   8   2  702.23   22.20
  -3  -8  -3   18.60    3.50
  -3  -8  -3   17.10    4.30
  -3  -8  -3   17.50    3.40
  -3  -8  -3   22.60    3.90
   3   8   3   18.80    2.70
   3   8   3   27.10    4.40
   3   8   3   19.10    2.50
  -3  -8  -4  174.98    8.70
  -3  -8  -4  189.28   12.30
  -3  -8  -4  157.48   10.20
  -3  -8  -4  186.88    9.00
   3   8   4  185.98    7.70
   3   8   4  176.78    7.20
  -3  -8  -5   19.40    5.50
  -3  -8  -5   23.80    2.60
  -3  -8  -5   16.70    2.40
   3   8   5   23.00    2.60
  -3  -8  -6   73.79   10.30
   3   8   6   73.09    4.10
  -3  -8  -7    3.50    4.50
   3   8   7    2.60    1.40
  -3  -8  -8    5.10    5.50
   3   8   8    1.80    1.60
  -3  -8  -9    1.90    5.60
  -3  -7  10    4.30    2.40
  -3  -7  10   -0.40    5.60
  -3  -7  10    5.50    5.60
  -3  -7   9    1.60    5.10
  -3  -7   9    2.00    4.70
  -3  -7   9    2.10    2.00
  -3  -7   8   22.50    6.90
  -3  -7   8   20.50    3.10
  -3  -7   8   19.00    6.90
  -3  -7   7    1.20    1.60
  -3  -7   7    0.90    4.20
  -3  -7   7   -2.00    3.30
  -3  -7   7   -3.20    2.00
   3   7  -7    0.50    2.10
   3   7  -7   -2.70    2.10
  -3  -7   6  200.98    8.70
  -3  -7   6  177.88   14.10
  -3  -7   6  198.78   14.80
  -3  -7   6  199.68   10.10
   3   7  -6  198.98   10.50
   3   7  -6  208.58   10.90
  -3  -7   5   -0.80    1.90
  -3  -7   5    0.20    1.50
  -3  -7   5   -1.40    3.00
  -3  -7   5    0.50    3.50
   3   7  -5    0.50    2.00
   3   7  -5    1.80    2.50
  -3  -7   4    1.00    3.20
  -3  -7   4    2.70    1.70
  -3  -7   4    1.10    3.00
  -3  -7   4   12.30    2.80
  -3  -7   4    6.70    2.90
   3   7  -4    4.00    2.30
   3   7  -4    1.50    2.30
  -3  -7   3  336.07   12.80
  -3  -7   3  329.07   13.00
  -3  -7   3  324.37   12.00
  -3  -7   3  326.07   16.60
  -3  -7   3  335.47   14.90
  -3  -7   3  323.07   17.10
   3   7  -3  319.67   14.50
   3   7  -3  323.07   14.70
  -3  -7   2   17.90    4.30
  -3  -7   2   15.00    3.30
  -3  -7   2   12.80    3.50
  -3  -7   2   11.00    2.60
  -3  -7   2   15.20    2.40
   3   7  -2    8.60    2.80
   3   7  -2   13.80    3.30
  -3  -7   1  237.88   10.70
  -3  -7   1  253.67   12.00
  -3  -7   1  237.98   12.00
  -3  -7   1  258.97    9.70
   3   7  -1  259.87   12.20
  -3  -7   0  154.48    8.20
  -3  -7   0  154.18    8.90
  -3  -7   0  159.28    6.60
  -3  -7   0  165.28    8.90
  -3  -7   0  157.18    8.40
   3   7   0  159.18    7.50
   3   7   0  156.58    8.90
  -3  -7  -1    1.00    2.10
  -3  -7  -1    1.40    1.80
  -3  -7  -1   -1.40    1.70
  -3  -7  -1    1.00    1.60
  -3  -7  -1    1.30    0.90
   3   7   1   -0.40    1.60
   3   7   1    1.90    1.40
   3   7   1    1.50    1.30
  -3  -7  -2  487.85   18.20
  -3  -7  -2  482.95   19.70
  -3  -7  -2  466.45   18.30
  -3  -7  -2  483.35   19.10
   3   7   2  459.05   16.20
   3   7   2  475.95   18.60
   3   7   2  478.05   15.60
  -3  -7  -3  260.47   12.30
  -3  -7  -3  248.38   13.50
  -3  -7  -3  256.17   11.30
  -3  -7  -3  258.07   11.40
   3   7   3  253.47    9.20
   3   7   3  263.67   12.10
   3   7   3  261.27    9.80
  -3  -7  -4    1.10    1.60
  -3  -7  -4    2.80    1.90
  -3  -7  -4    3.20    2.90
   3   7   4    1.20    1.20
   3   7   4    1.70    1.10
  -3  -7  -5   -0.10    1.10
  -3  -7  -5    3.10    3.40
   3   7   5    3.10    1.20
   3   7   5    2.80    1.20
  -3  -7  -6   53.29    8.90
   3   7   6   56.89    2.80
  -3  -7  -7    2.20    4.30
  -3  -7  -8    7.20    5.50
  -3  -7  -9    2.80    5.70
  -3  -6  10    5.70    2.20
  -3  -6  10    3.60    5.50
  -3  -6  10    7.50    5.30
  -3  -6   9    5.10    1.90
  -3  -6   9    2.20    4.40
  -3  -6   9    2.10    4.70
  -3  -6   8   14.10    6.00
  -3  -6   8    9.20    5.70
  -3  -6   8   11.70    3.60
  -3  -6   7    6.70    4.70
  -3  -6   7    9.80    3.10
  -3  -6   7    1.20    3.60
   3   6  -7    7.30    2.30
   3   6  -7    4.10    2.10
  -3  -6   6    5.30    4.40
  -3  -6   6    9.40    4.70
  -3  -6   6   10.40    3.00
   3   6  -6    9.50    3.10
   3   6  -6    8.70    2.80
  -3  -6   5    0.10    1.30
  -3  -6   5    5.30    2.50
  -3  -6   5   -1.50    2.90
  -3  -6   5   -3.10    2.80
  -3  -6   5    0.10    1.70
   3   6  -5   -1.10    1.90
   3   6  -5    0.90    1.90
  -3  -6   4   24.10    5.20
  -3  -6   4   29.80    3.80
  -3  -6   4   21.00    2.70
  -3  -6   4   28.50    5.80
  -3  -6   4   21.70    4.00
   3   6  -4   17.70    3.50
   3   6  -4   27.70    4.40
  -3  -6   3   55.89    7.20
  -3  -6   3   53.49    5.80
  -3  -6   3   63.89    4.00
  -3  -6   3   53.19    4.20
  -3  -6   3   50.69    4.10
  -3  -6   3   50.89    6.60
   3   6  -3   61.09    5.40
   3   6  -3   55.59    5.90
  -3  -6   2   27.70    3.50
  -3  -6   2   30.10    4.50
  -3  -6   2   23.40    3.00
  -3  -6   2   22.20    2.70
  -3  -6   2   24.80    4.60
  -3  -6   2   21.10    3.80
   3   6  -2   24.00    3.90
   3   6  -2   23.10    3.80
  -3  -6   1   98.39    6.80
  -3  -6   1   98.69    6.10
  -3  -6   1   89.19    5.60
  -3  -6   1   94.99    4.90
   3   6  -1   88.39    5.10
   3   6  -1   92.89    6.60
  -3  -6   0   32.60    4.20
  -3  -6   0   32.00    3.40
  -3  -6   0   40.30    4.50
  -3  -6   0   33.70    3.00
  -3  -6   0   22.40    3.70
   3   6   0   30.50    4.10
   3   6   0   32.10    3.40
   3   6   0   34.10    3.10
  -3  -6  -1   28.60    2.20
  -3  -6  -1   25.50    2.60
  -3  -6  -1   31.50    4.30
  -3  -6  -1   26.90    3.80
  -3  -6  -1   16.60    3.40
   3   6   1   31.20    2.90
   3   6   1   25.30    2.90
   3   6   1   28.20    3.90
  -3  -6  -2  175.78    9.20
  -3  -6  -2  202.68    9.50
  -3  -6  -2  186.98   10.40
  -3  -6  -2  203.98    9.00
   3   6   2  194.18    7.40
   3   6   2  206.88    9.80
   3   6   2  195.98    7.90
  -3  -6  -3   -1.30    1.60
  -3  -6  -3   -0.30    1.40
  -3  -6  -3   -2.70    1.60
  -3  -6  -3    0.60    1.60
   3   6   3    1.10    1.10
   3   6   3   -0.30    1.70
   3   6   3   -1.10    0.80
  -3  -6  -4    3.40    1.80
  -3  -6  -4   -3.40    1.70
  -3  -6  -4    1.20    1.50
   3   6   4    1.40    1.00
   3   6   4    2.50    1.00
  -3  -6  -5   -0.40    2.80
  -3  -6  -6   11.40    4.80
  -3  -6  -7   -1.10    3.50
  -3  -6  -8    2.20    4.40
  -3  -6  -9   -1.40    5.10
  -3  -5  10    8.30    5.00
  -3  -5  10    4.10    5.20
  -3  -5   9   -1.50    3.90
  -3  -5   9   -0.50    4.00
  -3  -5   8    1.20    2.60
  -3  -5   8    0.50    4.00
  -3  -5   8    6.20    4.40
  -3  -5   7    1.10    2.40
  -3  -5   7   -1.90    3.60
  -3  -5   7   -0.40    3.30
   3   5  -7   -1.10    1.40
  -3  -5   6   51.19    5.70
  -3  -5   6   35.90    7.40
  -3  -5   6   35.90    7.10
   3   5  -6   49.10    4.80
   3   5  -6   55.79    5.40
  -3  -5   5    1.00    1.90
  -3  -5   5   -4.90    2.10
  -3  -5   5   -3.80    2.40
   3   5  -5    0.80    2.10
   3   5  -5   -1.80    1.70
  -3  -5   4   -0.60    2.50
  -3  -5   4    1.10    1.80
  -3  -5   4    0.80    2.80
  -3  -5   4   -2.70    1.90
   3   5  -4    1.30    2.20
   3   5  -4    0.10    1.80
  -3  -5   3  214.78   12.70
  -3  -5   3  234.08    8.90
  -3  -5   3  229.98    9.90
  -3  -5   3  241.18   11.30
  -3  -5   3  242.78   13.30
  -3  -5   3  239.08    9.40
   3   5  -3  253.67   11.50
   3   5  -3  231.58   11.00
  -3  -5   2   20.40    2.90
  -3  -5   2   17.90    3.80
  -3  -5   2   15.10    3.10
  -3  -5   2   14.60    3.40
  -3  -5   2   14.70    2.10
  -3  -5   2   17.80    2.50
   3   5  -2   16.50    3.10
   3   5  -2   13.60    3.00
  -3  -5   1 1364.16   38.60
  -3  -5   1 1334.97   42.60
  -3  -5   1 1259.87   49.60
  -3  -5   1 1326.67   41.10
   3   5  -1 1280.07   39.10
   3   5  -1 1295.67   42.30
  -3  -5   0    1.30    1.10
  -3  -5   0    3.10    1.80
  -3  -5   0   -3.30    1.20
  -3  -5   0    2.30    1.70
  -3  -5   0    2.90    1.70
   3   5   0   -0.10    1.50
   3   5   0    1.60    1.10
   3   5   0    2.20    1.20
  -3  -5  -1  114.29    7.20
  -3  -5  -1  134.99    5.80
  -3  -5  -1  130.09    4.80
  -3  -5  -1  139.69    7.40
  -3  -5  -1  120.89    7.30
   3   5   1  136.49    6.10
   3   5   1  128.49    5.60
   3   5   1  136.59    7.50
   3   5   1  127.69    5.80
  -3  -5  -2  259.17   10.60
  -3  -5  -2  255.17   10.90
  -3  -5  -2  260.57   11.10
  -3  -5  -2  239.78   11.90
   3   5   2  254.77    9.20
   3   5   2  259.27    8.90
   3   5   2  256.17   10.20
   3   5   2  243.28   11.10
  -3  -5  -3   70.69    4.80
  -3  -5  -3   64.19    4.70
  -3  -5  -3   68.49    7.20
   3   5   3   66.19    5.10
   3   5   3   68.99    3.30
   3   5   3   61.99    3.20
  -3  -5  -4    1.20    1.50
  -3  -5  -4    5.60    2.90
  -3  -5  -4    3.50    1.50
   3   5   4    4.30    0.70
  -3  -5  -5    2.70    3.20
  -3  -5  -6   -1.60    3.00
  -3  -5  -7   11.00    5.40
  -3  -5  -8   -2.20    4.00
  -3  -5  -9    7.00    6.20
  -3  -4  10    7.10    4.70
  -3  -4  10    2.10    4.70
  -3  -4   9    6.70    4.40
  -3  -4   9    4.50    4.60
  -3  -4   8    7.80    4.30
  -3  -4   8    2.70    2.80
  -3  -4   8    2.20    3.90
  -3  -4   7   -4.00    2.80
  -3  -4   7    1.00    3.50
  -3  -4   7    1.00    2.40
  -3  -4   6   19.70    5.90
  -3  -4   6   23.10    6.20
  -3  -4   6   20.90    3.80
   3   4  -6   20.30    3.10
   3   4  -6   29.00    3.70
  -3  -4   5   30.40    6.50
  -3  -4   5   22.50    5.60
  -3  -4   5   29.40    4.00
   3   4  -5   25.70    3.60
   3   4  -5   30.70    4.10
  -3  -4   4    4.80    3.20
  -3  -4   4    4.70    2.50
  -3  -4   4    6.30    2.30
   3   4  -4    3.60    2.30
   3   4  -4    1.60    1.90
  -3  -4   3    1.70    2.40
  -3  -4   3    1.20    1.70
  -3  -4   3    1.00    1.40
  -3  -4   3    2.50    1.20
   3   4  -3    1.70    1.80
   3   4  -3    2.30    1.80
  -3  -4   2  278.07   12.20
  -3  -4   2  275.07   10.30
  -3  -4   2  279.17   11.00
  -3  -4   2  295.77   10.10
  -3  -4   2  269.67   13.20
  -3  -4   2  291.97   14.00
   3   4  -2  275.07   11.90
   3   4  -2  284.37   12.30
  -3  -4   1   83.49    4.20
  -3  -4   1   72.29    5.50
  -3  -4   1   80.19    5.70
  -3  -4   1   87.09    5.10
  -3  -4   1   77.19    4.30
   3   4  -1   84.79    5.80
   3   4  -1   76.69    4.40
   3   4  -1   79.39    5.50
  -3  -4   0   34.10    2.70
  -3  -4   0   29.40    2.40
  -3  -4   0   38.50    4.20
  -3  -4   0   39.80    4.10
  -3  -4   0   32.60    3.70
   3   4   0   33.00    2.80
   3   4   0   33.70    2.80
   3   4   0   26.20    3.50
  -3  -4  -1  286.37    9.00
  -3  -4  -1  271.57   12.00
  -3  -4  -1  301.67   10.80
  -3  -4  -1  296.67   12.00
  -3  -4  -1  293.47   12.20
   3   4   1  299.37   12.10
   3   4   1  298.77   10.70
   3   4   1  288.07    9.90
   3   4   1  281.47   10.30
  -3  -4  -2  141.09    7.40
  -3  -4  -2  151.78    8.40
  -3  -4  -2  144.99    7.30
   3   4   2  140.69    5.70
   3   4   2  146.89    7.40
   3   4   2  150.98    6.10
   3   4   2  134.49    5.50
  -3  -4  -3   36.40    5.10
  -3  -4  -3   43.00    3.90
  -3  -4  -3   39.70    3.90
   3   4   3   52.49    4.50
   3   4   3   45.60    2.30
   3   4   3   44.40    2.30
  -3  -4  -4   -1.10    2.00
  -3  -4  -4   -0.40    1.10
  -3  -4  -4    1.40    1.10
  -3  -4  -5   -0.70    2.60
  -3  -4  -6    8.60    4.40
   3   4   6   13.30    3.10
  -3  -4  -7   -0.30    3.50
  -3  -4  -8    1.70    4.10
  -3  -4  -9    2.50    5.40
  -3  -3  10   14.60    5.20
  -3  -3  10    4.00    5.10
  -3  -3   9    9.20    5.00
  -3  -3   9   10.60    4.70
  -3  -3   9   -0.50    2.90
  -3  -3   8    0.30    3.40
  -3  -3   8    8.50    4.40
  -3  -3   8    2.40    2.80
  -3  -3   7   22.20    6.70
  -3  -3   7   19.70    5.80
  -3  -3   7   21.10    4.40
  -3  -3   6   37.70    7.90
  -3  -3   6   37.60    5.00
   3   3  -6   33.60    3.30
  -3  -3   5   99.79    6.50
  -3  -3   5   82.29    8.50
   3   3  -5   84.99    5.50
   3   3  -5  101.49    6.20
  -3  -3   4  249.78   14.60
  -3  -3   4  255.27   11.40
  -3  -3   4  262.67   11.20
   3   3  -4  249.18   11.00
   3   3  -4  254.27   11.40
  -3  -3   3   51.19    4.10
  -3  -3   3   51.49    4.50
  -3  -3   3   52.49    3.40
  -3  -3   3   60.99    5.90
   3   3  -3   52.69    5.20
   3   3  -3   53.49    4.50
  -3  -3   2    7.60    2.60
  -3  -3   2    9.90    2.40
  -3  -3   2    4.60    1.70
  -3  -3   2    4.60    1.30
   3   3  -2    6.10    2.10
   3   3  -2    6.70    2.10
  -3  -3   1    8.60    2.00
  -3  -3   1    2.80    1.20
  -3  -3   1    4.10    1.90
  -3  -3   1    4.00    2.00
  -3  -3   1    4.30    1.20
   3   3  -1    3.00    1.10
   3   3  -1    5.30    1.80
   3   3  -1    6.00    2.00
  -3  -3   0  119.59    6.70
  -3  -3   0  116.59    5.30
  -3  -3   0  114.69    6.10
  -3  -3   0  110.09    6.30
  -3  -3   0  118.59    5.00
   3   3   0  118.49    6.50
   3   3   0  118.59    5.10
   3   3   0  116.79    5.40
  -3  -3  -1  887.21   30.70
  -3  -3  -1  921.51   30.90
  -3  -3  -1  942.21   26.90
  -3  -3  -1  977.50   30.70
   3   3   1  950.80   28.20
   3   3   1  965.20   27.80
   3   3   1  959.40   30.90
  -3  -3  -2   28.10    3.30
  -3  -3  -2   16.40    2.70
  -3  -3  -2   21.70    3.50
   3   3   2   22.10    1.80
   3   3   2   27.50    3.40
   3   3   2   21.90    1.70
   3   3   2   21.20    1.90
  -3  -3  -3  376.86   14.50
  -3  -3  -3  412.36   14.60
  -3  -3  -3  411.26   17.10
   3   3   3  425.56   11.90
  -3  -3  -4   91.59    7.20
  -3  -3  -4   84.59    4.10
  -3  -3  -5   13.50    4.20
   3   3   5   19.70    3.70
  -3  -3  -6   10.10    4.20
   3   3   6   12.50    3.30
  -3  -3  -7    6.80    4.20
   3   3   7   18.60    4.20
  -3  -3  -8    0.00    3.80
  -3  -3  -9    3.10    5.30
  -3  -2  10    6.90    5.20
  -3  -2  10   12.90    4.60
  -3  -2   9    3.90    3.10
  -3  -2   9   11.30    4.80
  -3  -2   9   12.70    5.80
  -3  -2   8    3.10    3.90
  -3  -2   8    4.10    3.10
  -3  -2   8   -2.40    2.60
  -3  -2   7    1.20    2.60
  -3  -2   7    4.20    4.50
  -3  -2   6    7.20    4.60
  -3  -2   6    6.50    2.80
   3   2  -6    7.90    1.80
  -3  -2   5   37.90    6.80
  -3  -2   5   54.19    5.60
   3   2  -5   49.50    4.00
   3   2  -5   56.09    4.50
  -3  -2   4    3.70    3.00
  -3  -2   4    4.20    1.90
  -3  -2   4   -1.20    2.00
   3   2  -4    1.80    1.80
   3   2  -4   -2.20    1.80
  -3  -2   3    6.90    2.10
  -3  -2   3    4.50    1.20
  -3  -2   3    5.60    3.00
  -3  -2   3    3.70    1.70
   3   2  -3    3.70    1.90
   3   2  -3    5.30    1.80
  -3  -2   2   -2.00    1.10
  -3  -2   2    1.70    0.90
  -3  -2   2    1.00    1.30
  -3  -2   2   -2.10    1.30
   3   2  -2    1.00    1.40
   3   2  -2   -0.70    1.30
  -3  -2   1  197.68    7.60
  -3  -2   1  210.98    9.60
  -3  -2   1  229.58    8.90
  -3  -2   1  214.38   10.10
  -3  -2   1  220.18    8.00
   3   2  -1  204.28    9.20
   3   2  -1  205.18    7.90
   3   2  -1  212.28    9.60
  -3  -2   0  311.07   12.20
  -3  -2   0  331.37   10.80
  -3  -2   0  351.86   12.80
  -3  -2   0  345.47   12.80
  -3  -2   0  329.87   13.10
  -3  -2   0  333.47   11.00
   3   2   0  333.47   13.50
   3   2   0  319.37   11.30
   3   2   0  334.27   11.00
   3   2   0  327.17   12.70
  -3  -2  -1   70.59    2.80
  -3  -2  -1   69.59    4.80
  -3  -2  -1   73.89    5.10
  -3  -2  -1   79.79    4.80
   3   2   1   65.69    3.40
   3   2   1   72.39    4.70
   3   2   1   75.89    3.60
  -3  -2  -2  163.58    7.80
  -3  -2  -2  168.18    8.40
  -3  -2  -2  172.68    7.70
   3   2   2  162.38    5.80
   3   2   2  174.48    7.00
   3   2   2  170.78    6.70
   3   2   2  160.48    7.80
   3   2   2  169.98    5.90
  -3  -2  -3  252.37   10.10
  -3  -2  -3  247.28   12.00
  -3  -2  -3  278.97   10.20
   3   2   3  262.47   11.10
  -3  -2  -4   25.10    2.10
  -3  -2  -4   25.70    2.20
  -3  -2  -4   29.60    4.70
   3   2   4   31.10    4.00
  -3  -2  -5    1.50    2.70
   3   2   5    2.20    2.20
  -3  -2  -6   -2.40    2.60
   3   2   6    2.30    2.40
  -3  -2  -7    1.70    3.70
   3   2   7    8.80    3.50
   3   2   7   11.10    3.70
  -3  -2  -8    2.60    4.20
  -3  -1  10    9.90    4.50
  -3  -1  10   13.10    6.30
  -3  -1  10   15.20    4.70
  -3  -1   9   25.10    5.30
  -3  -1   9   32.50    8.20
  -3  -1   9   44.20    8.50
  -3  -1   8    2.00    3.60
  -3  -1   8    1.30    2.90
  -3  -1   7    4.30    2.90
  -3  -1   7    3.60    4.10
  -3  -1   6   88.29    7.00
  -3  -1   6   68.99    9.80
  -3  -1   5   19.30    5.30
  -3  -1   5   28.50    4.50
   3   1  -5   31.60    3.10
   3   1  -5   31.10    3.40
  -3  -1   4  165.58   11.20
  -3  -1   4  180.88    8.90
  -3  -1   4  169.68    8.50
   3   1  -4  163.98    8.20
   3   1  -4  164.68    7.80
  -3  -1   3    2.40    1.60
  -3  -1   3    2.00    0.90
  -3  -1   3    3.00    1.60
  -3  -1   3    2.20    2.40
   3   1  -3    3.60    1.80
   3   1  -3    2.20    1.50
  -3  -1   2   35.60    2.60
  -3  -1   2   39.50    4.10
  -3  -1   2   37.80    4.80
  -3  -1   2   38.60    3.30
   3   1  -2   28.90    3.50
   3   1  -2   34.70    2.20
   3   1  -2   39.30    3.90
  -3  -1   1    6.70    1.80
  -3  -1   1    6.50    1.90
  -3  -1   1    4.50    1.80
  -3  -1   1    3.80    1.10
   3   1  -1    5.60    1.70
   3   1  -1    4.80    1.30
   3   1  -1    8.10    2.10
  -3  -1   0  452.65   17.10
  -3  -1   0  424.66   16.20
  -3  -1   0  454.05   16.60
  -3  -1   0  426.86   15.40
  -3  -1   0  447.16   15.90
  -3  -1   0  447.26   13.90
  -3  -1   0  447.66   14.00
   3   1   0  454.45   14.40
   3   1   0  450.65   16.70
   3   1   0  440.06   17.20
   3   1   0  430.56   15.90
  -3  -1  -1  174.88    8.00
  -3  -1  -1  190.88    5.80
  -3  -1  -1  181.38    8.10
  -3  -1  -1  189.48    8.60
  -3  -1  -1  173.78    5.70
   3   1   1  182.08    7.20
   3   1   1  177.88    8.10
   3   1   1  184.48    6.50
   3   1   1  178.08    6.60
  -3  -1  -2  763.72   25.70
  -3  -1  -2  790.92   25.50
  -3  -1  -2  800.62   26.40
   3   1   2  777.52   25.70
   3   1   2  759.82   22.60
   3   1   2  797.12   27.90
   3   1   2  777.12   22.70
  -3  -1  -3  158.48    7.00
  -3  -1  -3  151.98    8.50
  -3  -1  -3  159.28    7.10
   3   1   3  162.68    7.70
  -3  -1  -4    8.80    1.40
  -3  -1  -4    8.80    3.00
  -3  -1  -4    9.20    1.50
   3   1   4    9.80    2.70
  -3  -1  -5  136.29    9.30
   3   1   5  134.19    8.60
  -3  -1  -6    8.30    3.90
   3   1   6   19.90    4.30
   3   1   6   24.80    4.60
  -3  -1  -7    2.20    3.40
   3   1   7    6.20    2.90
   3   1   7    4.10    3.10
  -3  -1  -8   17.40    5.90
  -3   0  10   16.00    4.80
  -3   0  10   -0.80    3.40
  -3   0  10   14.90    6.10
  -3   0   9    3.20    3.60
  -3   0   9    4.20    4.30
  -3   0   8   26.80    5.40
  -3   0   8   17.10    6.00
  -3   0   7    1.80    2.70
  -3   0   7   -0.10    3.60
  -3   0   6   29.40    5.10
  -3   0   6   22.70    6.30
  -3   0   5    0.60    1.90
   3   0  -5   -0.80    1.10
   3   0  -5   -1.10    1.40
  -3   0   4   -2.80    1.50
  -3   0   4    3.40    2.00
   3   0  -4   -1.60    1.40
   3   0  -4    0.00    1.50
  -3   0   3   -0.60    0.60
  -3   0   3   -0.20    1.40
  -3   0   3    0.70    1.50
   3   0  -3   -0.90    1.00
   3   0  -3   -0.40    1.40
  -3   0   2   79.79    3.90
  -3   0   2   72.59    4.70
  -3   0   2   77.89    5.20
   3   0  -2   73.69    4.80
   3   0  -2   79.49    5.20
   3   0  -2   71.49    3.20
   3   0  -2   66.89    5.90
  -3   0   1   -0.30    0.70
  -3   0   1   -0.40    1.40
  -3   0   1    0.20    1.00
   3   0  -1   -1.70    1.20
   3   0  -1    0.30    0.80
   3   0  -1    0.50    1.20
   3   0  -1   -2.00    1.10
  -3   0   0   72.69    4.70
  -3   0   0   71.69    3.80
  -3   0   0   72.49    4.30
  -3   0   0   67.59    5.00
  -3   0   0   80.69    3.60
  -3   0   0   73.69    4.00
  -3   0   0   73.49    3.60
   3   0   0   71.39    4.70
   3   0   0   66.49    3.60
   3   0   0   77.39    4.20
  -3   0  -1   -0.90    1.20
  -3   0  -1    0.50    1.00
  -3   0  -1   -0.50    1.10
  -3   0  -1   -0.40    0.50
  -3   0  -1    0.20    0.50
  -3   0  -1    2.30    1.50
   3   0   1   -0.50    0.60
   3   0   1    0.70    0.70
   3   0   1   -1.10    1.00
   3   0   1   -0.70    0.90
  -3   0  -2    2.70    1.60
  -3   0  -2    0.90    1.50
  -3   0  -2    4.50    1.80
   3   0   2    3.40    1.60
   3   0   2    2.30    0.90
   3   0   2    1.90    0.90
   3   0   2    3.30    1.70
  -3   0  -3   -0.20    1.20
  -3   0  -3   -0.50    1.30
  -3   0  -3   -0.40    1.40
   3   0   3   -1.60    1.30
   3   0   3   -0.40    1.70
  -3   0  -4    0.30    1.00
  -3   0  -4    0.90    1.90
  -3   0  -4    0.10    0.80
   3   0   4   -4.30    1.60
   3   0   4    0.90    1.70
  -3   0  -5   -2.20    1.80
   3   0   5   -1.60    1.90
   3   0   5   -0.60    2.60
  -3   0  -6    3.60    2.70
   3   0   6    5.60    3.10
   3   0   6    6.60    2.80
  -3   0  -7    1.10    2.90
   3   0   7    4.10    2.40
   3   0   7    2.10    3.00
  -3   1  10   25.30    6.10
  -3   1  10   13.40    6.00
  -3   1  10    8.00    4.50
  -3   1   9   35.70    8.60
  -3   1   9   26.10    6.00
  -3   1   8    2.80    3.20
  -3   1   8    0.30    3.40
  -3   1   7    6.50    3.20
  -3   1   7    1.10    3.50
  -3   1   6   81.79    7.10
  -3   1   5   27.90    4.50
   3  -1  -5   27.50    3.00
   3  -1  -5   24.50    2.60
  -3   1   4  173.48    9.10
  -3   1   4  163.98    8.40
   3  -1  -4  175.38    8.10
   3  -1  -4  165.28    7.50
  -3   1   3    3.60    1.80
  -3   1   3    3.10    0.90
  -3   1   3    1.70    1.70
   3  -1  -3    1.10    1.30
   3  -1  -3    2.40    2.40
   3  -1  -3    1.40    1.50
  -3   1   2   38.90    4.10
  -3   1   2   31.50    3.50
  -3   1   2   36.70    2.50
   3  -1  -2   40.60    4.10
   3  -1  -2   35.60    2.10
   3  -1  -2   36.20    3.70
   3  -1  -2   38.20    5.10
  -3   1   1    7.20    2.10
  -3   1   1    6.40    1.70
  -3   1   1    5.90    1.20
   3  -1  -1    6.00    2.10
   3  -1  -1    6.90    2.00
   3  -1  -1    5.30    1.70
   3  -1  -1    6.80    1.40
  -3   1   0  447.06   14.90
  -3   1   0  425.96   15.60
  -3   1   0  430.46   13.80
  -3   1   0  424.56   16.10
   3  -1   0  434.76   14.00
   3  -1   0  442.06   17.00
   3  -1   0  456.35   15.90
  -3   1  -1  170.38    8.30
  -3   1  -1  188.38    8.20
  -3   1  -1  175.48    5.90
  -3   1  -1  179.18    7.50
   3  -1   1  176.88    8.00
   3  -1   1  179.58    7.70
   3  -1   1  178.78    6.50
  -3   1  -2  785.42   26.20
  -3   1  -2  822.12   25.90
   3  -1   2  779.02   29.00
   3  -1   2  785.52   28.40
   3  -1   2  759.42   23.00
   3  -1   2  791.72   26.00
   3  -1   2  792.82   23.10
  -3   1  -3  160.98    7.20
  -3   1  -3  154.48    7.40
   3  -1   3  160.48    7.60
   3  -1   3  163.08    5.30
   3  -1   3  167.98    8.40
   3  -1   3  150.88    5.10
   3  -1   3  163.88    7.70
  -3   1  -4    7.20    2.30
  -3   1  -4   10.70    1.90
  -3   1  -4   11.20    1.90
   3  -1   4   12.10    2.70
   3  -1   4   15.40    3.50
  -3   1  -5  139.29    8.70
   3  -1   5  136.99    9.00
   3  -1   5  128.49    8.40
  -3   1  -6   19.30    4.70
   3  -1   6   20.50    4.90
   3  -1   6   19.90    4.30
  -3   1  -7   -1.40    2.70
   3  -1   7    0.40    3.20
  -3   2  10    0.80    3.80
  -3   2  10    7.00    4.80
  -3   2   9    6.70    4.40
  -3   2   9   -2.50    2.70
  -3   2   8   -2.20    2.70
  -3   2   8    5.10    4.00
  -3   2   7    5.30    3.50
  -3   2   6    5.80    3.30
  -3   2   5   51.59    6.10
   3  -2  -5   58.09    3.60
   3  -2  -5   55.39    3.90
  -3   2   4    4.90    2.40
  -3   2   4    2.20    0.70
  -3   2   4    4.50    2.10
   3  -2  -4    6.70    3.40
   3  -2  -4    2.50    1.60
   3  -2  -4    4.20    2.00
  -3   2   3    2.70    1.90
  -3   2   3    2.20    1.70
  -3   2   3    4.30    1.00
   3  -2  -3    4.80    1.90
   3  -2  -3    2.60    1.50
   3  -2  -3    3.40    2.60
  -3   2   2    0.90    1.20
  -3   2   2    0.00    0.70
  -3   2   2   -1.30    1.30
   3  -2  -2    1.00    0.60
   3  -2  -2    2.20    1.60
   3  -2  -2    1.10    1.20
   3  -2  -2   -2.10    1.40
  -3   2   1  208.98    9.60
  -3   2   1  214.18    7.80
  -3   2   1  216.48    8.70
   3  -2  -1  201.68    9.50
   3  -2  -1  197.08    8.90
   3  -2  -1  219.58    7.80
   3  -2  -1  223.78   10.60
  -3   2   0  331.67   12.90
  -3   2   0  328.57   11.90
  -3   2   0  353.86   11.10
  -3   2   0  325.87   13.30
   3  -2   0  320.07   11.20
   3  -2   0  340.47   12.90
   3  -2   0  361.96   14.00
  -3   2  -1   65.39    3.10
  -3   2  -1   76.69    5.00
  -3   2  -1   72.79    5.10
   3  -2   1   77.89    4.70
   3  -2   1   79.69    3.70
   3  -2   1   74.19    4.80
  -3   2  -2  161.88    7.60
  -3   2  -2  168.58    7.30
  -3   2  -2  155.78    7.90
   3  -2   2  157.88    5.90
   3  -2   2  160.08    8.00
   3  -2   2  162.28    7.80
  -3   2  -3  296.47   11.10
  -3   2  -3  261.47   11.10
  -3   2  -3  275.97   11.30
   3  -2   3  266.67   11.60
   3  -2   3  277.07   11.40
   3  -2   3  288.87    8.80
   3  -2   3  257.97    8.60
   3  -2   3  271.97   12.60
  -3   2  -4   25.80    3.10
  -3   2  -4   26.60    2.90
  -3   2  -4   37.40    4.50
   3  -2   4   30.60    4.70
   3  -2   4   32.60    4.10
  -3   2  -5    2.30    2.30
   3  -2   5    0.70    3.00
   3  -2   5    1.30    2.20
  -3   2  -6    1.00    2.60
   3  -2   6    5.40    2.90
   3  -2   6   -0.20    2.90
  -3   2  -7    4.90    3.70
   3  -2   7    3.00    3.90
   3  -2   8   -1.60    3.70
  -3   3  10    1.90    3.60
  -3   3  10    6.70    4.70
  -3   3   9    7.00    4.40
  -3   3   9    4.30    3.80
  -3   3   8   -2.30    2.80
  -3   3   7   20.30    4.90
  -3   3   6   41.40    6.10
  -3   3   5   96.39    7.30
   3  -3  -5   87.79   11.10
   3  -3  -5   83.99    4.60
   3  -3  -5   92.39    5.10
  -3   3   4  242.88   11.70
  -3   3   4  244.08    7.90
  -3   3   4  244.88   10.80
   3  -3  -4  250.17    9.90
   3  -3  -4  195.68   14.00
   3  -3  -4  261.07   10.50
  -3   3   3   51.29    5.20
  -3   3   3   53.19    3.00
  -3   3   3   61.29    4.80
   3  -3  -3   60.69    4.80
   3  -3  -3   49.50    4.10
   3  -3  -3   59.09    7.40
  -3   3   2    5.70    1.20
  -3   3   2    7.50    2.20
  -3   3   2   10.60    2.50
   3  -3  -2    8.60    2.30
   3  -3  -2    8.60    1.20
   3  -3  -2    9.20    2.90
   3  -3  -2    8.20    2.00
  -3   3   1    5.00    1.90
  -3   3   1    5.90    1.70
  -3   3   1    5.20    1.20
   3  -3  -1    0.50    1.30
   3  -3  -1    4.80    2.20
   3  -3  -1    6.60    2.10
   3  -3  -1    4.50    1.20
  -3   3   0  117.59    6.20
  -3   3   0  118.39    5.40
  -3   3   0  120.89    5.00
  -3   3   0  110.19    6.60
   3  -3   0  122.39    6.60
   3  -3   0  111.99    6.30
   3  -3   0  106.69    4.90
  -3   3  -1  964.30   31.60
  -3   3  -1  972.70   32.10
  -3   3  -1  963.40   29.90
  -3   3  -1  977.10   31.70
   3  -3   1  984.40   35.90
   3  -3   1  983.50   28.80
   3  -3   1  946.61   31.50
  -3   3  -2   19.20    3.10
  -3   3  -2   18.70    2.80
  -3   3  -2   26.60    2.90
   3  -3   2   22.90    3.70
   3  -3   2   19.10    3.00
   3  -3   2   22.90    2.20
  -3   3  -3  388.46   15.30
  -3   3  -3  426.06   15.20
  -3   3  -3  412.86   14.90
   3  -3   3  397.16   15.40
   3  -3   3  400.56   17.60
   3  -3   3  395.36   16.40
   3  -3   3  420.26   12.80
  -3   3  -4   90.19    5.20
  -3   3  -4   81.09    5.20
  -3   3  -4   86.59    5.70
   3  -3   4   86.29    6.90
   3  -3   4   87.59    3.60
   3  -3   4   95.39    3.80
   3  -3   4   86.49    5.90
  -3   3  -5   17.70    3.50
  -3   3  -5   19.00    2.10
  -3   3  -5   12.10    1.80
   3  -3   5   17.30    4.60
   3  -3   5   16.70    3.80
   3  -3   5   18.50    1.50
  -3   3  -6   14.70    3.80
   3  -3   6   16.20    4.10
   3  -3   6   19.10    5.30
   3  -3   7    5.50    4.30
   3  -3   8   -1.50    1.30
   3  -3   8    1.20    4.40
  -3   4  10    8.10    4.40
  -3   4  10   12.40    5.40
  -3   4   9   -0.90    3.20
  -3   4   8    3.50    3.60
  -3   4   7   -2.30    2.30
  -3   4   6   22.10    4.80
  -3   4   5   34.20    5.20
   3  -4  -5   27.40    2.90
   3  -4  -5   22.10    6.10
   3  -4  -5   26.80    3.10
  -3   4   4    2.20    2.00
  -3   4   4    4.80    2.40
  -3   4   4    7.30    1.20
   3  -4  -4    2.50    3.10
   3  -4  -4    7.30    2.20
   3  -4  -4    5.20    1.90
  -3   4   3    2.20    1.80
  -3   4   3    1.90    0.90
  -3   4   3   -0.20    1.70
   3  -4  -3    1.80    1.60
   3  -4  -3    2.40    1.80
   3  -4  -3    3.70    2.80
  -3   4   2  269.07   11.70
  -3   4   2  284.27    9.80
  -3   4   2  263.17   11.40
   3  -4  -2  271.27   14.00
   3  -4  -2  277.27   11.40
   3  -4  -2  271.47    9.00
   3  -4  -2  295.97   12.20
  -3   4   1   84.99    4.20
  -3   4   1   76.79    5.60
  -3   4   1   79.59    4.80
   3  -4  -1   76.99    5.80
   3  -4  -1   77.29    5.20
   3  -4  -1   84.09    5.90
   3  -4  -1   80.59    4.00
  -3   4   0   32.40    3.70
  -3   4   0   35.80    4.00
  -3   4   0   27.30    3.70
   3  -4   0   32.60    2.50
   3  -4   0   21.90    3.10
   3  -4   0   33.10    3.50
  -3   4  -1  289.27   12.40
  -3   4  -1  293.47   10.20
  -3   4  -1  293.37   12.00
   3  -4   1  278.37   10.00
   3  -4   1  290.17   13.00
   3  -4   1  290.87   12.00
  -3   4  -2  140.89    7.80
  -3   4  -2  142.59    6.20
  -3   4  -2  149.59    7.60
  -3   4  -2  135.89    6.80
   3  -4   2  157.58    7.80
   3  -4   2  140.19    8.30
   3  -4   2  150.18    6.00
  -3   4  -3   50.09    3.60
  -3   4  -3   40.30    4.30
  -3   4  -3   40.30    4.60
   3  -4   3   51.59    6.00
   3  -4   3   43.70    4.50
   3  -4   3   49.40    3.10
  -3   4  -4   -1.10    1.40
  -3   4  -4   -0.10    1.40
  -3   4  -4    1.60    1.60
   3  -4   4    0.40    1.20
   3  -4   4   -1.10    3.00
   3  -4   4    0.80    2.30
  -3   4  -5    0.00    1.30
  -3   4  -5    3.30    2.20
  -3   4  -5    1.20    1.40
   3  -4   5    1.60    2.90
   3  -4   5    1.60    1.30
   3  -4   5    1.30    3.50
  -3   4  -6    5.20    2.90
   3  -4   6    9.90    3.90
   3  -4   6   12.70    4.70
   3  -4   6    7.40    1.60
   3  -4   7   -1.50    1.30
   3  -4   7    0.00    4.00
   3  -4   8   -1.60    1.70
   3  -4   8    0.50    4.60
   3  -4   9   -3.70    2.10
  -3   5  10    7.00    4.50
  -3   5  10   11.70    5.40
  -3   5   9    5.80    4.20
  -3   5   8    1.20    3.10
  -3   5   7   -2.20    2.70
  -3   5   6   49.20    7.00
   3  -5  -6   52.89    9.60
  -3   5   5    0.90    0.70
  -3   5   5    1.70    2.60
   3  -5  -5   -0.30    1.60
   3  -5  -5   -2.90    1.10
   3  -5  -5    3.10    3.60
  -3   5   4   -1.20    1.70
  -3   5   4    1.40    0.90
  -3   5   4    6.60    2.60
   3  -5  -4    0.10    1.50
   3  -5  -4    0.10    2.90
   3  -5  -4    1.90    1.80
  -3   5   3  227.98   10.50
  -3   5   3  217.88    8.20
  -3   5   3  217.98   10.70
   3  -5  -3  219.08    9.80
   3  -5  -3  236.58   10.50
   3  -5  -3  210.58   13.10
  -3   5   2   12.30    2.80
  -3   5   2   11.90    1.80
  -3   5   2   20.70    3.30
   3  -5  -2   19.90    4.10
   3  -5  -2   16.10    1.80
   3  -5  -2   13.30    2.60
   3  -5  -2   18.50    3.30
  -3   5   1 1284.47   43.00
  -3   5   1 1366.46   41.60
  -3   5   1 1334.77   39.20
   3  -5  -1 1341.87   39.10
   3  -5  -1 1305.57   42.40
   3  -5  -1 1385.76   43.30
   3  -5  -1 1297.77   49.80
  -3   5   0   -0.60    1.40
  -3   5   0    0.30    0.80
  -3   5   0   -0.50    1.50
   3  -5   0    3.10    1.70
   3  -5   0   -0.40    1.60
   3  -5   0    1.90    1.00
  -3   5  -1  125.39    5.30
  -3   5  -1  116.39    7.40
  -3   5  -1  141.09    7.40
   3  -5   1  110.79    6.80
   3  -5   1  126.99    5.60
   3  -5   1  131.99    7.80
  -3   5  -2  251.07   11.60
  -3   5  -2  253.37   11.20
  -3   5  -2  257.17    9.10
   3  -5   2  255.37   11.30
   3  -5   2  251.77   12.70
   3  -5   2  252.77    9.30
  -3   5  -3   71.59    4.00
  -3   5  -3   60.49    5.10
  -3   5  -3   60.89    5.30
   3  -5   3   74.09    6.50
   3  -5   3   63.99    3.90
   3  -5   3   63.49    5.10
  -3   5  -4    3.70    1.90
  -3   5  -4    5.60    1.90
  -3   5  -4    5.90    2.20
   3  -5   4    8.70    1.80
   3  -5   4    7.60    4.00
  -3   5  -5    1.10    1.90
  -3   5  -5    0.30    1.70
  -3   5  -5    1.30    1.70
   3  -5   5   -0.60    3.70
   3  -5   5    2.10    1.50
   3  -5   5   -3.50    2.70
   3  -5   6   -4.30    2.90
   3  -5   6   -1.00    3.70
   3  -5   6   -1.50    1.50
   3  -5   7   12.60    5.40
   3  -5   7   12.90    2.40
   3  -5   8   -1.60    2.00
   3  -5   8   -3.40    4.80
   3  -5   9   -3.20    2.40
  -3   6  10    3.20    4.30
  -3   6   9    1.60    3.90
  -3   6   8    7.30    4.30
  -3   6   7   10.40    4.10
  -3   6   6    9.20    3.80
   3  -6  -6    6.20    4.70
   3  -6  -6    9.10    1.70
  -3   6   5    1.20    2.60
  -3   6   5   -0.40    0.80
   3  -6  -5    0.70    1.50
   3  -6  -5    1.90    1.80
   3  -6  -5   -1.00    2.40
   3  -6  -5    0.50    3.20
  -3   6   4   22.80    3.90
  -3   6   4   20.90    4.20
  -3   6   4   22.50    2.40
   3  -6  -4   21.10    4.60
   3  -6  -4   28.50    4.00
   3  -6  -4   27.30    3.60
   3  -6  -4   23.20    5.50
  -3   6   3   64.29    5.50
  -3   6   3   50.29    5.50
  -3   6   3   59.19    3.60
   3  -6  -3   64.59    8.20
   3  -6  -3   57.99    5.10
   3  -6  -3   48.80    4.90
  -3   6   2   24.90    3.80
  -3   6   2   23.80    2.60
  -3   6   2   23.70    3.60
   3  -6  -2   23.60    3.80
   3  -6  -2   30.50    5.20
   3  -6  -2   24.40    2.30
   3  -6  -2   27.50    3.70
  -3   6   1  100.99    6.90
  -3   6   1   94.79    5.60
  -3   6   1   94.19    4.80
   3  -6  -1   95.29    6.70
   3  -6  -1   89.49    6.70
   3  -6  -1   90.29    6.10
   3  -6  -1   90.49    4.60
  -3   6   0   32.30    3.20
  -3   6   0   26.80    4.00
   3  -6   0   30.00    4.40
   3  -6   0   32.70    3.20
   3  -6   0   30.20    4.00
  -3   6  -1   29.80    2.30
  -3   6  -1   29.30    4.00
  -3   6  -1   29.20    4.30
   3  -6   1   29.20    2.90
   3  -6   1   23.00    3.60
   3  -6   1   38.60    5.20
  -3   6  -2  189.48    7.00
  -3   6  -2  185.58    5.90
  -3   6  -2  198.98    9.70
  -3   6  -2  171.88    9.80
   3  -6   2  198.38    7.70
   3  -6   2  178.78   10.50
   3  -6   2  185.18    9.50
  -3   6  -3   -0.10    1.00
  -3   6  -3    0.60    1.60
  -3   6  -3    0.20    1.90
   3  -6   3    1.90    1.40
   3  -6   3    4.50    3.40
   3  -6   3    0.20    1.80
  -3   6  -4    0.40    1.90
  -3   6  -4    1.70    2.00
  -3   6  -4    2.60    1.50
   3  -6   4    3.30    1.70
   3  -6   4    6.90    4.10
   3  -6   4    2.30    2.20
  -3   6  -5    0.10    1.90
  -3   6  -5    0.00    1.70
   3  -6   5    6.30    4.20
   3  -6   5    0.50    1.60
  -3   6  -6    8.60    2.00
  -3   6  -6    9.20    2.00
   3  -6   6    8.90    2.30
   3  -6   6    8.80    4.90
   3  -6   6    5.30    4.50
   3  -6   7   -3.10    1.80
   3  -6   7    1.70    4.70
   3  -6   8    0.60    2.30
   3  -6   8    2.20    5.30
   3  -6   9   -2.00    2.60
  -3   7  10    0.40    4.30
  -3   7   9   -2.60    3.40
  -3   7   8   28.00    6.40
  -3   7   7   -2.80    2.80
   3  -7  -7   -0.50    4.30
  -3   7   6  181.78   11.90
  -3   7   6  174.98    6.70
   3  -7  -6  214.78   14.10
   3  -7  -6  137.19    6.90
   3  -7  -6  174.08   14.80
   3  -7  -6  173.78    7.00
  -3   7   5    0.90    1.00
  -3   7   5    0.20    2.60
   3  -7  -5   -1.20    2.40
   3  -7  -5   -0.20    1.80
   3  -7  -5    0.90    1.60
   3  -7  -5   -4.80    2.40
  -3   7   4    0.30    2.20
  -3   7   4    4.70    1.40
  -3   7   4    3.60    2.40
   3  -7  -4    6.40    3.70
   3  -7  -4    7.50    2.60
   3  -7  -4   12.70    4.00
   3  -7  -4    3.10    1.90
  -3   7   3  328.87   14.50
  -3   7   3  320.07   14.50
  -3   7   3  342.57   11.80
   3  -7  -3  342.37   14.40
   3  -7  -3  310.57   15.20
   3  -7  -3  330.67   17.80
   3  -7  -3  323.77   13.70
  -3   7   2   16.80    3.10
  -3   7   2   12.80    2.10
  -3   7   2   13.00    3.20
   3  -7  -2   22.20    4.60
   3  -7  -2   20.80    2.20
   3  -7  -2   10.40    2.80
   3  -7  -2   13.50    2.80
  -3   7   1  232.98   11.60
  -3   7   1  222.68    9.90
   3  -7  -1  225.18   12.30
   3  -7  -1  225.08    8.70
   3  -7  -1  239.88   11.50
   3  -7  -1  225.58   10.80
  -3   7   0  166.78    7.30
  -3   7   0  152.98    9.10
   3  -7   0  175.68    9.90
   3  -7   0  163.38    8.90
   3  -7   0  158.98    7.00
  -3   7  -1    1.70    1.90
  -3   7  -1    2.60    1.10
  -3   7  -1   -0.10    1.90
   3  -7   1   -1.70    1.50
   3  -7   1    2.20    1.90
   3  -7   1    1.80    1.20
   3  -7   1    2.80    2.80
  -3   7  -2  464.05   14.60
  -3   7  -2  472.55   19.00
  -3   7  -2  480.25   18.50
   3  -7   2  469.45   21.00
   3  -7   2  441.06   15.60
   3  -7   2  473.55   18.50
   3  -7   2  455.85   18.40
  -3   7  -3  281.97   12.50
  -3   7  -3  264.97    8.60
  -3   7  -3  246.18   12.60
   3  -7   3  263.67   14.40
   3  -7   3  265.97   12.50
   3  -7   3  261.07   12.50
   3  -7   3  242.08   10.00
  -3   7  -4    2.20    1.10
  -3   7  -4    2.10    2.20
  -3   7  -4    0.50    2.00
   3  -7   4    1.10    3.90
   3  -7   4    3.80    1.90
  -3   7  -5    1.00    2.30
  -3   7  -5    2.10    2.40
   3  -7   5    5.50    2.10
   3  -7   5    1.60    4.20
  -3   7  -6   52.59    4.60
  -3   7  -6   58.29    4.90
   3  -7   6   59.09    9.10
   3  -7   6   51.49    4.40
   3  -7   7   -2.10    4.50
   3  -7   7   -1.00    2.00
   3  -7   8   -2.80    5.30
   3  -7   8    0.20    2.50
   3  -7   9   -6.80    2.50
  -3   8  10   16.10    6.40
  -3   8   9    6.20    4.60
  -3   8   8   65.39    9.20
  -3   8   7    4.80    4.00
   3  -8  -7    7.60    5.60
  -3   8   6  227.68   14.10
   3  -8  -6  234.68    9.70
   3  -8  -6  248.88   16.10
   3  -8  -6  260.17   10.40
   3  -8  -6  249.88   18.20
  -3   8   5    1.00    2.50
  -3   8   5    3.40    1.40
   3  -8  -5    3.10    3.20
   3  -8  -5    2.30    1.90
   3  -8  -5    6.00    2.60
   3  -8  -5    5.50    4.40
  -3   8   4  106.99    8.10
  -3   8   4  101.99    7.80
  -3   8   4  117.89    5.70
   3  -8  -4  110.29    7.00
   3  -8  -4  111.69    9.00
   3  -8  -4  102.99   10.00
   3  -8  -4  135.39    8.10
  -3   8   3   -1.30    1.80
  -3   8   3    1.80    1.20
  -3   8   3    1.00    2.10
   3  -8  -3    5.80    3.00
   3  -8  -3    3.50    2.90
   3  -8  -3    1.80    1.90
   3  -8  -3    2.50    2.10
  -3   8   2   15.90    2.30
  -3   8   2   13.50    3.00
  -3   8   2   23.00    4.20
   3  -8  -2   15.80    3.10
   3  -8  -2   20.10    2.20
   3  -8  -2   13.40    3.20
   3  -8  -2   15.30    4.10
  -3   8   1   80.59    6.70
  -3   8   1   75.39    5.20
   3  -8  -1   65.99    6.30
   3  -8  -1   75.19    4.30
   3  -8  -1   66.49    5.70
  -3   8   0   23.90    3.00
  -3   8   0   25.50    4.40
   3  -8   0   20.50    3.80
   3  -8   0   23.40    2.80
   3  -8   0   24.60    4.70
   3  -8   0   23.10    3.80
  -3   8  -1    2.00    2.20
  -3   8  -1    0.50    0.90
  -3   8  -1   -1.20    1.60
   3  -8   1   -2.70    2.40
   3  -8   1   -0.20    1.10
   3  -8   1    1.70    1.90
   3  -8   1   -0.20    1.70
  -3   8  -2  666.93   26.30
  -3   8  -2  706.93   21.00
  -3   8  -2  736.63   26.00
   3  -8   2  693.53   22.50
   3  -8   2  688.53   25.80
   3  -8   2  687.83   29.50
  -3   8  -3   17.50    3.80
  -3   8  -3   20.50    3.90
   3  -8   3   14.50    3.40
   3  -8   3   22.00    4.10
   3  -8   3   16.50    2.70
   3  -8   3   21.30    5.40
  -3   8  -4  186.28   10.70
  -3   8  -4  186.28   10.40
   3  -8   4  179.28    8.30
   3  -8   4  189.08   12.80
  -3   8  -5   22.30    4.30
  -3   8  -5   24.30    4.40
   3  -8   5   29.60    6.70
   3  -8   5   19.60    3.10
  -3   8  -6   74.79    6.00
  -3   8  -6   56.99    5.70
   3  -8   6   47.80    8.50
   3  -8   6   71.79    5.20
   3  -8   7   -4.70    2.00
   3  -8   7   -4.90    4.90
   3  -8   8   -1.10    2.60
   3  -8   8   -6.30    5.30
   3  -8   9   -4.30    2.80
  -3   9   9    5.70    4.50
  -3   9   8   36.10    7.60
  -3   9   7   46.10    7.70
   3  -9  -7   37.20    7.90
   3  -9  -7   50.19   10.20
  -3   9   6   29.50    6.00
   3  -9  -6   26.50    7.60
   3  -9  -6   26.80    6.60
   3  -9  -6   27.20    3.70
   3  -9  -6   19.60    3.00
  -3   9   5   65.29    8.10
  -3   9   5   95.89    5.20
   3  -9  -5   85.59    6.10
   3  -9  -5   78.39   11.10
   3  -9  -5  100.09    7.10
   3  -9  -5   85.99    9.90
  -3   9   4  143.69    6.70
  -3   9   4  120.19    8.90
  -3   9   4  147.79    9.70
   3  -9  -4  142.59    8.30
   3  -9  -4  146.69    9.00
   3  -9  -4  131.69   11.40
   3  -9  -4  143.99   10.50
  -3   9   3   35.40    3.50
  -3   9   3   29.90    4.80
  -3   9   3   34.90    5.20
   3  -9  -3   31.90    6.30
   3  -9  -3   33.40    5.40
   3  -9  -3   28.20    4.20
   3  -9  -3   43.10    5.60
  -3   9   2   35.10    5.20
  -3   9   2   36.20    3.60
  -3   9   2   40.70    5.00
   3  -9  -2   35.60    4.80
   3  -9  -2   39.10    3.00
   3  -9  -2   42.40    5.50
   3  -9  -2   49.00    7.10
   3  -9  -2   46.40    5.80
  -3   9   1   27.70    3.80
  -3   9   1   30.00    5.00
   3  -9  -1   38.90    5.00
   3  -9  -1   32.80    4.70
   3  -9  -1   32.00    5.40
   3  -9  -1   34.30    3.40
  -3   9   0    5.50    2.80
  -3   9   0    9.90    2.20
   3  -9   0   10.90    2.10
   3  -9   0    8.90    3.00
   3  -9   0   11.70    3.80
   3  -9   0    8.90    3.00
  -3   9  -1   12.90    1.90
  -3   9  -1    7.00    3.10
   3  -9   1   14.30    3.50
   3  -9   1   11.60    4.10
   3  -9   1   16.60    2.60
  -3   9  -2    2.70    2.70
  -3   9  -2    5.70    2.40
  -3   9  -2    4.30    0.90
   3  -9   2    3.30    2.50
   3  -9   2    3.80    1.70
   3  -9   2    7.00    4.20
  -3   9  -3  128.99    8.60
  -3   9  -3  112.49    8.60
   3  -9   3  122.09    9.90
   3  -9   3  117.69    8.40
   3  -9   3  109.49    6.30
  -3   9  -4    6.00    3.10
  -3   9  -4   13.80    3.60
   3  -9   4   13.50    5.70
   3  -9   4    8.60    2.50
  -3   9  -5    7.60    3.50
   3  -9   5   11.10    5.80
   3  -9   5   18.60    3.30
  -3   9  -6   40.60    5.40
   3  -9   6   43.60    8.80
   3  -9   6   34.70    4.20
  -3   9  -7    0.00    1.80
   3  -9   7   -1.00    5.20
   3  -9   7   -0.30    2.30
   3  -9   8   -1.30    6.10
   3  -9   8    6.20    3.20
  -3  10   9    9.00    5.10
  -3  10   8   17.90    5.70
   3 -10  -8   22.30    8.10
  -3  10   7    6.80    3.80
   3 -10  -7    7.00    4.60
   3 -10  -7    1.20    4.60
  -3  10   6   -0.40    3.10
   3 -10  -6    1.20    2.30
   3 -10  -6    2.70    4.60
   3 -10  -6   -5.70    2.70
   3 -10  -6    2.70    2.10
  -3  10   5   16.50    4.90
   3 -10  -5   23.30    6.90
   3 -10  -5   20.30    3.60
   3 -10  -5   21.30    4.20
   3 -10  -5   17.20    5.30
  -3  10   4    3.00    1.60
  -3  10   4    1.10    2.50
   3 -10  -4   -1.60    2.80
   3 -10  -4    3.40    2.30
   3 -10  -4    2.30    3.10
   3 -10  -4    0.90    2.40
  -3  10   3    3.70    1.50
  -3  10   3    0.90    2.10
  -3  10   3    1.20    2.30
   3 -10  -3    2.80    2.40
   3 -10  -3   -2.30    2.00
   3 -10  -3    2.60    3.10
   3 -10  -3    4.90    2.30
  -3  10   2   15.20    3.50
  -3  10   2   19.10    4.20
   3 -10  -2   20.00    4.00
   3 -10  -2   25.30    5.40
   3 -10  -2   22.20    4.10
   3 -10  -2   18.80    2.40
   3 -10  -2   19.30    4.00
  -3  10   1  112.59    8.60
  -3  10   1  113.19    6.80
   3 -10  -1  116.29    8.10
   3 -10  -1   97.59    7.60
   3 -10  -1  105.69    8.40
   3 -10  -1  110.99    5.80
  -3  10   0   31.10    3.60
  -3  10   0   22.10    4.60
   3 -10   0   29.00    4.80
   3 -10   0   36.00    6.00
  -3  10  -1   32.90    5.60
  -3  10  -1   31.50    2.70
   3 -10   1   36.20    6.30
   3 -10   1   28.80    3.50
   3 -10   1   35.00    5.20
  -3  10  -2    0.20    2.40
  -3  10  -2    2.90    2.30
   3 -10   2    1.40    4.00
   3 -10   2    1.60    2.40
   3 -10   2    1.30    1.60
  -3  10  -3  192.08   11.80
  -3  10  -3  198.28   11.20
   3 -10   3  170.08   12.70
   3 -10   3  184.68   11.00
   3 -10   3  163.98    8.40
  -3  10  -4  275.17   15.00
   3 -10   4  293.87   12.10
   3 -10   4  291.27   17.50
  -3  10  -5   25.60    5.10
   3 -10   5   19.20    3.40
   3 -10   5   23.60    7.00
  -3  10  -6   25.50    4.70
   3 -10   6   26.80    7.60
   3 -10   6   24.80    4.00
  -3  10  -7   23.00    3.70
   3 -10   7   19.60    7.80
   3 -10   7   30.90    4.50
   3 -10   8    3.80    3.10
   3 -10   8    0.50    6.70
  -3  11   9    3.10    4.60
  -3  11   8    1.00    3.30
   3 -11  -8   -0.90    4.70
  -3  11   7    2.70    3.70
   3 -11  -7    8.50    1.90
   3 -11  -7    1.50    5.10
   3 -11  -7   12.90    5.80
  -3  11   6   -0.10    3.50
   3 -11  -6    6.20    3.00
   3 -11  -6    2.80    2.20
   3 -11  -6   -3.30    3.30
   3 -11  -6    3.60    5.00
   3 -11  -5    1.20    2.00
   3 -11  -5   -3.80    2.90
   3 -11  -5    2.20    3.40
   3 -11  -5    1.20    2.80
   3 -11  -4   18.40    6.00
   3 -11  -4   25.70    5.00
   3 -11  -4   18.00    3.70
   3 -11  -4   17.60    4.90
  -3  11   3   14.60    3.90
  -3  11   3   11.50    2.40
   3 -11  -3   13.50    3.40
   3 -11  -3   12.20    3.70
   3 -11  -3   17.30    4.50
   3 -11  -3    7.80    3.90
  -3  11   2   26.10    4.50
  -3  11   2   19.70    4.60
   3 -11  -2   21.30    4.40
   3 -11  -2   18.90    2.40
   3 -11  -2   19.80    4.40
   3 -11  -2   23.00    5.40
   3 -11  -2   19.30    4.30
  -3  11   1    6.40    2.40
  -3  11   1    4.20    2.80
   3 -11  -1   -1.70    2.20
   3 -11  -1    4.60    2.70
   3 -11  -1    4.50    2.90
   3 -11  -1    1.80    1.30
  -3  11   0   44.90    4.40
  -3  11   0   41.70    6.30
   3 -11   0   34.30    5.30
   3 -11   0   45.40    7.00
  -3  11  -1    1.50    1.20
  -3  11  -1    3.40    2.70
   3 -11   1    2.20    2.40
   3 -11   1    2.10    1.70
   3 -11   1    0.70    3.40
  -3  11  -2   -0.90    2.50
  -3  11  -2   -0.20    2.50
   3 -11   2   -1.40    2.20
   3 -11   2    2.60    1.90
   3 -11   2    6.80    4.60
  -3  11  -3   60.39    7.80
   3 -11   3   62.89    9.40
   3 -11   3   61.89    7.70
   3 -11   3   60.89    5.10
  -3  11  -4  110.29    9.20
   3 -11   4  103.89    6.70
   3 -11   4  116.39   11.00
  -3  11  -5    3.70    3.10
   3 -11   5   -5.90    4.70
   3 -11   5   -0.70    2.20
  -3  11  -6   -1.90    2.70
   3 -11   6   -3.80    2.10
   3 -11   6   -3.70    5.10
  -3  11  -7    1.40    2.60
   3 -11   7    0.70    2.60
   3 -11   7   -4.30    5.60
   3 -11   8   -1.00    2.80
   3 -11   8  -10.90    5.90
  -3  12   9    4.40    4.60
  -3  12   8   -1.70    3.50
   3 -12  -8    2.50    5.30
  -3  12   7   51.49    8.50
   3 -12  -7   33.50    8.20
   3 -12  -7   45.30    4.30
   3 -12  -7   50.09   10.90
   3 -12  -7   48.70    3.80
  -3  12   6   -0.20    3.30
   3 -12  -6    0.70    3.70
   3 -12  -6    4.50    4.70
   3 -12  -6    2.00    2.30
   3 -12  -5   82.19   11.90
   3 -12  -5   69.79    9.80
   3 -12  -5   79.09    6.70
   3 -12  -4    4.10    3.90
   3 -12  -4    4.00    2.70
   3 -12  -4   -0.30    3.10
  -3  12   3    3.90    2.90
   3 -12  -3    0.30    2.80
   3 -12  -3    3.30    3.20
   3 -12  -3   -2.50    2.00
   3 -12  -3    2.30    3.50
  -3  12   2   -2.80    1.90
  -3  12   2   -4.10    1.80
   3 -12  -2   -0.40    1.00
   3 -12  -2   -0.80    2.40
   3 -12  -2   -2.10    2.30
   3 -12  -2   -2.90    2.00
   3 -12  -2    1.00    2.60
   3 -12  -2   -1.50    2.10
  -3  12   1    2.80    3.00
  -3  12   1    4.80    2.40
   3 -12  -1    0.30    2.70
   3 -12  -1    2.80    2.70
   3 -12  -1    4.40    1.80
  -3  12   0    1.50    2.70
  -3  12   0    0.50    1.60
   3 -12   0   -0.40    3.10
   3 -12   0    0.60    2.20
   3 -12   0    2.20    1.50
  -3  12  -1  425.16   20.30
  -3  12  -1  426.36   14.60
   3 -12   1  423.96   15.90
   3 -12   1  410.66   21.40
   3 -12   1  407.16   19.00
  -3  12  -2    8.80    4.10
   3 -12   2    6.50    4.90
   3 -12   2    4.40    2.20
   3 -12   2    8.30    3.50
  -3  12  -3   55.39    7.90
   3 -12   3   64.59    9.70
   3 -12   3   72.19    5.70
  -3  12  -4   14.00    4.90
   3 -12   4   11.00    3.00
   3 -12   4    1.00    5.30
  -3  12  -5   16.60    4.80
   3 -12   5   15.50    6.90
   3 -12   5   11.20    3.10
  -3  12  -6    4.40    3.40
   3 -12   6    6.50    6.70
   3 -12   6    6.00    2.80
  -3  12  -7    0.60    2.80
   3 -12   7   -4.60    2.30
   3 -12   7   -3.00    6.20
   3 -12   8    2.60    3.20
   3 -12   8   -9.90    6.20
  -3  13   9    7.20    5.00
  -3  13   8    5.40    4.60
   3 -13  -8   -0.10    5.50
   3 -13  -8   -1.10    5.20
  -3  13   7    0.50    3.50
   3 -13  -7    1.00    1.90
   3 -13  -7    2.50    5.00
   3 -13  -7   -1.20    4.80
  -3  13   6    6.40    4.00
   3 -13  -6   -1.30    2.10
   3 -13  -6   -2.00    3.50
   3 -13  -6    4.40    4.90
   3 -13  -5   14.00    5.60
   3 -13  -5   11.80    5.60
   3 -13  -5   11.10    3.60
   3 -13  -4    0.00    2.60
   3 -13  -4    3.30    3.50
   3 -13  -4    0.10    3.30
  -3  13   3   -0.60    3.20
   3 -13  -3    1.10    2.90
   3 -13  -3    0.80    2.60
   3 -13  -3    2.70    3.60
  -3  13   2    4.00    2.70
  -3  13   2    4.60    3.50
   3 -13  -2    4.00    3.60
   3 -13  -2   -0.90    2.20
   3 -13  -2   -0.40    2.60
   3 -13  -2   -0.50    1.10
   3 -13  -2    0.50    2.60
  -3  13   1   29.00    6.20
  -3  13   1   26.20    4.30
   3 -13  -1   36.10    6.00
   3 -13  -1   30.60    6.40
   3 -13  -1   29.90    3.70
  -3  13   0    4.70    2.20
  -3  13   0    6.60    3.90
   3 -13   0    4.60    1.90
   3 -13   0    6.00    3.40
   3 -13   0    8.00    4.30
  -3  13  -1  365.46   18.80
  -3  13  -1  353.36   12.90
   3 -13   1  333.57   19.40
   3 -13   1  362.46   14.30
   3 -13   1  356.46   17.60
  -3  13  -2  330.37   17.80
   3 -13   2  307.17   16.50
   3 -13   2  318.47   18.70
  -3  13  -3   38.20    7.10
   3 -13   3   27.20    4.10
   3 -13   3   27.50    7.40
  -3  13  -4    7.90    4.30
   3 -13   4    3.70    2.50
   3 -13   4    0.50    5.30
  -3  13  -5    0.50    3.50
   3 -13   5    2.90    2.60
   3 -13   5   -0.90    5.40
  -3  13  -6    4.80    4.00
   3 -13   6    1.00    6.10
   3 -13   6    2.90    2.70
  -3  13  -7    3.00    3.20
   3 -13   7  -11.90    5.30
   3 -13   7    1.20    2.80
   3 -13   8    0.90    3.10
   3 -13   8  -12.00    6.10
  -3  14   8    2.00    4.60
   3 -14  -8    0.10    5.50
   3 -14  -8   -4.00    4.80
  -3  14   7    5.00    4.20
   3 -14  -7    3.10    4.90
   3 -14  -7    2.30    5.60
   3 -14  -7    3.10    2.40
  -3  14   6   18.80    5.60
   3 -14  -6   14.00    3.80
   3 -14  -6   15.90    6.80
   3 -14  -6   27.10    7.20
   3 -14  -5    4.80    4.60
   3 -14  -5    8.10    5.40
   3 -14  -5    4.00    3.10
   3 -14  -4    9.00    4.70
   3 -14  -4    9.70    3.60
   3 -14  -4    8.30    4.90
   3 -14  -3    7.40    4.30
   3 -14  -3    7.20    3.50
   3 -14  -3    6.50    3.70
  -3  14   2   -4.00    2.70
   3 -14  -2    1.00    3.10
   3 -14  -2   -0.50    2.40
   3 -14  -2    3.20    3.50
   3 -14  -2   -4.20    2.00
  -3  14   1   57.19    6.30
  -3  14   1   77.99    9.70
   3 -14  -1   80.69   10.40
   3 -14  -1   82.89    9.20
   3 -14  -1   78.49    5.50
  -3  14   0  202.68    9.80
  -3  14   0  180.18   13.20
   3 -14   0  186.88    9.30
   3 -14   0  193.58   12.70
   3 -14   0  193.48   13.80
  -3  14  -1   18.90    5.40
  -3  14  -1   25.00    3.10
   3 -14   1   26.10    7.00
   3 -14   1   22.60    5.20
   3 -14   1   24.70    4.00
  -3  14  -2  123.89   12.60
   3 -14   2  129.49   10.50
   3 -14   2  124.79   11.70
   3 -14   2  112.79    7.50
  -3  14  -3    3.60    3.60
   3 -14   3    1.30    2.20
   3 -14   3    4.40    5.30
  -3  14  -4   12.30    4.80
   3 -14   4   11.40    3.30
   3 -14   4   10.10    6.30
  -3  14  -5    1.20    3.40
   3 -14   5   -2.10    2.10
   3 -14   5   -4.10    5.60
  -3  14  -6    0.70    3.60
   3 -14   6   -1.80    6.10
   3 -14   6   -3.80    2.20
  -3  14  -7    1.20    3.60
   3 -14   7    4.10    3.20
   3 -14   7   -4.40    6.70
  -3  15   8    2.80    4.70
   3 -15  -8    2.00    6.10
   3 -15  -8    0.10    5.70
  -3  15   7    3.50    4.00
   3 -15  -7   -1.60    2.20
   3 -15  -7    5.00    5.30
   3 -15  -7   -0.40    4.70
  -3  15   6   -2.20    3.10
   3 -15  -6    1.80    2.70
   3 -15  -6    3.50    4.90
   3 -15  -6    0.00    4.30
   3 -15  -5   -0.20    2.70
   3 -15  -5    2.10    4.10
   3 -15  -5    4.90    4.80
   3 -15  -4   29.30    6.80
   3 -15  -4   24.60    7.00
   3 -15  -4   14.20    4.30
   3 -15  -3    0.00    2.90
   3 -15  -3    5.70    4.00
   3 -15  -3   -3.00    2.70
  -3  15   2   -0.50    2.50
  -3  15   2    0.30    3.50
   3 -15  -2   -5.10    2.00
   3 -15  -2   -4.30    2.40
   3 -15  -2   -0.20    2.90
   3 -15  -2   -0.40    2.70
  -3  15   1  146.19   11.90
   3 -15  -1  133.29   11.60
   3 -15  -1  136.69    7.60
   3 -15  -1  112.39   10.00
  -3  15   0   60.19    9.20
  -3  15   0   62.79    5.40
   3 -15   0   67.19    5.40
   3 -15   0   47.40    7.60
   3 -15   0   59.59    9.40
  -3  15  -1    7.50    2.20
  -3  15  -1    9.40    4.80
   3 -15   1    5.60    5.10
   3 -15   1    1.20    2.10
   3 -15   1    5.50    3.60
  -3  15  -2   -3.30    3.40
   3 -15   2    0.90    2.10
   3 -15   2    0.40    4.40
   3 -15   2    2.30    3.50
  -3  15  -3   62.69    9.60
   3 -15   3   78.19   11.40
   3 -15   3   81.89    6.70
  -3  15  -4    0.10    4.00
   3 -15   4   -6.60    4.80
   3 -15   4    1.00    2.40
  -3  15  -5   -0.20    3.70
   3 -15   5    1.30    5.90
   3 -15   5   -2.60    2.10
  -3  15  -6    2.60    3.90
   3 -15   6   -3.00    6.60
   3 -15   6   -0.40    2.50
  -3  15  -7   -1.30    3.60
   3 -15   7   -2.10    7.40
   3 -15   7    2.60    3.30
  -3  16   8    3.40    4.70
   3 -16  -8   -2.00    5.00
   3 -16  -8    8.40    6.90
  -3  16   7   15.30    6.00
   3 -16  -7   11.10    6.20
   3 -16  -7    7.70    3.10
   3 -16  -7    4.30    6.00
  -3  16   6    2.90    3.50
   3 -16  -6    2.00    3.10
   3 -16  -6    2.80    5.00
   3 -16  -6   -6.70    3.70
   3 -16  -5   10.80    5.90
   3 -16  -5   -2.00    3.90
   3 -16  -5    2.00    3.20
   3 -16  -4    9.70    5.00
   3 -16  -4    8.20    3.90
   3 -16  -4    3.50    4.20
   3 -16  -3   18.30    5.20
   3 -16  -3   21.30    6.50
   3 -16  -3   15.20    5.10
  -3  16   2   13.60    4.00
   3 -16  -2   16.10    4.90
   3 -16  -2   13.10    4.30
   3 -16  -2   20.80    6.10
   3 -16  -2   11.30    4.20
  -3  16   1   63.99    9.30
   3 -16  -1   51.99    7.80
   3 -16  -1   64.19    9.70
  -3  16   0   -0.70    3.50
  -3  16   0   15.90    3.60
   3 -16   0    5.80    4.10
   3 -16   0   11.60    3.10
   3 -16   0   12.30    5.50
  -3  16  -1  282.07   18.20
   3 -16   1  314.57   17.60
   3 -16   1  293.37   18.90
  -3  16  -2  103.09   11.90
   3 -16   2  115.09    7.80
   3 -16   2  105.09   13.20
  -3  16  -3    7.60    4.90
   3 -16   3    8.80    6.30
   3 -16   3   16.70    4.00
  -3  16  -4   39.10    8.00
   3 -16   4   56.29   10.60
   3 -16   4   42.90    5.50
  -3  16  -5    1.70    4.20
   3 -16   5   -0.60    2.50
   3 -16   5    3.70    6.70
  -3  16  -6    2.50    4.30
   3 -16   6    1.10    2.90
   3 -16   6    2.70    7.50
  -3  16  -7    0.40    4.00
   3 -16   7   -3.50    2.70
   3 -16   7  -12.50    6.20
  -3  17   7    3.30    4.70
   3 -17  -7   13.90    6.80
   3 -17  -7    6.70    6.50
   3 -17  -7    4.00    2.90
  -3  17   6    2.50    4.00
   3 -17  -6    3.00    5.10
   3 -17  -6    3.60    3.30
   3 -17  -6   10.20    6.20
   3 -17  -5    2.30    4.40
   3 -17  -5    3.30    4.60
   3 -17  -5    5.00    3.60
   3 -17  -4   23.00    7.10
   3 -17  -4   12.90    4.50
   3 -17  -4    4.60    4.30
   3 -17  -3    6.70    4.50
   3 -17  -3    4.40    4.00
   3 -17  -3    6.40    4.00
  -3  17   2    7.90    3.70
   3 -17  -2    6.70    3.90
   3 -17  -2    2.20    3.70
   3 -17  -2    3.30    4.00
   3 -17  -2    5.20    4.00
  -3  17   1    7.70    4.70
  -3  17   1    4.50    2.00
   3 -17  -1    3.60    3.90
   3 -17  -1    3.80    4.00
  -3  17   0   90.69    6.80
  -3  17   0   81.39   11.00
   3 -17   0   96.49    6.90
   3 -17   0   77.69    9.90
   3 -17   0   94.39   12.20
  -3  17  -1   47.80    9.00
   3 -17   1   53.29    9.60
   3 -17   1   34.10    6.90
  -3  17  -2  461.05   24.60
   3 -17   2  464.65   18.90
  -3  17  -3   25.60    7.00
   3 -17   3   13.00    7.10
   3 -17   3   14.80    4.10
  -3  17  -4   25.00    7.20
   3 -17   4   14.30    3.90
   3 -17   4   17.80    7.70
  -3  17  -5    3.70    4.60
   3 -17   5    7.40    3.60
   3 -17   5   14.90    8.10
  -3  17  -6    5.00    4.90
   3 -17   6    3.10    7.30
   3 -17   6    8.90    3.90
  -3  18   7   -1.60    4.00
   3 -18  -7    5.10    6.10
   3 -18  -7    1.60    5.40
   3 -18  -7    5.10    3.00
  -3  18   6    1.50    3.90
   3 -18  -6   -2.90    4.80
   3 -18  -6    3.00    3.50
   3 -18  -6    0.80    5.20
   3 -18  -5    4.70    3.90
   3 -18  -5    3.00    5.20
   3 -18  -5    6.10    5.20
   3 -18  -4    7.00    4.30
   3 -18  -4    2.60    4.30
   3 -18  -4    2.40    4.30
   3 -18  -3    3.70    4.00
   3 -18  -3   -2.10    3.40
   3 -18  -3    1.60    3.60
  -3  18   2    8.10    3.80
   3 -18  -2    2.30    3.60
   3 -18  -2   -2.70    3.30
   3 -18  -2    6.10    4.10
   3 -18  -2    3.80    4.20
  -3  18   1   15.20    6.00
  -3  18   1    9.00    3.30
   3 -18  -1    8.70    4.80
   3 -18  -1   21.70    6.70
  -3  18   0    8.50    5.40
   3 -18   0   16.20    6.10
   3 -18   0    1.00    3.90
  -3  18  -1    5.80    5.00
   3 -18   1   -0.30    3.50
   3 -18   1    8.50    5.60
   3 -18   1    7.10    2.80
  -3  18  -2   38.00    8.20
   3 -18   2   27.40    7.90
   3 -18   2   20.00    4.30
  -3  18  -3   78.49   11.50
   3 -18   3   77.99   12.20
   3 -18   3   80.59    8.20
  -3  18  -4  108.99   13.40
   3 -18   4   82.69    8.30
   3 -18   4  101.09   14.10
  -3  18  -5   20.70    7.10
   3 -18   5   21.90    5.20
   3 -18   5   26.90    9.50
  -3  18  -6    8.40    5.60
   3 -18   6    0.70    3.50
   3 -18   6    5.10    8.00
  -3  19   7   13.20    6.00
   3 -19  -7   12.90    7.60
   3 -19  -7   19.80    8.40
   3 -19  -7    8.40    3.90
  -3  19   6   -0.10    4.10
   3 -19  -6    6.00    5.60
   3 -19  -6   -2.60    4.80
   3 -19  -6   -0.20    3.50
  -3  19   5    3.60    4.30
   3 -19  -5   -2.20    3.50
   3 -19  -5    2.10    4.80
   3 -19  -5    1.30    4.40
   3 -19  -4    2.60    4.10
   3 -19  -4   -1.10    3.40
   3 -19  -4   -2.50    3.70
  -3  19   3    7.10    3.80
   3 -19  -3    7.40    4.90
   3 -19  -3    4.60    4.50
   3 -19  -3   10.00    5.30
  -3  19   2    1.50    3.00
   3 -19  -2    2.90    4.20
   3 -19  -2    2.60    3.50
   3 -19  -2    4.50    4.30
   3 -19  -2    3.90    4.00
  -3  19   1   22.60    4.80
   3 -19  -1   19.80    6.00
   3 -19  -1   19.80    6.20
  -3  19   0   19.30    7.00
   3 -19   0   19.00    5.90
   3 -19   0   23.20    7.10
  -3  19  -1   19.30    7.10
   3 -19   1   26.40    7.60
   3 -19   1   20.40    4.10
   3 -19   1   28.00    7.10
  -3  19  -2    2.40    5.00
   3 -19   2   16.40    6.70
   3 -19   2   12.60    3.80
  -3  19  -3   46.60    9.30
   3 -19   3   49.60    6.90
   3 -19   3   59.39   11.20
  -3  19  -4    3.50    5.30
   3 -19   4   -0.40    6.10
   3 -19   4    3.20    3.60
  -3  19  -5    1.80    5.30
   3 -19   5   -0.60    3.20
   3 -19   5    9.30    8.00
  -3  19  -6    5.10    5.40
   3 -19   6   -4.50    6.80
   3 -19   6   -3.90    3.30
  -3  20   6    5.90    5.00
   3 -20  -6    2.70    4.00
   3 -20  -6    5.00    6.20
   3 -20  -6    4.70    6.10
  -3  20   5   12.80    5.50
   3 -20  -5   10.80    6.10
   3 -20  -5    3.30    4.10
   3 -20  -5   12.30    6.30
  -3  20   4   11.00    5.00
   3 -20  -4    7.70    5.50
   3 -20  -4   17.80    6.80
   3 -20  -4    9.70    5.10
  -3  20   3    3.20    3.90
   3 -20  -3   -0.90    3.70
   3 -20  -3    4.20    4.30
   3 -20  -3    0.50    4.10
  -3  20   2    6.50    3.80
   3 -20  -2   -1.50    3.90
   3 -20  -2    5.40    4.40
   3 -20  -2    2.80    4.10
   3 -20  -2    4.90    4.60
  -3  20   1    2.00    2.90
   3 -20  -1   -1.30    3.60
   3 -20  -1    2.60    3.90
  -3  20   0    3.50    5.50
   3 -20   0    3.10    4.40
   3 -20   0    4.90    4.40
  -3  20  -1    5.80    5.30
   3 -20   1    7.80    5.50
  -3  20  -2    2.30    5.10
   3 -20   2    0.00    4.80
   3 -20   2    0.20    2.80
  -3  20  -3   -1.00    5.20
   3 -20   3    2.50    6.20
   3 -20   3   -1.90    2.80
  -3  20  -4    8.90    6.50
   3 -20   4    3.30    3.70
   3 -20   4    5.10    6.90
  -3  20  -5    9.70    6.50
   3 -20   5   -0.30    3.70
   3 -20   5    7.30    8.40
  -3  21   6    5.60    4.90
   3 -21  -6    0.80    5.90
   3 -21  -6   -0.10    4.10
   3 -21  -6    8.10    6.50
  -3  21   5   11.30    5.30
   3 -21  -5    7.90    5.80
   3 -21  -5    6.20    5.00
   3 -21  -5    3.40    5.90
  -3  21   4   -2.40    3.70
   3 -21  -4   -2.30    4.50
   3 -21  -4    0.00    3.90
   3 -21  -4    4.90    5.00
  -3  21   3   -1.80    3.10
   3 -21  -3   -3.10    3.70
   3 -21  -3    5.00    4.60
   3 -21  -3   -1.50    3.90
  -3  21   2   10.70    4.40
   3 -21  -2    5.40    4.80
   3 -21  -2    2.40    4.80
   3 -21  -2   13.70    6.00
   3 -21  -1    6.20    4.70
   3 -21  -1    2.50    4.30
   3 -21   0    1.90    4.70
   3 -21   0    6.10    4.90
  -3  21  -1   -1.50    5.40
   3 -21   1    3.90    4.70
  -3  21  -2    7.20    6.40
   3 -21   2    7.00    5.80
  -3  21  -3   16.40    7.70
   3 -21   3   29.60    8.90
   3 -21   3   11.80    4.30
  -3  21  -4    8.70    6.90
   3 -21   4   10.10    7.70
   3 -21   4    6.10    4.10
  -3  21  -5    0.70    5.90
   3 -21   5    1.50    4.30
   3 -21   5    6.80    7.70
  -3  22   5   18.20    6.40
   3 -22  -5   23.70    8.60
   3 -22  -5   16.20    6.20
   3 -22  -5   10.90    6.90
  -3  22   4    6.80    4.50
   3 -22  -4   -2.30    4.00
   3 -22  -4    3.40    4.90
   3 -22  -4   -2.20    4.80
  -3  22   3    3.50    4.40
   3 -22  -3    6.00    5.00
   3 -22  -3    1.30    4.70
   3 -22  -3    1.80    4.50
  -3  22   2    3.30    3.80
   3 -22  -2   -0.50    4.50
   3 -22  -2    5.40    4.60
   3 -22  -2    3.20    4.70
   3 -22  -1    7.90    5.50
   3 -22  -1   20.90    7.20
   3 -22   0    3.90    4.80
   3 -22   0    0.50    4.90
  -3  22  -1    1.70    6.20
   3 -22   1    9.50    6.00
  -3  22  -2    4.40    6.10
   3 -22   2   10.30    6.20
  -3  22  -3   -5.00    5.70
   3 -22   3    5.30    6.70
  -3  22  -4    2.20    6.20
   3 -22   4   -2.30    3.60
   3 -22   4    1.60    7.00
  -3  23   4    3.70    4.80
   3 -23  -4    2.20    5.40
   3 -23  -4    4.80    5.40
   3 -23  -4   -2.70    4.20
  -3  23   3    2.60    4.30
   3 -23  -3    3.50    4.80
   3 -23  -3    3.30    5.40
   3 -23  -2    5.10    5.00
   3 -23  -2   -2.80    4.30
   3 -23  -2    1.20    5.00
   3 -23  -1    1.10    4.80
   3 -23  -1   -1.30    4.70
   3 -23  -1    8.80    5.00
   3 -23   0   20.50    7.50
   3 -23   1   10.70    5.90
  -3  23  -2    0.30    5.90
   3 -23   2   11.60    6.70
  -3  23  -3   -5.70    5.20
   3 -23   3    8.80    6.70
   3 -24  -3   23.60    8.00
   3 -24  -3    9.10    5.70
   3 -24  -2    1.90    4.90
   3 -24  -2    7.00    5.50
   3 -24  -2    5.70    5.80
   3 -24  -1   13.60    6.50
   3 -24  -1   19.10    7.40
   3 -24  -1    1.30    5.50
   3 -24   0    2.80    4.20
   3 -24   1   27.90    8.40
  -3  24  -2   -3.50    6.70
   3 -24   2    6.30    6.00
   3 -25  -2   -2.00    5.40
   3 -25  -2   -0.50    5.40
   3 -25  -1   14.50    6.50
   3 -25  -1    9.40    6.80
   3 -25  -1    3.90    6.00
   3 -25   0   14.00    6.50
  -4 -24   3    1.60    7.50
  -4 -24   2   11.90    7.50
  -4 -24   1   11.00    5.80
  -4 -24   0    8.00    6.10
  -4 -24   0   30.10    7.00
  -4 -24   0    9.20    5.60
  -4 -24  -1   13.30    6.40
  -4 -24  -1   25.10    7.80
  -4 -23   4   17.40    9.90
   4  23  -4   12.40    7.30
  -4 -23   3    5.10    7.80
   4  23  -3   -1.90    6.10
  -4 -23   2   10.50    7.40
  -4 -23   1   18.20    6.70
  -4 -23   0    9.90    4.80
  -4 -23   0    7.60    5.10
  -4 -23   0   -0.20    4.90
  -4 -23  -1   13.10    5.80
  -4 -23  -1    4.80    5.20
  -4 -23  -2    0.70    4.80
  -4 -23  -2   -4.70    4.10
  -4 -23  -3   -1.90    4.80
  -4 -22   5    9.00    9.40
   4  22  -5    6.50    7.30
  -4 -22   4   -4.10    7.70
   4  22  -4    2.60    6.20
  -4 -22   3   -0.80    7.10
   4  22  -3    7.90    7.00
  -4 -22   2    0.70    6.60
  -4 -22   1    5.10    5.40
  -4 -22   1    0.70    4.20
  -4 -22   1    2.10    5.40
  -4 -22   0   13.20    5.30
  -4 -22   0    1.00    4.90
  -4 -22   0   15.20    5.60
  -4 -22  -1    3.70    4.90
  -4 -22  -1   -1.90    4.00
  -4 -22  -2    9.40    5.70
  -4 -22  -2   10.20    5.60
  -4 -22  -3   18.40    6.30
  -4 -22  -3    7.70    5.60
  -4 -21   5   -7.40    7.30
  -4 -21   5   -3.90    4.60
   4  21  -5   12.10    7.00
  -4 -21   4   -6.30    6.90
   4  21  -4   -2.40    5.20
  -4 -21   3   40.20   10.70
   4  21  -3   44.30    9.80
  -4 -21   2   -0.80    5.80
   4  21  -2    5.50    5.50
  -4 -21   1   51.09    9.90
  -4 -21   1   44.20    7.60
  -4 -21   0    3.40    4.80
  -4 -21   0    6.10    4.60
  -4 -21   0    4.80    4.30
  -4 -21  -1   15.60    4.70
  -4 -21  -1    2.70    4.40
  -4 -21  -1    0.80    4.20
  -4 -21  -2   10.00    5.70
  -4 -21  -2   10.30    5.00
  -4 -21  -3    5.50    4.30
  -4 -21  -3   12.00    6.60
  -4 -21  -4    4.00    5.80
  -4 -21  -4   -2.00    3.80
  -4 -20   6    0.00    4.60
  -4 -20   6    8.70    9.70
   4  20  -6    2.00    5.60
  -4 -20   5   -8.60    7.30
  -4 -20   5   -6.60    3.80
   4  20  -5   -2.60    4.90
  -4 -20   4   -4.70    6.70
  -4 -20   4   -7.80    3.50
   4  20  -4   -5.40    4.40
  -4 -20   3    1.70    6.70
   4  20  -3    7.70    5.60
  -4 -20   2   52.89   10.80
  -4 -20   2   51.09    7.60
   4  20  -2   51.19   10.30
  -4 -20   1    3.10    4.90
  -4 -20   1    3.50    3.70
  -4 -20   1    2.00    5.20
  -4 -20   0   13.30    5.90
  -4 -20   0   26.00    6.30
  -4 -20   0   19.70    6.00
  -4 -20  -1   11.20    4.20
  -4 -20  -1    0.80    4.10
  -4 -20  -1    0.00    3.70
  -4 -20  -2    5.00    4.40
  -4 -20  -2    5.40    4.70
  -4 -20  -3    6.10    4.50
  -4 -20  -3    9.50    5.60
  -4 -20  -4   20.40    7.40
  -4 -20  -4   19.10    5.80
  -4 -20  -5   -0.20    3.60
  -4 -20  -5    7.20    6.40
  -4 -19   7   -3.10    4.30
  -4 -19   7   -8.70    8.10
   4  19  -7    1.80    4.90
  -4 -19   6    1.40    4.30
  -4 -19   6  -11.60    7.20
   4  19  -6   -0.30    4.80
  -4 -19   5   -0.50    4.20
  -4 -19   5   -4.00    7.20
   4  19  -5   -3.30    4.70
  -4 -19   4   -0.60    3.60
  -4 -19   4    2.50    7.20
   4  19  -4    8.30    5.80
  -4 -19   3   10.40    7.40
  -4 -19   3   -5.50    3.00
   4  19  -3   -0.20    4.30
  -4 -19   2   -7.20    4.90
  -4 -19   2   -1.30    4.10
  -4 -19   2    9.60    4.00
   4  19  -2    3.30    5.00
  -4 -19   1   49.80    9.00
  -4 -19   1   22.00    6.60
  -4 -19   1   33.30    6.40
   4  19  -1   23.90    7.10
  -4 -19   0   20.50    6.10
  -4 -19   0   34.00    7.20
  -4 -19   0   26.40    6.20
  -4 -19  -1   33.40    7.50
  -4 -19  -1   48.50    7.30
  -4 -19  -1   15.30    5.50
  -4 -19  -2   12.40    5.40
  -4 -19  -2    1.40    3.90
  -4 -19  -3   16.60    6.60
  -4 -19  -3   14.40    5.40
  -4 -19  -4    3.80    4.20
  -4 -19  -4    6.00    5.40
  -4 -19  -5    7.50    6.00
  -4 -19  -5    0.00    3.60
  -4 -18   7   -2.10    3.90
  -4 -18   7    0.40    7.70
   4  18  -7    4.70    5.00
  -4 -18   6    7.60    4.70
  -4 -18   6   17.50    9.30
   4  18  -6   14.40    6.30
  -4 -18   5    1.00    6.70
  -4 -18   5    0.60    3.50
   4  18  -5   -3.30    3.90
  -4 -18   4   -3.80    3.10
  -4 -18   4   -7.50    5.70
   4  18  -4   -0.30    4.60
  -4 -18   3    1.50    6.00
  -4 -18   3   12.50    4.00
  -4 -18   3    4.40    3.50
   4  18  -3   11.40    5.80
  -4 -18   2   17.10    6.40
  -4 -18   2   22.80    5.30
  -4 -18   2   12.00    3.80
  -4 -18   2   28.10    8.30
   4  18  -2   29.40    7.70
  -4 -18   1   22.60    6.40
  -4 -18   1   14.60    4.70
  -4 -18   1   22.60    7.40
   4  18  -1   21.40    7.10
  -4 -18   0   -0.80    3.20
  -4 -18   0    8.50    4.90
  -4 -18   0   14.50    5.50
  -4 -18  -1    7.40    4.50
  -4 -18  -1    0.10    3.60
  -4 -18  -1   11.60    4.10
  -4 -18  -2   -0.60    3.70
  -4 -18  -2   -1.50    3.50
  -4 -18  -2    6.50    3.00
  -4 -18  -3    4.80    4.00
  -4 -18  -3   -0.60    3.80
  -4 -18  -4   -2.00    4.00
  -4 -18  -4   -3.20    3.00
  -4 -18  -5   -1.10    3.20
  -4 -18  -5    2.10    5.00
   4  18   5   -1.90    2.70
  -4 -18  -6    2.10    5.20
  -4 -18  -6   -1.30    2.90
  -4 -17   7   -3.70    6.60
  -4 -17   7   -0.90    3.90
   4  17  -7    0.70    4.20
  -4 -17   6    1.30    3.70
  -4 -17   6    3.30    7.30
   4  17  -6    0.60    4.50
  -4 -17   5    1.50    3.70
  -4 -17   5    0.90    6.30
   4  17  -5    3.70    4.70
  -4 -17   4   -2.70    2.80
  -4 -17   4   -2.00    5.90
   4  17  -4   -1.10    3.80
  -4 -17   3   10.00    3.50
  -4 -17   3    4.70    3.40
  -4 -17   3    6.10    6.20
   4  17  -3   10.20    5.50
  -4 -17   2    7.60    6.10
  -4 -17   2   19.50    4.70
  -4 -17   2   22.60    4.60
  -4 -17   2   11.90    5.10
   4  17  -2   16.80    6.00
  -4 -17   1   27.00    7.10
  -4 -17   1   20.10    6.00
  -4 -17   1   26.50    5.60
   4  17  -1   19.70    6.00
  -4 -17   0  147.89   11.60
  -4 -17   0  144.29   12.30
  -4 -17   0  144.79   11.30
  -4 -17  -1    9.00    2.00
  -4 -17  -1    6.50    4.00
  -4 -17  -1    6.20    4.30
  -4 -17  -2    8.00    3.10
  -4 -17  -2   -1.80    3.10
  -4 -17  -2   -1.10    3.50
  -4 -17  -3    4.30    3.90
  -4 -17  -3    4.40    4.50
  -4 -17  -4    1.10    3.10
  -4 -17  -4   -2.20    3.80
   4  17   4    3.00    2.80
  -4 -17  -5   11.20    6.20
  -4 -17  -5    4.10    3.50
   4  17   5    6.90    3.60
  -4 -17  -6    2.50    3.00
  -4 -17  -6    0.30    4.90
   4  17   6   -0.20    2.90
  -4 -16   8   -1.70    3.60
  -4 -16   8   -5.20    6.90
   4  16  -8    1.10    4.20
  -4 -16   7   -1.30    3.00
  -4 -16   7   -4.00    6.60
   4  16  -7    0.60    4.10
  -4 -16   6   -3.00    3.10
  -4 -16   6   -0.70    6.50
   4  16  -6   -1.60    4.00
  -4 -16   5   -2.30    5.80
  -4 -16   5   -3.60    2.90
   4  16  -5   -3.00    3.40
  -4 -16   4    8.40    3.80
  -4 -16   4   -3.40    5.60
  -4 -16   4    7.00    3.20
   4  16  -4    1.40    4.10
  -4 -16   3   43.50    6.10
  -4 -16   3   49.00    6.30
  -4 -16   3   47.70    9.50
   4  16  -3   37.30    7.80
  -4 -16   2  130.49   11.80
  -4 -16   2  126.69    8.60
  -4 -16   2  143.29   12.10
  -4 -16   2  128.09    9.50
   4  16  -2  146.69   12.50
  -4 -16   1    5.10    3.90
  -4 -16   1    9.80    5.60
  -4 -16   1    5.50    3.50
  -4 -16   1    2.90    2.60
   4  16  -1    0.90    3.60
  -4 -16   0  142.19   11.00
  -4 -16   0  129.59   10.60
  -4 -16   0  146.09   11.90
   4  16   0  160.18   12.80
  -4 -16  -1   65.49    8.80
  -4 -16  -1   79.69    7.00
  -4 -16  -1   73.69    9.40
  -4 -16  -2    5.90    4.40
  -4 -16  -2   10.30    4.80
  -4 -16  -2   17.30    4.10
  -4 -16  -3    4.50    4.30
  -4 -16  -3   -1.70    3.00
   4  16   3    3.20    2.80
  -4 -16  -4    1.20    3.90
  -4 -16  -4    6.80    3.70
   4  16   4   -1.70    2.10
  -4 -16  -5   15.70    4.50
  -4 -16  -5   16.20    6.60
   4  16   5   13.50    3.80
  -4 -16  -6    7.90    3.20
  -4 -16  -6    3.10    5.50
   4  16   6    0.50    2.70
  -4 -15   8   -4.50    7.00
  -4 -15   8   -2.60    3.20
   4  15  -8    3.00    4.00
  -4 -15   7    4.10    3.60
  -4 -15   7    2.60    6.70
   4  15  -7    1.60    3.90
  -4 -15   6    0.60    6.10
  -4 -15   6    2.40    3.10
   4  15  -6    2.50    4.00
  -4 -15   5    1.20    3.00
  -4 -15   5   -4.80    5.00
   4  15  -5    4.50    4.10
  -4 -15   4   11.30    3.60
  -4 -15   4    4.40    5.90
  -4 -15   4    0.00    2.90
   4  15  -4    8.10    4.50
  -4 -15   3    1.70    2.70
  -4 -15   3   -2.50    5.00
  -4 -15   3    3.00    2.90
  -4 -15   3  -10.60    2.70
   4  15  -3    2.30    4.00
  -4 -15   2   -1.10    4.20
  -4 -15   2   20.10    4.60
  -4 -15   2   20.50    6.70
   4  15  -2   20.60    6.00
  -4 -15   1  553.84   25.20
  -4 -15   1  526.15   19.70
  -4 -15   1  500.25   22.50
  -4 -15   1  524.75   25.40
   4  15  -1  545.15   25.20
  -4 -15   0   64.39    8.30
  -4 -15   0   72.69    9.00
  -4 -15   0   64.29    9.00
   4  15   0   70.89    9.30
  -4 -15  -1  242.78   13.40
  -4 -15  -1  195.48   13.80
  -4 -15  -1  236.38   14.60
  -4 -15  -2  117.99   10.10
  -4 -15  -2  134.19    9.30
  -4 -15  -2  122.79   10.80
   4  15   2  130.69    9.00
  -4 -15  -3    9.70    4.10
  -4 -15  -3    6.20    4.40
   4  15   3    6.40    3.00
  -4 -15  -4    0.30    2.90
  -4 -15  -4    1.30    4.30
   4  15   4    2.00    2.70
  -4 -15  -5    0.10    2.80
  -4 -15  -5   -0.80    3.90
   4  15   5    2.10    2.60
  -4 -15  -6    0.50    4.80
  -4 -15  -6    0.50    2.30
   4  15   6    5.80    3.30
  -4 -15  -7   -0.80    5.10
   4  15   7   -1.20    2.70
  -4 -14   8    3.00    7.00
  -4 -14   8    0.50    3.20
   4  14  -8    4.80    4.00
  -4 -14   7   -0.30    2.80
  -4 -14   7    0.00    5.70
   4  14  -7    3.80    4.10
  -4 -14   6    4.70    6.20
  -4 -14   6    8.50    3.60
   4  14  -6    6.70    4.30
  -4 -14   5    5.30    6.00
  -4 -14   5    4.50    3.00
   4  14  -5    3.70    4.00
  -4 -14   4   18.20    4.20
  -4 -14   4    7.90    5.80
  -4 -14   4   16.60    4.00
   4  14  -4    9.90    4.40
  -4 -14   3   28.00    7.30
  -4 -14   3    2.50    4.00
  -4 -14   3   20.10    4.20
  -4 -14   3   18.30    4.30
   4  14  -3   26.00    6.10
  -4 -14   2   36.90    7.00
  -4 -14   2   40.20    8.10
  -4 -14   2   25.20    4.20
  -4 -14   2   30.40    5.50
   4  14  -2   32.00    6.90
  -4 -14   1    2.90    3.70
  -4 -14   1    2.00    3.40
  -4 -14   1   -0.20    4.50
  -4 -14   1    3.40    2.60
   4  14  -1    6.30    4.30
  -4 -14   0  858.71   35.60
  -4 -14   0  830.22   34.00
  -4 -14   0  873.81   27.90
  -4 -14   0  835.32   32.90
   4  14   0  873.91   34.40
  -4 -14  -1   45.20    7.30
  -4 -14  -1   42.20    6.90
  -4 -14  -1   49.90    6.60
   4  14   1   34.10    6.60
  -4 -14  -2  173.08   12.80
  -4 -14  -2  186.08   10.90
  -4 -14  -2  194.58   12.60
   4  14   2  170.28   10.30
  -4 -14  -3    4.60    2.50
  -4 -14  -3    3.50    3.70
  -4 -14  -3    1.60    2.90
   4  14   3    1.30    2.30
  -4 -14  -4    5.00    3.30
  -4 -14  -4    5.10    4.30
   4  14   4    1.90    2.40
  -4 -14  -5    1.30    2.70
  -4 -14  -5    2.80    4.40
   4  14   5    2.90    2.50
  -4 -14  -6    3.40    2.30
  -4 -14  -6   11.50    5.80
   4  14   6    3.80    2.70
  -4 -14  -7    7.70    6.30
   4  14   7    2.20    2.80
  -4 -13   9    9.30    7.20
  -4 -13   9   -3.50    2.80
  -4 -13   9   -4.50    8.60
   4  13  -9    0.80    3.00
  -4 -13   8   -5.60    7.00
  -4 -13   8    3.80    6.40
  -4 -13   8    2.90    3.10
   4  13  -8    0.00    3.30
  -4 -13   7    2.20    5.30
  -4 -13   7   -8.60    6.10
  -4 -13   7    3.60    2.90
   4  13  -7    2.20    3.40
  -4 -13   6   10.30    3.60
  -4 -13   6    9.80    6.40
   4  13  -6   10.00    4.60
  -4 -13   5   -2.10    2.90
  -4 -13   5    2.50    5.40
  -4 -13   5    2.20    2.70
   4  13  -5    0.10    3.30
  -4 -13   4    1.10    2.70
  -4 -13   4   -3.70    4.20
  -4 -13   4   -2.50    2.70
   4  13  -4    0.60    3.00
  -4 -13   3  202.18   10.90
  -4 -13   3  179.18   13.00
  -4 -13   3  173.58   13.30
  -4 -13   3  196.28   10.10
   4  13  -3  185.18   12.90
  -4 -13   2    9.00    5.40
  -4 -13   2    6.60    3.90
  -4 -13   2    7.30    3.40
  -4 -13   2    2.30    2.80
   4  13  -2    5.90    4.20
  -4 -13   1  199.28   13.00
  -4 -13   1  203.58   13.30
  -4 -13   1  183.68    9.40
  -4 -13   1  185.28   11.30
   4  13  -1  198.08   13.10
  -4 -13   0  115.99    6.80
  -4 -13   0  120.29    9.80
  -4 -13   0  103.19    8.60
   4  13   0   94.39   10.40
  -4 -13  -1    2.60    2.80
  -4 -13  -1    1.80    3.10
  -4 -13  -1    2.30    3.00
   4  13   1    6.30    3.80
   4  13   1    0.00    2.20
  -4 -13  -2  152.28    9.20
  -4 -13  -2  132.39   10.90
  -4 -13  -2  142.79   10.50
   4  13   2  124.79    8.40
  -4 -13  -3   14.50    5.00
  -4 -13  -3    5.80    2.90
  -4 -13  -3   12.60    4.00
   4  13   3    7.50    2.80
  -4 -13  -4    1.60    2.60
  -4 -13  -4   -0.80    3.30
   4  13   4    0.20    2.00
  -4 -13  -5   16.80    3.80
  -4 -13  -5   13.10    5.50
   4  13   5   11.70    3.30
  -4 -13  -6    1.50    4.10
  -4 -13  -6    2.20    1.90
   4  13   6    1.80    2.40
  -4 -13  -7    2.70    5.20
   4  13   7    2.90    2.70
  -4 -12   9   10.70    3.80
  -4 -12   9    9.40    7.00
  -4 -12   9   -5.20    7.50
   4  12  -9    6.20    3.20
  -4 -12   8    0.20    7.30
  -4 -12   8   -0.10    5.60
  -4 -12   8   10.30    3.60
   4  12  -8    5.20    3.70
  -4 -12   7   42.30    9.80
  -4 -12   7   31.30    4.90
  -4 -12   7   27.60    9.30
   4  12  -7   22.00    5.30
  -4 -12   6   21.20    4.10
  -4 -12   6   14.00    7.50
  -4 -12   6   20.10    7.00
   4  12  -6   26.50    5.70
  -4 -12   5   50.89    9.30
  -4 -12   5   68.49    6.90
  -4 -12   5   49.80    5.40
   4  12  -5   63.29    8.40
  -4 -12   4    6.70    3.40
  -4 -12   4    6.60    5.30
  -4 -12   4   11.90    3.40
   4  12  -4    6.90    3.90
  -4 -12   3   89.79    9.80
  -4 -12   3   89.39   10.60
  -4 -12   3   86.69    7.10
  -4 -12   3   89.39    6.70
   4  12  -3   88.99    9.50
  -4 -12   2  122.49    7.80
  -4 -12   2  134.69    8.70
  -4 -12   2  124.69   10.20
  -4 -12   2  113.69    9.80
   4  12  -2  126.19   10.20
  -4 -12   1   16.30    3.30
  -4 -12   1   14.80    4.40
  -4 -12   1   20.70    4.70
  -4 -12   1   13.90    5.20
   4  12  -1   21.30    5.10
  -4 -12   0    3.20    3.20
  -4 -12   0   11.20    4.00
  -4 -12   0    3.80    3.00
  -4 -12   0   10.40    2.50
   4  12   0   10.70    4.00
  -4 -12  -1  237.68    9.10
  -4 -12  -1  229.98   13.50
  -4 -12  -1  229.98   13.60
  -4 -12  -1  243.18   12.40
   4  12   1  232.18   11.60
   4  12   1  240.78   14.10
  -4 -12  -2  227.38   11.70
  -4 -12  -2  232.08   14.00
  -4 -12  -2  206.88   12.70
   4  12   2  219.98   11.30
  -4 -12  -3    1.90    3.40
  -4 -12  -3   -1.90    2.40
  -4 -12  -3    6.10    2.80
   4  12   3   -0.90    1.80
  -4 -12  -4   15.40    5.20
  -4 -12  -4   26.10    4.80
   4  12   4   19.70    3.80
  -4 -12  -5    2.60    3.70
  -4 -12  -5    6.80    2.80
   4  12   5    6.60    2.80
  -4 -12  -6   -0.10    4.30
  -4 -12  -6    1.40    1.70
   4  12   6    2.40    2.30
  -4 -12  -7    5.00    5.40
   4  12   7   11.00    3.40
  -4 -11   9    7.30    7.70
  -4 -11   9   16.80    8.00
  -4 -11   9   12.40    3.70
   4  11  -9   11.20    2.70
  -4 -11   8    7.80    7.30
  -4 -11   8    6.70    6.00
  -4 -11   8   12.10    3.50
   4  11  -8   10.20    3.70
  -4 -11   7    8.20    3.00
  -4 -11   7   12.90    7.30
  -4 -11   7   13.00    6.60
   4  11  -7    5.40    3.70
  -4 -11   6    8.50    3.00
  -4 -11   6    8.90    6.40
  -4 -11   6   15.60    6.10
  -4 -11   6   19.10    4.40
   4  11  -6   20.00    4.90
  -4 -11   5   12.40    3.80
  -4 -11   5    9.10    6.00
  -4 -11   5   11.90    3.40
  -4 -11   5    8.10    5.40
   4  11  -5    7.20    4.20
  -4 -11   4    2.60    3.00
  -4 -11   4    0.20    2.40
  -4 -11   4    3.00    4.60
  -4 -11   4   -1.00    3.20
   4  11  -4    4.70    3.50
  -4 -11   3  212.28   10.20
  -4 -11   3  214.18   13.20
  -4 -11   3  216.98   13.80
  -4 -11   3  209.58   10.90
   4  11  -3  207.78   13.00
  -4 -11   2   79.49    9.00
  -4 -11   2   73.39    6.40
  -4 -11   2   80.49    8.90
  -4 -11   2   65.59    5.70
   4  11  -2   55.99    7.40
  -4 -11   1   34.10    5.20
  -4 -11   1   35.40    4.20
  -4 -11   1   44.20    6.80
  -4 -11   1   47.50    6.70
   4  11  -1   39.60    6.30
  -4 -11   0  164.58   10.20
  -4 -11   0  177.38   11.40
  -4 -11   0  169.98    8.00
  -4 -11   0  168.88   10.50
   4  11   0  188.78   11.80
   4  11   0  172.08    9.30
  -4 -11  -1  167.48   10.70
  -4 -11  -1  146.09    6.40
  -4 -11  -1  143.29    8.50
  -4 -11  -1  126.19    9.50
  -4 -11  -1  150.58   10.20
   4  11   1  131.19    8.20
   4  11   1  158.28   10.70
  -4 -11  -2  105.19    8.90
  -4 -11  -2  118.99    8.70
  -4 -11  -2   91.49    9.10
  -4 -11  -2  105.89    6.90
   4  11   2  100.29    8.70
   4  11   2   99.59    6.90
  -4 -11  -3   -1.00    2.40
  -4 -11  -3   -1.80    2.20
  -4 -11  -3    1.50    2.20
   4  11   3    0.80    1.80
  -4 -11  -4   45.10    5.80
  -4 -11  -4   44.90    7.90
   4  11   4   36.50    4.60
  -4 -11  -5    0.50    2.20
  -4 -11  -5    1.30    3.70
   4  11   5    0.80    1.90
  -4 -11  -6    4.10    4.60
   4  11   6    5.30    2.60
  -4 -11  -7   12.60    6.20
   4  11   7    7.20    2.90
  -4 -11  -8    4.70    5.90
   4  11   8    1.60    2.70
  -4 -10   9    3.20    6.20
  -4 -10   9    6.60    3.10
  -4 -10   9   -0.10    6.10
  -4 -10   8   35.70    9.00
  -4 -10   8   28.10    4.40
  -4 -10   8   31.60    9.20
   4  10  -8   30.90    5.00
  -4 -10   7   10.60    5.90
  -4 -10   7   10.70    6.70
  -4 -10   7   11.70    3.20
   4  10  -7   12.30    4.10
  -4 -10   6   14.60    6.40
  -4 -10   6   19.30    4.30
  -4 -10   6    8.80    5.40
  -4 -10   6   12.80    3.20
   4  10  -6   12.10    4.10
  -4 -10   5    3.80    4.40
  -4 -10   5    9.90    5.60
  -4 -10   5    9.50    3.50
  -4 -10   5    6.60    2.60
   4  10  -5    8.10    3.70
  -4 -10   4    3.50    2.40
  -4 -10   4   10.60    5.30
  -4 -10   4    4.70    3.10
  -4 -10   4    9.40    3.60
  -4 -10   4    9.50    4.80
   4  10  -4    4.10    3.10
  -4 -10   3   28.80    6.10
  -4 -10   3   31.90    4.70
  -4 -10   3   25.10    3.80
  -4 -10   3   31.40    5.70
   4  10  -3   25.90    5.20
   4  10  -3   23.90    5.30
  -4 -10   2   10.40    3.60
  -4 -10   2   12.10    2.90
  -4 -10   2   12.40    3.40
  -4 -10   2    6.40    3.70
   4  10  -2    4.70    2.90
  -4 -10   1   22.40    4.70
  -4 -10   1   10.90    2.50
  -4 -10   1   19.10    4.50
  -4 -10   1   13.90    3.50
   4  10  -1   17.30    4.30
  -4 -10   0    2.90    1.80
  -4 -10   0    2.70    2.70
  -4 -10   0    7.20    3.30
  -4 -10   0    8.00    3.20
   4  10   0   -0.60    2.40
   4  10   0    1.70    1.70
  -4 -10  -1   71.79    5.50
  -4 -10  -1   90.69    7.80
  -4 -10  -1   81.99    8.50
  -4 -10  -1   72.39    7.80
  -4 -10  -1   76.19    4.30
   4  10   1   69.49    5.60
   4  10   1   87.69    8.80
  -4 -10  -2   18.40    4.10
  -4 -10  -2   13.90    4.00
  -4 -10  -2   20.20    3.30
  -4 -10  -2   12.70    4.10
   4  10   2   13.70    3.00
   4  10   2   13.00    2.80
   4  10   2   22.40    4.90
  -4 -10  -3   44.00    7.20
  -4 -10  -3   41.40    5.80
  -4 -10  -3   50.59    4.80
  -4 -10  -3   57.69    6.70
   4  10   3   50.59    5.20
  -4 -10  -4  124.39    8.30
  -4 -10  -4  121.79   10.80
  -4 -10  -4  147.19    8.70
   4  10   4  118.49    7.30
  -4 -10  -5    9.50    2.70
  -4 -10  -5    8.30    2.90
  -4 -10  -5    0.70    3.50
   4  10   5    2.10    2.00
  -4 -10  -6    0.60    4.00
   4  10   6    0.10    1.90
  -4 -10  -7   13.50    6.30
   4  10   7   15.00    3.30
  -4 -10  -8   26.50    8.10
   4  10   8   18.90    3.70
  -4  -9   9    3.00    2.60
  -4  -9   9    6.60    6.70
  -4  -9   9    4.10    5.30
  -4  -9   8   27.40    8.10
  -4  -9   8   18.40    3.60
  -4  -9   8   15.70    7.50
   4   9  -8   19.40    3.90
  -4  -9   7    4.70    5.20
  -4  -9   7    2.90    2.90
  -4  -9   7   -5.40    4.10
  -4  -9   7    2.10    2.20
   4   9  -7    4.70    3.00
  -4  -9   6    2.70    2.20
  -4  -9   6    2.30    4.10
  -4  -9   6    1.60    4.40
  -4  -9   6    0.70    2.60
   4   9  -6    4.40    3.20
  -4  -9   5   45.10    5.60
  -4  -9   5   36.80    4.30
  -4  -9   5   56.69    9.50
  -4  -9   5   44.50    8.00
   4   9  -5   39.80    6.10
  -4  -9   4    1.50    4.10
  -4  -9   4    6.70    3.00
  -4  -9   4   -0.30    2.60
  -4  -9   4    0.70    3.50
  -4  -9   4   -0.30    1.80
   4   9  -4    0.20    2.50
   4   9  -4    0.90    2.50
  -4  -9   3   18.90    5.60
  -4  -9   3   10.60    3.60
  -4  -9   3   13.00    3.40
  -4  -9   3   10.00    2.60
  -4  -9   3   18.30    4.80
   4   9  -3   12.50    3.70
   4   9  -3   16.20    4.00
  -4  -9   2   14.10    3.80
  -4  -9   2   12.60    2.60
  -4  -9   2   20.60    4.00
  -4  -9   2   20.90    4.60
   4   9  -2   18.40    4.20
  -4  -9   1   83.29    5.30
  -4  -9   1   81.29    6.30
  -4  -9   1   70.29    7.80
  -4  -9   1   79.79    6.60
   4   9  -1   82.79    8.40
  -4  -9   0    2.90    1.60
  -4  -9   0    2.50    2.70
  -4  -9   0    2.80    2.50
  -4  -9   0    1.90    2.70
   4   9   0    2.00    1.50
   4   9   0    5.70    2.70
  -4  -9  -1  237.38   12.10
  -4  -9  -1  225.58    8.20
  -4  -9  -1  215.08   10.30
  -4  -9  -1  224.88   12.20
  -4  -9  -1  205.18   11.80
   4   9   1  219.28   10.20
   4   9   1  216.68   12.20
  -4  -9  -2    0.80    1.50
  -4  -9  -2   -0.30    1.90
  -4  -9  -2    1.80    2.50
  -4  -9  -2    0.10    2.10
   4   9   2   -0.80    1.30
   4   9   2   -2.00    1.40
   4   9   2   -4.00    1.60
  -4  -9  -3   41.00    4.20
  -4  -9  -3   56.69    6.30
  -4  -9  -3   48.40    5.80
  -4  -9  -3   38.00    6.50
   4   9   3   41.50    4.40
   4   9   3   43.30    4.10
  -4  -9  -4    8.50    4.10
  -4  -9  -4   12.50    3.30
  -4  -9  -4   13.50    3.40
   4   9   4   16.30    3.10
  -4  -9  -5   -1.30    3.30
  -4  -9  -5    0.80    1.80
  -4  -9  -5    1.80    2.20
   4   9   5    0.90    1.80
  -4  -9  -6    6.00    4.60
   4   9   6    6.40    2.30
  -4  -9  -7   18.60    6.80
   4   9   7   18.30    3.30
  -4  -9  -8   -2.00    4.50
   4   9   8    1.10    2.20
  -4  -8  10    1.90    5.70
  -4  -8  10   12.40    7.10
  -4  -8  10    1.30    2.50
  -4  -8   9    6.20    6.10
  -4  -8   9    6.20    5.70
  -4  -8   9    9.10    2.80
  -4  -8   8    2.50    5.30
  -4  -8   8    1.70    2.20
  -4  -8   8    5.20    5.10
   4   8  -8    0.80    2.30
  -4  -8   7    0.30    4.30
  -4  -8   7    9.00    5.10
  -4  -8   7    5.20    2.80
  -4  -8   7   -1.00    1.80
   4   8  -7   -0.20    2.30
  -4  -8   6   30.90    7.80
  -4  -8   6   26.30    3.60
  -4  -8   6   33.70    4.80
  -4  -8   6   35.40    7.60
   4   8  -6   31.20    5.10
  -4  -8   5   14.70    5.70
  -4  -8   5   15.50    5.50
  -4  -8   5   14.20    3.50
  -4  -8   5    4.70    2.10
   4   8  -5    7.50    3.30
   4   8  -5   13.70    4.10
  -4  -8   4    4.40    3.40
  -4  -8   4    4.10    3.70
  -4  -8   4    4.50    2.10
  -4  -8   4   16.10    3.50
  -4  -8   4   16.20    5.30
  -4  -8   4   10.20    2.80
   4   8  -4   10.10    3.60
   4   8  -4    8.60    3.30
  -4  -8   3   36.30    6.10
  -4  -8   3   51.99    7.70
  -4  -8   3   36.30    4.80
  -4  -8   3   30.40    3.50
  -4  -8   3   38.00    5.70
   4   8  -3   25.30    4.70
   4   8  -3   32.00    5.20
  -4  -8   2    4.20    2.60
  -4  -8   2    4.70    2.90
  -4  -8   2    5.60    2.00
  -4  -8   2    2.90    2.30
   4   8  -2    4.90    2.50
  -4  -8   1  100.89    7.80
  -4  -8   1   85.79    6.30
  -4  -8   1   78.19    5.10
   4   8  -1   89.19    7.30
  -4  -8   0    7.30    3.00
  -4  -8   0    9.00    3.00
  -4  -8   0    7.10    1.90
  -4  -8   0   10.80    3.20
   4   8   0    8.40    2.30
   4   8   0   10.30    3.20
  -4  -8  -1    2.20    1.10
  -4  -8  -1    2.30    2.40
  -4  -8  -1    7.00    2.90
  -4  -8  -1    6.70    2.00
  -4  -8  -1    2.90    2.20
   4   8   1    5.50    2.80
   4   8   1    5.50    1.90
   4   8   1    3.90    1.70
  -4  -8  -2   22.20    3.00
  -4  -8  -2   18.10    3.90
  -4  -8  -2   26.70    5.00
  -4  -8  -2   13.30    3.60
   4   8   2   20.90    4.20
   4   8   2   17.40    2.70
   4   8   2   19.20    2.90
  -4  -8  -3    0.90    2.40
  -4  -8  -3    4.60    3.20
  -4  -8  -3    6.00    2.80
  -4  -8  -3    4.20    2.00
   4   8   3    1.80    1.80
   4   8   3    2.50    1.80
   4   8   3    2.60    2.60
  -4  -8  -4    3.70    2.50
  -4  -8  -4    7.70    3.90
  -4  -8  -4    1.60    2.30
   4   8   4    4.90    2.00
  -4  -8  -5    2.70    3.70
  -4  -8  -5    1.50    1.70
  -4  -8  -5    0.10    1.80
   4   8   5    3.50    1.90
  -4  -8  -6   16.60    5.80
   4   8   6   13.60    2.60
  -4  -8  -7    3.10    4.40
   4   8   7    4.30    2.00
  -4  -8  -8    9.60    6.00
   4   8   8    9.50    2.60
  -4  -7  10   -3.80    4.90
  -4  -7  10    4.70    5.10
  -4  -7  10    6.80    2.60
  -4  -7   9    8.80    5.70
  -4  -7   9    3.70    2.20
  -4  -7   9   -2.70    4.50
  -4  -7   8    1.30    2.80
  -4  -7   8    4.30    4.60
  -4  -7   8    1.70    1.90
  -4  -7   8    1.50    4.60
   4   7  -8    0.30    1.80
   4   7  -8    0.50    2.20
  -4  -7   7    1.80    2.60
  -4  -7   7    2.00    4.20
  -4  -7   7    2.00    3.70
  -4  -7   7   -1.20    1.50
   4   7  -7    1.90    2.40
   4   7  -7    0.00    2.60
  -4  -7   6    0.30    1.80
  -4  -7   6    1.70    3.70
  -4  -7   6    2.20    3.80
  -4  -7   6    6.70    2.90
   4   7  -6    3.50    3.10
   4   7  -6   -1.60    2.20
  -4  -7   5   14.60    2.80
  -4  -7   5   19.30    3.40
  -4  -7   5    7.30    4.60
  -4  -7   5    3.70    4.10
  -4  -7   5   14.60    3.30
   4   7  -5   24.50    4.70
   4   7  -5   14.00    3.70
  -4  -7   4   28.00    3.60
  -4  -7   4   22.70    4.30
  -4  -7   4   31.00    6.40
  -4  -7   4   35.80    4.20
  -4  -7   4   22.40    3.80
  -4  -7   4   27.90    5.90
   4   7  -4   34.10    4.90
   4   7  -4   23.40    4.50
  -4  -7   3   59.89    7.60
  -4  -7   3   58.19    7.80
  -4  -7   3   70.39    7.40
  -4  -7   3   61.59    4.40
  -4  -7   3   56.09    4.90
   4   7  -3   52.29    6.30
   4   7  -3   42.30    5.60
  -4  -7   2    8.90    3.80
  -4  -7   2   11.20    3.40
  -4  -7   2    6.00    2.70
  -4  -7   2    9.40    2.30
  -4  -7   2   10.10    2.90
   4   7  -2   13.70    3.40
  -4  -7   1   19.80    4.00
  -4  -7   1   18.20    3.60
   4   7  -1   20.10    4.00
  -4  -7   0    6.10    1.70
  -4  -7   0    5.60    2.50
  -4  -7   0    9.30    2.90
  -4  -7   0    5.40    2.50
  -4  -7   0    6.10    2.70
   4   7   0    7.10    2.10
   4   7   0    6.00    2.60
  -4  -7  -1   -0.90    1.90
  -4  -7  -1   -0.10    1.70
  -4  -7  -1    0.50    1.00
  -4  -7  -1    0.50    1.20
  -4  -7  -1    0.90    1.80
   4   7   1   -0.70    1.70
   4   7   1    2.20    1.30
   4   7   1    1.20    1.30
  -4  -7  -2   93.09    6.90
  -4  -7  -2   93.09    5.10
  -4  -7  -2   95.19    7.10
  -4  -7  -2   88.79    7.30
   4   7   2   95.29    5.40
   4   7   2  100.99    5.80
   4   7   2   90.49    7.20
  -4  -7  -3    0.50    2.50
  -4  -7  -3    1.90    2.20
  -4  -7  -3   -0.30    1.80
   4   7   3    1.50    2.50
   4   7   3    0.80    1.30
   4   7   3   -0.40    1.40
  -4  -7  -4   16.90    3.40
  -4  -7  -4   16.80    3.20
  -4  -7  -4   19.80    5.00
   4   7   4   18.30    2.60
   4   7   4   20.70    2.80
  -4  -7  -5   27.60    3.00
  -4  -7  -5   27.00    6.40
   4   7   5   30.90    3.30
  -4  -7  -6    1.90    3.70
   4   7   6    1.10    1.60
  -4  -7  -7    1.30    4.20
   4   7   7    4.00    1.80
  -4  -7  -8    9.80    5.80
   4   7   8   12.00    2.50
  -4  -6  10    8.20    5.50
  -4  -6  10    4.80    2.20
  -4  -6  10    0.60    5.30
  -4  -6   9    9.80    5.40
  -4  -6   9    3.40    4.80
  -4  -6   9    7.30    2.20
  -4  -6   8   -2.00    3.30
  -4  -6   8    3.70    4.80
  -4  -6   8   -1.00    2.50
   4   6  -8   -1.70    1.60
  -4  -6   7    0.80    2.60
  -4  -6   7    9.20    5.30
  -4  -6   7    1.30    3.70
   4   6  -7    7.30    2.90
   4   6  -7    3.50    2.40
  -4  -6   6   11.30    5.30
  -4  -6   6   14.50    3.50
  -4  -6   6    6.40    4.40
   4   6  -6    8.20    3.30
   4   6  -6    8.60    3.10
  -4  -6   5    0.40    1.40
  -4  -6   5    1.30    2.70
  -4  -6   5    1.50    1.80
  -4  -6   5   -4.00    3.00
  -4  -6   5   -0.90    1.90
  -4  -6   5   -2.20    2.90
   4   6  -5    0.60    2.20
   4   6  -5    3.20    2.70
  -4  -6   4    0.50    1.40
  -4  -6   4    0.30    1.40
  -4  -6   4   -3.40    2.50
  -4  -6   4    0.50    2.00
  -4  -6   4    3.40    3.20
  -4  -6   4    1.60    1.80
   4   6  -4    0.90    2.30
   4   6  -4    0.30    2.20
  -4  -6   3  425.76   16.40
  -4  -6   3  399.26   19.80
  -4  -6   3  427.46   18.00
  -4  -6   3  425.96   15.60
  -4  -6   3  406.36   20.50
  -4  -6   3  441.16   15.00
   4   6  -3  408.86   17.80
   4   6  -3  439.16   17.90
  -4  -6   2   -0.40    1.80
  -4  -6   2    1.10    1.40
  -4  -6   2    2.60    2.70
  -4  -6   2    0.30    2.00
  -4  -6   2   -1.80    1.50
   4   6  -2    0.30    1.90
   4   6  -2    1.10    1.90
  -4  -6   1  180.78    9.00
  -4  -6   1  155.48    8.70
  -4  -6   1  186.38   10.20
   4   6  -1  181.08    9.90
  -4  -6   0  199.78   10.40
  -4  -6   0  202.58   11.00
  -4  -6   0  234.48    8.60
  -4  -6   0  226.18    9.80
  -4  -6   0  214.48   10.80
   4   6   0  209.98   11.00
   4   6   0  220.68    9.50
  -4  -6  -1  278.57   13.00
  -4  -6  -1  282.37   13.10
  -4  -6  -1  270.17    9.20
  -4  -6  -1  277.47   10.80
  -4  -6  -1  275.47   12.60
   4   6   1  274.17   10.30
   4   6   1  277.07   13.00
   4   6   1  273.97   11.10
  -4  -6  -2    6.10    2.40
  -4  -6  -2   -0.20    1.80
  -4  -6  -2    3.50    2.60
   4   6   2    0.70    1.30
   4   6   2   -1.10    1.20
   4   6   2    3.70    2.30
  -4  -6  -3   11.30    3.70
  -4  -6  -3   10.20    2.80
  -4  -6  -3   13.40    3.10
   4   6   3   14.30    3.40
   4   6   3   11.90    2.30
   4   6   3   12.10    2.10
   4   6   3   14.10    2.30
  -4  -6  -4    4.40    3.30
  -4  -6  -4    2.10    2.00
  -4  -6  -4    5.30    2.20
   4   6   4    5.20    1.60
   4   6   4    3.20    1.60
  -4  -6  -5    0.90    1.30
  -4  -6  -5   -0.50    1.10
  -4  -6  -5   -1.20    2.90
   4   6   5    0.90    1.20
  -4  -6  -6    8.40    4.40
   4   6   6    2.70    1.40
  -4  -6  -7    9.50    5.20
   4   6   7   10.00    1.90
  -4  -6  -8    4.10    5.10
   4   6   8    0.80    1.50
  -4  -5  10    0.90    5.00
  -4  -5  10    3.30    4.00
  -4  -5   9    2.80    4.80
  -4  -5   9    2.30    4.00
  -4  -5   8    2.70    2.90
  -4  -5   8    3.20    4.50
  -4  -5   8    6.90    4.90
  -4  -5   7   12.10    3.80
  -4  -5   7   15.80    5.40
  -4  -5   7    9.20    5.00
   4   5  -7   10.20    2.60
   4   5  -7   11.70    3.20
  -4  -5   6    4.60    4.30
  -4  -5   6   -3.10    2.90
  -4  -5   6    6.00    2.80
   4   5  -6    0.70    2.50
   4   5  -6    3.50    2.40
  -4  -5   5   22.20    3.20
  -4  -5   5   28.50    6.50
  -4  -5   5   27.90    4.70
  -4  -5   5   22.90    5.80
  -4  -5   5   24.90    3.90
   4   5  -5   26.10    4.10
   4   5  -5   20.60    4.10
  -4  -5   4   34.00    4.50
  -4  -5   4   52.89    7.70
  -4  -5   4   32.20    6.00
  -4  -5   4   36.00    5.20
  -4  -5   4   36.80    3.90
   4   5  -4   34.30    4.90
   4   5  -4   31.00    4.50
  -4  -5   3   33.30    4.10
  -4  -5   3   27.90    5.10
  -4  -5   3   40.60    5.10
  -4  -5   3   24.50    2.90
  -4  -5   3   26.10    3.30
  -4  -5   3   35.90    6.00
   4   5  -3   27.50    4.30
   4   5  -3   38.70    5.10
  -4  -5   2  259.57   14.10
  -4  -5   2  285.57   10.70
  -4  -5   2  276.47   13.70
  -4  -5   2  280.87   11.90
  -4  -5   2  275.97   13.10
   4   5  -2  295.07   13.20
   4   5  -2  292.47   13.40
  -4  -5   1  297.17   12.50
  -4  -5   1  318.07   14.60
  -4  -5   1  292.77   13.20
  -4  -5   1  275.07   13.50
   4   5  -1  300.17   13.50
  -4  -5   0 2224.98   64.19
  -4  -5   0 2177.18   68.79
  -4  -5   0 2307.67   78.39
  -4  -5   0 2239.18   70.19
  -4  -5   0 2250.67   69.69
   4   5   0 2237.98   65.49
   4   5   0 2232.58   69.89
   4   5   0 2233.68   64.59
  -4  -5  -1  134.49    5.30
  -4  -5  -1  134.09    8.20
  -4  -5  -1  140.59    5.50
  -4  -5  -1  135.19    8.30
  -4  -5  -1  133.89    8.00
   4   5   1  132.89    6.70
   4   5   1  141.19    6.20
   4   5   1  139.59    8.30
  -4  -5  -2  210.28   11.60
  -4  -5  -2  249.78   11.20
  -4  -5  -2  221.58   11.10
   4   5   2  242.28    9.40
   4   5   2  250.47   11.60
   4   5   2  236.38    8.90
  -4  -5  -3    0.60    1.70
  -4  -5  -3    1.00    1.60
  -4  -5  -3    0.30    2.20
   4   5   3    2.20    1.20
   4   5   3    1.20    1.30
   4   5   3    0.00    1.90
   4   5   3    0.20    1.30
  -4  -5  -4   11.20    2.60
  -4  -5  -4    6.90    3.40
  -4  -5  -4   10.50    2.60
   4   5   4   14.70    2.00
   4   5   4   15.30    2.40
   4   5   4   11.90    1.90
  -4  -5  -5   34.50    6.50
   4   5   5   54.29    3.10
   4   5   5   58.19    4.40
   4   5   5   36.30    3.00
  -4  -5  -6   -0.40    3.30
   4   5   6    2.40    1.20
  -4  -5  -7   -1.20    3.40
   4   5   7    1.30    1.20
  -4  -5  -8    2.70    4.70
   4   5   8    1.10    1.40
  -4  -5  -9    3.40    5.70
  -4  -4  10    7.10    4.70
  -4  -4  10    2.70    5.00
  -4  -4   9   -0.60    4.00
  -4  -4   9   -1.00    3.10
  -4  -4   9    5.00    4.00
  -4  -4   8   18.30    5.80
  -4  -4   8   25.30    7.50
  -4  -4   8   13.30    4.20
  -4  -4   7   -1.10    2.20
  -4  -4   7    2.70    3.60
  -4  -4   7   -2.20    3.00
   4   4  -7   -1.40    1.60
   4   4  -7   -1.50    1.50
  -4  -4   6   -0.30    3.30
  -4  -4   6    0.20    2.20
   4   4  -6    0.70    1.90
   4   4  -6   -0.10    2.00
  -4  -4   5    3.90    2.30
  -4  -4   5   -4.50    1.90
  -4  -4   5    1.10    1.40
  -4  -4   5    1.90    3.30
   4   4  -5    2.70    2.20
   4   4  -5    2.00    2.30
  -4  -4   4    3.10    2.30
  -4  -4   4    0.90    2.50
  -4  -4   4    7.30    1.90
  -4  -4   4    3.00    2.00
   4   4  -4    6.60    2.50
   4   4  -4    4.20    2.40
  -4  -4   3    8.20    2.40
  -4  -4   3    3.40    2.90
  -4  -4   3    2.50    2.20
  -4  -4   3    4.10    1.60
   4   4  -3    4.10    2.30
   4   4  -3    7.60    2.60
  -4  -4   2  141.89    7.60
  -4  -4   2  146.09    6.70
  -4  -4   2  135.39    6.80
  -4  -4   2  170.18    9.10
  -4  -4   2  146.99    9.30
   4   4  -2  153.08    8.60
   4   4  -2  154.98    6.70
   4   4  -2  157.48    9.10
  -4  -4   1  671.43   23.20
  -4  -4   1  663.93   24.50
  -4  -4   1  679.13   25.80
  -4  -4   1  668.63   27.10
  -4  -4   1  629.44   20.90
   4   4  -1  695.23   24.30
  -4  -4   0  138.39    5.80
  -4  -4   0  136.69    8.20
  -4  -4   0  133.59    7.70
  -4  -4   0  111.99    7.10
  -4  -4   0  134.89    6.20
   4   4   0  139.09    6.10
   4   4   0  132.89    6.60
   4   4   0  134.09    7.80
  -4  -4  -1 1182.28   39.50
  -4  -4  -1 1197.08   39.90
  -4  -4  -1 1185.08   34.60
  -4  -4  -1 1214.78   39.40
   4   4   1 1201.68   35.80
   4   4   1 1254.47   36.60
   4   4   1 1211.28   39.70
  -4  -4  -2    5.10    2.50
  -4  -4  -2    2.40    1.80
  -4  -4  -2   -3.80    1.40
   4   4   2    0.90    1.10
   4   4   2    0.20    1.70
   4   4   2    0.30    0.90
  -4  -4  -3    1.50    1.80
  -4  -4  -3    4.00    2.10
  -4  -4  -3    5.20    2.80
   4   4   3    3.40    1.30
   4   4   3    1.90    1.30
   4   4   3    3.60    1.20
   4   4   3    5.80    2.40
  -4  -4  -4    8.90    3.80
  -4  -4  -4   14.10    2.60
  -4  -4  -4    7.90    2.10
   4   4   4    9.70    1.60
   4   4   4   14.80    2.50
   4   4   4    9.90    1.60
  -4  -4  -5   11.60    1.40
  -4  -4  -5    4.00    3.50
   4   4   5   13.30    2.80
   4   4   5    9.00    1.50
   4   4   5    6.40    1.30
  -4  -4  -6   -0.20    3.30
   4   4   6   -0.70    0.90
  -4  -4  -7   10.20    4.90
   4   4   7   10.10    1.50
  -4  -4  -8    5.40    4.90
  -4  -3  10    9.80    5.00
  -4  -3  10    0.90    4.20
  -4  -3   9    1.60    2.90
  -4  -3   9    6.70    4.00
  -4  -3   9    3.60    4.60
  -4  -3   8    4.00    3.90
  -4  -3   8    7.40    5.00
  -4  -3   8    2.10    2.90
  -4  -3   7    0.80    3.60
  -4  -3   7    3.60    2.80
   4   3  -7    1.40    1.70
   4   3  -7    2.40    1.50
  -4  -3   6    7.40    2.90
  -4  -3   6    6.50    4.50
   4   3  -6    9.00    2.80
   4   3  -6    5.30    2.20
  -4  -3   5   63.39    6.40
  -4  -3   5   67.69    6.50
  -4  -3   5   59.49    4.10
  -4  -3   5   61.09    9.00
   4   3  -5   50.49    5.30
   4   3  -5   63.19    6.20
  -4  -3   4    9.10    2.60
  -4  -3   4    4.10    2.40
  -4  -3   4    3.10    3.10
  -4  -3   4   10.50    2.10
   4   3  -4    9.10    2.70
   4   3  -4    4.00    2.30
  -4  -3   3  284.67   13.00
  -4  -3   3  290.57   15.40
  -4  -3   3  296.67   11.00
  -4  -3   3  307.17   12.40
   4   3  -3  272.57   12.60
   4   3  -3  277.17   13.20
  -4  -3   2   86.09    4.70
  -4  -3   2   83.19    5.50
  -4  -3   2   79.99    6.40
  -4  -3   2   98.09    6.60
  -4  -3   2   88.09    5.00
   4   3  -2  103.39    6.90
   4   3  -2   87.89    6.20
   4   3  -2   83.19    4.60
  -4  -3   1  233.58    8.90
  -4  -3   1  239.98   11.40
  -4  -3   1  247.58   10.50
  -4  -3   1  244.18   11.60
   4   3  -1  224.48   10.90
  -4  -3   0   59.79    5.30
  -4  -3   0   60.19    4.70
  -4  -3   0   57.19    3.60
  -4  -3   0   59.39    3.50
  -4  -3   0   52.59    3.30
  -4  -3   0   44.10    4.70
   4   3   0   59.39    5.10
   4   3   0   60.69    4.00
   4   3   0   56.49    3.60
  -4  -3  -1    0.40    1.60
  -4  -3  -1    2.60    1.00
  -4  -3  -1    4.70    2.30
  -4  -3  -1    0.70    1.80
   4   3   1    1.30    1.10
   4   3   1    0.40    1.10
   4   3   1    3.60    1.90
   4   3   1    2.50    1.70
  -4  -3  -2   87.59    6.00
  -4  -3  -2   82.39    6.40
  -4  -3  -2   91.89    6.00
   4   3   2   92.19    6.10
   4   3   2   91.39    4.50
   4   3   2   86.39    4.50
  -4  -3  -3   50.39    4.80
  -4  -3  -3   41.80    5.50
  -4  -3  -3   41.10    4.50
   4   3   3   41.90    3.10
   4   3   3   50.69    5.10
   4   3   3   44.10    2.90
   4   3   3   44.30    2.90
   4   3   3   50.59    2.90
  -4  -3  -4    6.30    2.00
  -4  -3  -4    5.00    1.90
  -4  -3  -4    4.40    2.90
   4   3   4    5.20    2.00
   4   3   4    6.60    1.30
   4   3   4    4.90    1.30
  -4  -3  -5    1.10    2.80
   4   3   5    3.70    2.30
   4   3   5   -0.90    0.90
   4   3   5   -0.10    0.80
  -4  -3  -6   -0.60    2.90
  -4  -3  -7    5.40    4.30
  -4  -3  -8    2.40    4.70
  -4  -2  10   12.80    6.00
  -4  -2  10   12.00    4.70
  -4  -2  10    0.30    3.40
  -4  -2   9    5.30    3.60
  -4  -2   9   -3.00    2.60
  -4  -2   9   -0.40    4.00
  -4  -2   8    2.50    3.10
  -4  -2   8    4.10    4.10
  -4  -2   7    7.50    4.90
  -4  -2   7   16.90    4.20
   4   2  -7   19.30    2.30
  -4  -2   6    3.60    2.70
  -4  -2   6    0.10    3.40
   4   2  -6   -1.40    1.90
   4   2  -6   -0.70    1.60
  -4  -2   5    1.60    2.00
  -4  -2   5    1.80    1.20
  -4  -2   5    3.30    3.40
  -4  -2   5    1.00    1.90
   4   2  -5    1.20    1.80
   4   2  -5    0.00    1.80
  -4  -2   4    2.20    2.10
  -4  -2   4    0.60    1.10
  -4  -2   4    1.50    1.80
  -4  -2   4    2.10    2.90
   4   2  -4   -0.40    1.70
   4   2  -4    0.20    1.70
  -4  -2   3    9.80    3.50
  -4  -2   3   16.40    3.30
  -4  -2   3   13.80    2.10
  -4  -2   3   10.60    2.60
   4   2  -3   13.80    3.10
   4   2  -3   10.80    2.80
  -4  -2   2   35.90    4.90
  -4  -2   2   42.50    4.80
  -4  -2   2   37.10    4.10
  -4  -2   2   30.00    3.10
   4   2  -2   40.00    3.00
   4   2  -2   32.80    4.30
   4   2  -2   37.70    4.40
  -4  -2   1   68.69    5.10
  -4  -2   1   85.19    6.20
  -4  -2   1   93.69    5.40
  -4  -2   1   87.29    4.40
   4   2  -1   61.39    4.20
   4   2  -1   81.39    5.50
  -4  -2   0  356.36   14.20
  -4  -2   0  381.16   15.40
  -4  -2   0  381.66   14.90
  -4  -2   0  370.36   12.30
  -4  -2   0  383.16   14.40
   4   2   0  367.06   14.80
   4   2   0  374.66   13.10
   4   2   0  362.66   15.30
  -4  -2  -1   36.10    4.30
  -4  -2  -1   38.50    2.30
  -4  -2  -1   31.10    4.10
  -4  -2  -1   32.60    4.00
   4   2   1   33.60    2.80
   4   2   1   38.90    4.40
   4   2   1   29.80    3.00
   4   2   1   37.90    2.70
  -4  -2  -2   35.30    4.10
  -4  -2  -2   31.30    4.10
  -4  -2  -2   36.00    4.60
   4   2   2   38.30    4.30
   4   2   2   31.00    2.70
   4   2   2   31.10    2.60
  -4  -2  -3  183.48    9.10
  -4  -2  -3  214.88    9.40
  -4  -2  -3  215.48   10.80
   4   2   3  182.98    9.30
   4   2   3  193.88    8.20
   4   2   3  193.18    7.10
   4   2   3  191.18    7.20
  -4  -2  -4   -1.30    1.80
  -4  -2  -4   -1.20    1.30
   4   2   4   -0.70    0.80
   4   2   4    1.60    2.00
   4   2   4   -0.50    0.90
  -4  -2  -5    8.10    3.60
   4   2   5   10.80    1.30
   4   2   5   13.00    3.30
  -4  -2  -6    2.00    2.90
  -4  -2  -7    0.30    3.80
  -4  -2  -8    5.90    4.70
  -4  -1  10    2.00    3.70
  -4  -1  10    4.50    4.60
  -4  -1  10   10.90    4.00
  -4  -1   9    8.50    5.40
  -4  -1   9    4.40    3.70
  -4  -1   8   11.50    4.00
  -4  -1   8   12.00    5.40
  -4  -1   7   -0.10    2.40
  -4  -1   7   -1.00    3.40
  -4  -1   6   65.09    7.10
  -4  -1   6   91.99   11.60
   4   1  -6   70.09    4.80
   4   1  -6   79.39    5.60
  -4  -1   5   33.10    6.80
  -4  -1   5   27.00    2.70
  -4  -1   5   28.00    4.50
   4   1  -5   35.80    4.40
   4   1  -5   26.70    3.60
  -4  -1   4   -1.10    0.90
  -4  -1   4    1.60    1.80
  -4  -1   4   -0.50    1.70
  -4  -1   4   -2.60    2.10
   4   1  -4   -0.30    1.80
   4   1  -4   -1.70    1.50
  -4  -1   3   29.30    3.80
  -4  -1   3   30.20    5.40
  -4  -1   3   25.30    2.70
  -4  -1   3   32.80    4.30
   4   1  -3   24.30    3.50
   4   1  -3   29.00    4.10
  -4  -1   2  173.58   10.00
  -4  -1   2  172.48    7.40
  -4  -1   2  166.18    9.10
  -4  -1   2  171.48    8.30
   4   1  -2  184.08    9.40
   4   1  -2  176.58    8.80
   4   1  -2  176.18    7.00
  -4  -1   1  168.68    7.20
  -4  -1   1  181.48    8.20
  -4  -1   1  177.38    9.20
   4   1  -1  176.08    8.80
   4   1  -1  168.58    9.00
   4   1  -1  174.28    7.40
  -4  -1   0  727.73   26.50
  -4  -1   0  683.63   21.40
  -4  -1   0  691.93   24.90
  -4  -1   0  698.03   23.70
  -4  -1   0  707.43   24.30
   4   1   0  701.33   22.20
   4   1   0  702.73   24.50
   4   1   0  691.43   26.00
  -4  -1  -1    3.40    2.00
  -4  -1  -1    2.80    1.90
  -4  -1  -1    3.30    1.00
  -4  -1  -1    3.90    1.80
   4   1   1    2.20    1.10
   4   1   1    3.80    1.00
   4   1   1    2.00    0.80
   4   1   1    1.10    1.60
   4   1   1    2.70    1.20
  -4  -1  -2   67.09    5.30
  -4  -1  -2   81.19    5.50
  -4  -1  -2   66.69    5.40
   4   1   2   77.19    5.50
   4   1   2   69.59    3.80
   4   1   2   71.69    3.80
   4   1   2   77.19    3.60
  -4  -1  -3    7.30    2.30
  -4  -1  -3   13.50    3.30
  -4  -1  -3   10.90    2.40
   4   1   3   12.90    1.70
   4   1   3   12.20    2.50
   4   1   3   10.50    2.60
   4   1   3   12.00    1.60
  -4  -1  -4   41.70    5.60
  -4  -1  -4   42.30    3.70
  -4  -1  -4   48.90    3.90
   4   1   4   41.40    2.70
   4   1   4   44.60    4.30
   4   1   4   49.80    2.70
  -4  -1  -5    5.00    3.30
   4   1   5    6.00    1.10
   4   1   5    2.80    2.80
   4   1   5    6.70    2.50
  -4  -1  -6   17.10    4.80
   4   1   6   20.20    4.40
  -4  -1  -7    2.90    3.70
  -4   0  10    8.00    4.40
  -4   0  10    6.20    4.90
  -4   0  10   18.20    4.90
  -4   0   9    4.80    4.50
  -4   0   9    0.10    3.10
  -4   0   8   14.90    4.50
  -4   0   8   15.90    6.10
  -4   0   7   -1.50    2.10
  -4   0   7   -2.60    2.80
  -4   0   6    6.20    3.20
  -4   0   6    6.80    4.40
   4   0  -6   10.20    2.30
   4   0  -6   12.10    2.80
  -4   0   5   -2.00    1.80
  -4   0   5   -0.20    1.00
  -4   0   5   -2.90    2.40
   4   0  -5   -0.40    1.70
   4   0  -5    0.30    1.50
  -4   0   4    7.40    2.50
  -4   0   4   11.70    1.90
  -4   0   4   13.00    3.20
   4   0  -4    5.40    2.30
   4   0  -4   11.50    2.60
  -4   0   3   -0.70    0.90
  -4   0   3   -1.50    1.20
  -4   0   3   -0.50    1.60
   4   0  -3   -0.70    2.10
   4   0  -3   -2.70    1.10
   4   0  -3    0.60    1.70
  -4   0   2  278.57   10.00
  -4   0   2  273.47   12.10
  -4   0   2  277.57   11.30
   4   0  -2  260.77   11.90
   4   0  -2  239.48   13.30
   4   0  -2  255.77    9.40
   4   0  -2  258.67   11.40
  -4   0   1    0.60    0.90
  -4   0   1   -1.90    1.30
  -4   0   1    2.20    1.00
  -4   0   1   -0.60    1.30
   4   0  -1    0.10    1.20
   4   0  -1   -0.30    0.90
   4   0  -1   -1.70    1.40
   4   0  -1   -0.80    1.40
  -4   0   0  461.95   17.80
  -4   0   0  457.55   17.70
  -4   0   0  465.15   17.20
  -4   0   0  472.35   14.80
  -4   0   0  441.76   16.30
   4   0   0  437.06   15.20
   4   0   0  455.75   17.90
   4   0   0  452.35   17.20
  -4   0  -1    0.70    1.40
  -4   0  -1    0.80    1.30
  -4   0  -1    0.10    1.50
  -4   0  -1   -0.40    0.70
  -4   0  -1   -2.30    1.30
   4   0   1   -0.20    0.80
   4   0   1   -0.80    0.80
   4   0   1    1.50    1.50
  -4   0  -2   53.69    5.00
  -4   0  -2   54.89    5.30
  -4   0  -2   45.70    4.90
   4   0   2   49.00    3.30
   4   0   2   46.40    3.00
   4   0   2   44.80    3.00
   4   0   2   49.90    4.90
  -4   0  -3   -0.40    1.50
  -4   0  -3   -0.40    1.40
  -4   0  -3   -2.60    1.30
   4   0   3   -0.50    1.90
   4   0   3    0.50    1.00
   4   0   3   -1.00    0.80
   4   0   3    0.40    0.90
   4   0   3    2.20    1.70
  -4   0  -4   47.80    5.80
  -4   0  -4   45.70    4.00
  -4   0  -4   45.40    4.10
   4   0   4   51.99    2.90
   4   0   4   52.29    4.80
   4   0   4   51.29    2.90
   4   0   4   49.30    3.90
  -4   0  -5   -1.30    2.20
  -4   0  -5    0.10    1.00
   4   0   5   -0.40    0.80
   4   0   5   -0.70    0.90
   4   0   5   -3.50    2.40
   4   0   5    0.30    1.70
  -4   0  -6   -0.30    2.70
   4   0   6    1.10    1.10
   4   0   6   -3.70    2.80
  -4   0  -7   -0.90    2.50
   4   0   7   -2.70    1.20
   4   0   8   -1.60    1.60
  -4   1  10    4.90    4.60
  -4   1  10    6.60    4.20
  -4   1   9   11.60    5.50
  -4   1   9    3.90    3.60
  -4   1   8    9.30    4.20
  -4   1   8   19.80    6.70
  -4   1   7   -1.90    3.00
  -4   1   7    0.00    2.70
  -4   1   6   73.99    7.90
  -4   1   6   73.09    3.80
   4  -1  -6   87.39    5.40
   4  -1  -6   64.59    4.40
  -4   1   5   29.10    4.80
  -4   1   5   31.10    2.80
   4  -1  -5   28.10    3.60
   4  -1  -5   36.70    4.40
  -4   1   4    1.00    2.00
  -4   1   4   -0.60    1.80
  -4   1   4    0.30    0.90
   4  -1  -4   -1.60    1.60
   4  -1  -4   -0.50    2.40
   4  -1  -4    0.00    1.50
  -4   1   3   31.90    4.20
  -4   1   3   29.60    2.90
  -4   1   3   25.30    3.70
   4  -1  -3   30.90    5.60
   4  -1  -3   24.40    3.80
   4  -1  -3   33.10    4.00
  -4   1   2  181.08    7.20
  -4   1   2  176.78    9.10
  -4   1   2  158.38    8.10
   4  -1  -2  165.18    8.50
   4  -1  -2  160.68    8.90
   4  -1  -2  169.58   10.30
   4  -1  -2  160.98    6.60
  -4   1   1  170.78    8.00
  -4   1   1  176.38    7.20
  -4   1   1  187.58    9.30
   4  -1  -1  170.18    9.30
   4  -1  -1  166.28    7.20
   4  -1  -1  173.18    8.60
   4  -1  -1  174.58    9.20
  -4   1   0  699.03   24.20
  -4   1   0  686.23   24.70
  -4   1   0  690.73   23.10
  -4   1   0  695.83   26.10
   4  -1   0  711.43   26.50
   4  -1   0  702.93   21.90
   4  -1   0  666.83   24.10
  -4   1  -1    1.50    0.90
  -4   1  -1    3.80    1.80
  -4   1  -1   -0.20    1.60
  -4   1  -1    3.60    1.80
   4  -1   1    1.60    1.10
   4  -1   1    3.20    1.40
   4  -1   1    2.90    1.80
  -4   1  -2   71.19    5.70
  -4   1  -2   78.09    5.30
  -4   1  -2   72.89    5.30
   4  -1   2   76.79    4.70
   4  -1   2   84.39    5.80
   4  -1   2   70.39    3.90
  -4   1  -3    9.70    2.60
  -4   1  -3   11.90    2.60
  -4   1  -3   12.50    2.80
   4  -1   3   16.40    3.20
   4  -1   3   13.60    1.70
   4  -1   3    4.60    2.20
   4  -1   3   13.00    1.80
   4  -1   3   10.50    1.60
  -4   1  -4   39.40    4.10
  -4   1  -4   47.20    4.10
   4  -1   4   46.90    5.40
   4  -1   4   47.70    3.00
   4  -1   4   43.50    3.50
   4  -1   4   43.80    2.80
  -4   1  -5    7.80    2.80
  -4   1  -5    6.60    1.50
   4  -1   5    3.00    3.20
   4  -1   5    9.20    2.60
   4  -1   5    5.20    1.20
   4  -1   5    6.50    1.50
  -4   1  -6   17.20    4.60
   4  -1   6   18.00    2.00
   4  -1   6   22.90    5.10
  -4   1  -7    5.00    3.80
   4  -1   7    1.30    1.50
   4  -1   8   11.70    2.30
   4  -1   9   -6.20    2.00
  -4   2  10    1.10    3.70
  -4   2  10    4.50    4.50
  -4   2   9    5.60    4.10
  -4   2   9   -3.90    2.60
  -4   2   8   -3.70    2.60
  -4   2   8    4.20    4.40
  -4   2   7   19.20    4.90
  -4   2   6    0.80    1.00
  -4   2   6   -0.70    2.50
   4  -2  -6    1.30    1.50
   4  -2  -6   -1.20    1.70
  -4   2   5    3.80    2.50
  -4   2   5   -0.30    1.00
   4  -2  -5   -0.10    1.50
   4  -2  -5   -1.50    1.70
  -4   2   4    0.80    1.80
  -4   2   4   -2.50    1.60
  -4   2   4    2.60    1.10
   4  -2  -4    0.80    1.90
   4  -2  -4    0.10    1.50
   4  -2  -4   -1.00    2.40
  -4   2   3   10.30    2.70
  -4   2   3    9.50    1.80
  -4   2   3   15.80    3.20
   4  -2  -3   16.40    4.30
   4  -2  -3   20.20    3.50
   4  -2  -3   17.20    3.10
  -4   2   2   42.20    4.40
  -4   2   2   43.10    3.20
  -4   2   2   36.20    4.60
   4  -2  -2   39.50    5.50
   4  -2  -2   36.70    4.20
   4  -2  -2   38.30    2.80
   4  -2  -2   46.20    5.00
  -4   2   1   80.49    5.10
  -4   2   1   85.29    4.40
  -4   2   1   85.79    6.20
   4  -2  -1   85.69    4.60
   4  -2  -1   77.59    5.90
   4  -2  -1   86.09    5.90
   4  -2  -1   85.29    6.30
  -4   2   0  350.66   13.40
  -4   2   0  362.16   15.20
  -4   2   0  379.86   14.80
   4  -2   0  362.36   15.40
   4  -2   0  373.36   14.80
   4  -2   0  371.86   12.70
  -4   2  -1   35.70    2.40
  -4   2  -1   37.60    4.30
  -4   2  -1   32.10    4.30
  -4   2  -1   40.80    3.50
   4  -2   1   34.40    2.80
   4  -2   1   36.70    4.20
   4  -2   1   30.60    3.10
  -4   2  -2   30.90    4.00
  -4   2  -2   39.20    4.80
   4  -2   2   35.10    2.80
   4  -2   2   35.00    3.70
   4  -2   2   32.00    4.10
  -4   2  -3  208.68    9.70
  -4   2  -3  191.98    9.70
  -4   2  -3  204.68    9.60
   4  -2   3  202.88   10.20
   4  -2   3  208.18    7.70
   4  -2   3  200.18    9.90
  -4   2  -4    0.80    1.80
  -4   2  -4    1.80    1.70
  -4   2  -4    2.00    1.80
   4  -2   4   -1.20    1.70
   4  -2   4    1.40    1.00
   4  -2   4    0.00    2.90
   4  -2   4    0.70    1.10
  -4   2  -5    7.50    1.80
  -4   2  -5   11.90    3.60
   4  -2   5   12.50    4.20
   4  -2   5   12.00    1.90
   4  -2   5   14.40    1.80
   4  -2   5   12.90    3.10
  -4   2  -6    0.60    2.70
   4  -2   6   -3.00    3.10
   4  -2   6   -0.50    1.40
   4  -2   7   -7.20    3.30
   4  -2   7   -2.00    1.50
   4  -2   8   -0.90    2.00
   4  -2   9    5.00    2.70
  -4   3  10    8.30    5.10
  -4   3  10    0.90    3.70
  -4   3   9   -0.10    3.30
  -4   3   9    5.80    4.60
  -4   3   8   -0.40    2.90
  -4   3   7   -2.20    2.50
  -4   3   7    1.10    1.10
  -4   3   6    7.20    1.50
  -4   3   6    3.20    2.90
   4  -3  -6    5.10    1.80
   4  -3  -6    6.30    2.20
  -4   3   5   43.50    5.80
  -4   3   5   56.39    3.50
   4  -3  -5   56.89    5.00
   4  -3  -5   65.59    9.80
   4  -3  -5   55.69    4.50
  -4   3   4    7.00    2.60
  -4   3   4    6.50    1.50
  -4   3   4    6.10    2.80
   4  -3  -4    7.20    2.20
   4  -3  -4    7.50    2.70
   4  -3  -4   10.30    4.20
  -4   3   3  294.57   10.40
  -4   3   3  283.27   12.70
  -4   3   3  271.87   12.40
   4  -3  -3  261.07   11.90
   4  -3  -3  265.27   15.50
   4  -3  -3  308.57   13.20
  -4   3   2   86.39    4.70
  -4   3   2   83.59    6.30
  -4   3   2   86.29    5.70
   4  -3  -2   88.69    4.40
   4  -3  -2   88.39    7.20
   4  -3  -2   98.59    7.00
   4  -3  -2   83.69    6.10
  -4   3   1  231.08   11.30
  -4   3   1  225.38    9.90
   4  -3  -1  239.98   11.50
   4  -3  -1  236.48   11.90
   4  -3  -1  243.58    9.10
   4  -3  -1  226.68   10.70
  -4   3   0   55.49    4.00
  -4   3   0   64.09    5.50
  -4   3   0   49.20    5.00
   4  -3   0   60.39    4.70
   4  -3   0   61.59    3.80
   4  -3   0   59.19    5.00
  -4   3  -1    1.00    1.70
  -4   3  -1   -1.30    0.70
  -4   3  -1    1.00    1.60
  -4   3  -1    0.70    0.80
   4  -3   1    1.60    1.80
   4  -3   1    3.60    1.30
   4  -3   1    0.20    1.50
  -4   3  -2   90.79    5.40
  -4   3  -2   91.19    6.20
  -4   3  -2   98.39    6.70
   4  -3   2   92.59    6.40
   4  -3   2   82.79    6.00
   4  -3   2   93.19    4.70
  -4   3  -3   51.09    5.10
  -4   3  -3   46.40    4.70
  -4   3  -3   33.10    4.50
   4  -3   3   48.50    5.60
   4  -3   3   51.19    5.40
   4  -3   3   44.30    3.20
  -4   3  -4    2.90    2.00
  -4   3  -4    4.70    2.10
  -4   3  -4   10.20    2.70
   4  -3   4    1.50    3.20
   4  -3   4    4.80    1.60
  -4   3  -5    1.40    1.60
  -4   3  -5    0.80    2.20
  -4   3  -5    1.50    1.70
   4  -3   5    2.10    3.50
   4  -3   5    2.80    2.80
   4  -3   5    1.80    1.50
  -4   3  -6    0.50    2.70
   4  -3   6    4.50    4.30
   4  -3   6    1.90    1.60
   4  -3   7    1.10    4.40
   4  -3   7    6.50    2.10
   4  -3   8   -4.90    1.80
   4  -3   9   -5.10    2.20
  -4   4  10    7.30    5.10
  -4   4  10    4.40    4.50
  -4   4   9    1.80    3.70
  -4   4   8   12.30    4.60
  -4   4   7   -1.30    2.70
  -4   4   6    0.90    2.90
  -4   4   6   -1.50    1.00
   4  -4  -6    1.60    1.50
   4  -4  -6    2.00    2.00
   4  -4  -6    3.90    4.20
  -4   4   5    2.10    1.20
  -4   4   5    0.40    2.30
   4  -4  -5    2.60    3.50
   4  -4  -5    0.10    1.60
   4  -4  -5    1.10    2.00
  -4   4   4    2.00    2.00
  -4   4   4    4.80    2.70
  -4   4   4    3.10    1.30
   4  -4  -4    1.60    3.00
   4  -4  -4    6.40    2.50
   4  -4  -4    3.80    1.90
  -4   4   3    4.70    1.40
  -4   4   3    2.80    2.10
  -4   4   3    2.80    2.00
   4  -4  -3    2.00    1.80
   4  -4  -3    6.20    2.50
   4  -4  -3    3.90    2.90
  -4   4   2  140.89    8.50
  -4   4   2  141.69    7.80
  -4   4   2  149.88    6.60
   4  -4  -2  158.48    9.00
   4  -4  -2  143.99    6.20
   4  -4  -2  148.09    8.10
   4  -4  -2  153.98   10.00
  -4   4   1  673.93   22.50
  -4   4   1  653.63   24.20
   4  -4  -1  669.93   27.10
   4  -4  -1  648.74   20.90
   4  -4  -1  641.54   23.50
  -4   4   0  133.69    6.50
  -4   4   0  134.29    7.80
  -4   4   0  122.89    8.00
   4  -4   0  125.29    7.70
   4  -4   0  140.89    6.20
   4  -4   0  134.09    7.80
  -4   4  -1 1214.68   37.90
  -4   4  -1 1262.57   40.30
  -4   4  -1 1237.88   40.20
  -4   4  -1 1217.08   40.90
   4  -4   1 1201.48   40.10
   4  -4   1 1250.27   45.50
   4  -4   1 1191.18   36.60
  -4   4  -2    1.10    2.00
  -4   4  -2    3.20    1.10
  -4   4  -2    1.10    1.70
  -4   4  -2    1.10    1.60
   4  -4   2    1.30    1.80
   4  -4   2    0.70    1.10
   4  -4   2    1.50    2.50
  -4   4  -3    1.30    1.90
  -4   4  -3    1.30    2.00
  -4   4  -3    4.40    2.00
   4  -4   3    4.60    3.20
   4  -4   3    8.60    2.80
   4  -4   3    3.90    1.40
  -4   4  -4   11.30    2.70
  -4   4  -4    4.70    2.40
  -4   4  -4   10.10    2.60
   4  -4   4   11.90    4.20
   4  -4   4   11.40    2.00
  -4   4  -5    6.30    2.20
  -4   4  -5    9.00    2.90
  -4   4  -5   11.20    2.60
   4  -4   5    3.70    4.10
   4  -4   5    9.60    2.20
   4  -4   6   -5.60    3.50
   4  -4   6    1.30    1.70
   4  -4   7   12.10    5.70
   4  -4   7    9.10    2.40
   4  -4   8    3.90    2.50
   4  -4   9   -4.90    2.50
  -4   5  10   -0.50    3.90
  -4   5  10    8.70    5.50
  -4   5   9   -0.50    3.60
  -4   5   8    3.80    4.00
  -4   5   7    6.10    3.50
  -4   5   6    2.50    3.20
  -4   5   6    2.00    1.30
   4  -5  -6    5.50    4.60
   4  -5  -6    0.20    1.90
   4  -5  -6    1.90    1.70
  -4   5   5   27.70    2.90
  -4   5   5   20.80    4.60
   4  -5  -5   24.20    3.50
   4  -5  -5   28.80    4.20
   4  -5  -5   14.30    5.20
  -4   5   4   29.40    4.60
  -4   5   4   30.70    4.80
  -4   5   4   30.00    3.00
   4  -5  -4   31.20    4.10
   4  -5  -4   29.60    6.30
   4  -5  -4   38.00    4.90
  -4   5   3   36.40    3.40
  -4   5   3   30.70    4.50
  -4   5   3   31.60    4.60
   4  -5  -3   34.80    4.40
   4  -5  -3   40.50    6.70
   4  -5  -3   30.00    4.40
  -4   5   2  292.07   13.30
  -4   5   2  280.87   12.30
  -4   5   2  292.77   10.70
   4  -5  -2  282.87   12.60
   4  -5  -2  262.47   14.70
   4  -5  -2  282.57   13.30
   4  -5  -2  289.17   10.20
  -4   5   1  303.07   13.90
  -4   5   1  314.27   12.40
   4  -5  -1  310.17   11.30
   4  -5  -1  311.77   15.10
   4  -5  -1  296.37   13.30
  -4   5   0 2156.98   69.59
   4  -5   0 2224.68   69.09
   4  -5   0 2167.08   64.19
   4  -5   0 2314.87   80.29
  -4   5  -1  125.39    7.90
  -4   5  -1  134.49    6.30
  -4   5  -1  127.69    8.30
   4  -5   1  139.89    8.10
   4  -5   1  140.49    6.40
   4  -5   1  132.39    8.10
  -4   5  -2  242.18   10.30
  -4   5  -2  237.28   11.40
  -4   5  -2  240.78    9.50
  -4   5  -2  240.18   12.00
   4  -5   2  230.88   12.10
   4  -5   2  250.37   11.60
   4  -5   2  228.48    9.30
  -4   5  -3   -1.20    1.70
  -4   5  -3    0.10    1.80
  -4   5  -3   -0.30    1.30
   4  -5   3    0.90    1.30
   4  -5   3    3.00    3.50
   4  -5   3    3.70    2.20
  -4   5  -4   12.40    2.70
  -4   5  -4   14.70    3.40
  -4   5  -4   13.40    3.10
   4  -5   4   17.60    4.90
   4  -5   4   14.00    2.40
  -4   5  -5   45.60    5.00
  -4   5  -5   56.19    5.00
  -4   5  -5   57.29    5.00
   4  -5   5   56.89    4.10
   4  -5   5   43.50    7.30
  -4   5  -6    3.10    1.70
   4  -5   6    0.80    1.90
   4  -5   6   -1.80    3.80
   4  -5   7   -4.90    4.20
   4  -5   7    0.10    2.10
   4  -5   8   -1.60    2.40
   4  -5   9   -2.00    2.70
  -4   6  10   -3.60    3.90
  -4   6   9    2.20    3.90
  -4   6   8   -1.10    3.00
  -4   6   7    4.50    3.70
  -4   6   6    6.50    3.80
   4  -6  -6    8.40    2.70
   4  -6  -6    8.90    2.30
   4  -6  -6    2.40    4.30
  -4   6   5    0.20    2.60
  -4   6   5    3.40    1.50
   4  -6  -5    5.40    4.20
   4  -6  -5    5.00    2.20
   4  -6  -5    3.40    2.40
  -4   6   4    3.60    1.30
  -4   6   4    1.70    2.10
  -4   6   4    5.30    2.70
   4  -6  -4    3.90    2.10
   4  -6  -4    2.30    3.20
   4  -6  -4    1.80    2.20
  -4   6   3  407.06   17.20
  -4   6   3  410.46   17.00
  -4   6   3  425.66   14.40
   4  -6  -3  432.56   17.40
   4  -6  -3  371.56   20.50
   4  -6  -3  395.16   16.40
  -4   6   2    2.00    1.80
  -4   6   2    0.10    1.80
  -4   6   2    0.00    1.00
   4  -6  -2   -1.30    1.70
   4  -6  -2   -3.60    1.30
   4  -6  -2    0.10    0.90
   4  -6  -2   -0.90    1.90
  -4   6   1  192.88   10.40
  -4   6   1  182.88    8.60
   4  -6  -1  172.58   10.50
   4  -6  -1  173.38    9.50
   4  -6  -1  175.18    7.60
  -4   6   0  206.38   11.00
   4  -6   0  223.48    8.80
   4  -6   0  223.88   10.90
   4  -6   0  188.28   11.00
  -4   6  -1  298.67   13.10
  -4   6  -1  258.47   13.10
  -4   6  -1  277.77   10.30
   4  -6   1  273.97   13.70
   4  -6   1  261.57   10.40
   4  -6   1  277.77   12.80
  -4   6  -2    2.50    2.00
  -4   6  -2    0.60    2.10
  -4   6  -2    3.60    1.70
   4  -6   2    4.20    3.30
   4  -6   2    2.80    1.40
   4  -6   2    2.60    2.10
  -4   6  -3   16.20    3.60
  -4   6  -3    9.10    3.20
  -4   6  -3   15.60    2.40
   4  -6   3   14.80    4.70
   4  -6   3   11.80    2.30
   4  -6   3   15.60    3.30
  -4   6  -4    9.20    2.20
  -4   6  -4    4.90    2.50
  -4   6  -4    7.70    2.90
   4  -6   4    4.90    1.90
   4  -6   4    9.10    4.70
  -4   6  -5    0.80    2.20
  -4   6  -5   -1.80    2.00
   4  -6   5   -0.80    1.70
   4  -6   5   -1.00    3.70
  -4   6  -6    3.20    2.00
  -4   6  -6    1.20    1.80
   4  -6   6    0.60    4.60
   4  -6   6    0.90    2.00
   4  -6   7    8.20    2.70
   4  -6   7    4.60    5.50
   4  -6   8   -5.90    2.20
  -4   7  10    1.30    4.30
  -4   7   9   -3.40    3.30
  -4   7   8   -4.90    2.90
  -4   7   7   -0.30    3.30
   4  -7  -7   -0.60    4.30
  -4   7   6    0.90    2.90
   4  -7  -6    0.40    1.90
   4  -7  -6    0.70    2.30
   4  -7  -6    3.20    4.60
  -4   7   5   14.10    4.00
  -4   7   5   16.70    2.60
   4  -7  -5   15.60    3.30
   4  -7  -5   15.30    5.60
   4  -7  -5   17.50    3.80
  -4   7   4   38.60    5.30
  -4   7   4   26.10    4.80
  -4   7   4   35.50    3.50
   4  -7  -4   25.50    4.30
   4  -7  -4   22.10    3.70
   4  -7  -4   26.80    6.40
  -4   7   3   51.69    3.90
  -4   7   3   47.10    5.90
  -4   7   3   57.79    6.30
   4  -7  -3   49.99    5.90
   4  -7  -3   57.29    8.20
   4  -7  -3   47.30    5.50
  -4   7   2    8.50    2.80
  -4   7   2    6.10    2.70
  -4   7   2    9.70    2.00
   4  -7  -2    7.50    2.50
   4  -7  -2    6.70    2.80
   4  -7  -2    8.00    1.70
   4  -7  -2    6.40    3.10
  -4   7   1   20.00    3.20
  -4   7   1   14.70    3.70
   4  -7  -1   20.20    2.70
   4  -7  -1   22.30    4.50
   4  -7  -1   18.50    3.60
  -4   7   0    9.70    2.20
  -4   7   0    4.80    2.60
   4  -7   0   11.30    2.20
   4  -7   0    9.30    2.70
   4  -7   0    3.00    2.50
  -4   7  -1    3.20    2.20
  -4   7  -1    4.50    2.40
  -4   7  -1   -0.10    1.20
   4  -7   1    2.50    1.40
   4  -7   1    5.40    2.30
   4  -7   1   -4.60    2.00
  -4   7  -2   88.09    7.30
  -4   7  -2   87.09    7.00
  -4   7  -2   96.59    4.80
   4  -7   2   99.99    5.60
   4  -7   2   88.19    7.60
   4  -7   2   83.69    7.80
  -4   7  -3   -2.60    1.60
  -4   7  -3    2.00    1.30
  -4   7  -3    1.50    2.40
   4  -7   3    1.30    3.90
   4  -7   3    2.90    1.70
  -4   7  -4   15.20    3.80
  -4   7  -4   14.40    3.60
   4  -7   4   28.40    6.10
   4  -7   4   18.30    2.90
  -4   7  -5   28.80    4.70
  -4   7  -5   24.80    4.40
   4  -7   5   34.40    7.10
   4  -7   5   30.90    3.80
  -4   7  -6   -1.70    2.00
  -4   7  -6    0.80    2.30
   4  -7   6   -5.10    4.20
   4  -7   6   -0.30    2.10
   4  -7   7    1.20    2.40
   4  -7   7   -6.40    4.80
   4  -7   8    8.80    3.20
  -4   8  10    3.20    4.60
  -4   8   9    4.60    4.60
  -4   8   8    2.60    3.90
  -4   8   7   -1.30    3.20
   4  -8  -7   -3.80    3.50
   4  -8  -7   -0.60    1.40
  -4   8   6   26.10    5.80
   4  -8  -6   24.60    7.60
   4  -8  -6   32.60    4.50
   4  -8  -6   24.90    3.70
  -4   8   5    4.40    3.40
   4  -8  -5    8.70    5.00
   4  -8  -5    7.20    2.60
   4  -8  -5   16.10    3.80
  -4   8   4   12.50    3.70
  -4   8   4   12.60    2.40
  -4   8   4   14.10    3.70
   4  -8  -4    5.20    2.40
   4  -8  -4    4.10    3.70
   4  -8  -4    9.90    3.30
  -4   8   3   27.50    3.20
  -4   8   3   31.20    5.00
  -4   8   3   32.60    4.90
   4  -8  -3   31.50    4.60
   4  -8  -3   28.80    4.70
   4  -8  -3   33.70    6.30
  -4   8   2    4.00    2.50
  -4   8   2    4.30    2.30
   4  -8  -2    3.60    1.40
   4  -8  -2    3.70    2.70
   4  -8  -2    4.40    2.70
   4  -8  -2    3.60    2.30
  -4   8   1   78.69    5.50
  -4   8   1   81.29    7.20
   4  -8  -1   93.39    7.00
   4  -8  -1   85.09    7.30
   4  -8  -1   82.09    4.90
  -4   8   0    7.50    2.00
  -4   8   0    1.70    2.30
   4  -8   0    6.10    3.10
   4  -8   0    6.10    2.50
   4  -8   0   12.00    2.30
  -4   8  -1    3.60    2.60
  -4   8  -1    6.30    1.70
  -4   8  -1    3.70    2.50
   4  -8   1    2.70    3.30
   4  -8   1    2.80    1.40
   4  -8   1    6.10    2.80
  -4   8  -2   20.90    4.50
  -4   8  -2   22.30    2.50
  -4   8  -2   25.50    4.40
   4  -8   2   25.10    3.20
   4  -8   2   28.80    4.70
   4  -8   2   19.50    5.20
  -4   8  -3    6.40    1.40
  -4   8  -3    3.70    2.60
  -4   8  -3   10.10    3.40
   4  -8   3    6.40    2.80
   4  -8   3    8.60    2.30
   4  -8   3    7.40    4.60
  -4   8  -4    6.60    3.20
  -4   8  -4    7.30    3.20
   4  -8   4    5.90    4.70
   4  -8   4    3.30    2.00
  -4   8  -5    1.80    2.90
   4  -8   5    3.20    2.20
   4  -8   5    3.80    4.90
  -4   8  -6   14.00    3.50
   4  -8   6   11.80    3.00
   4  -8   6    5.70    5.40
   4  -8   7    4.00    2.60
   4  -8   7   -7.40    5.00
   4  -8   8    0.70    6.50
   4  -8   8    6.90    3.20
  -4   9   9    8.90    5.10
  -4   9   8   13.60    5.10
  -4   9   7    0.20    3.20
   4  -9  -7    0.60    1.70
   4  -9  -7    2.10    1.50
   4  -9  -7    1.10    4.70
  -4   9   6    1.50    3.50
   4  -9  -6    4.80    2.40
   4  -9  -6    6.40    5.20
   4  -9  -6    4.70    2.90
  -4   9   5   56.19    7.60
   4  -9  -5   39.80    5.10
   4  -9  -5   40.80    5.70
   4  -9  -5   43.30    8.90
  -4   9   4    1.00    2.60
  -4   9   4    0.30    2.50
  -4   9   4    1.60    1.50
   4  -9  -4    0.10    2.90
   4  -9  -4   -2.50    2.30
   4  -9  -4    0.40    1.90
  -4   9   3   14.40    3.90
  -4   9   3   14.20    3.70
  -4   9   3   14.20    2.50
   4  -9  -3   10.70    3.50
   4  -9  -3    9.50    3.00
   4  -9  -3   18.90    5.20
  -4   9   2   11.40    3.20
  -4   9   2   11.50    3.70
   4  -9  -2   17.60    2.40
   4  -9  -2   19.00    4.70
   4  -9  -2   11.00    3.60
   4  -9  -2   13.50    3.30
  -4   9   1   81.09    5.80
  -4   9   1   59.79    7.30
   4  -9  -1   83.09    5.00
   4  -9  -1   87.19    7.00
   4  -9  -1   77.79    7.20
  -4   9   0    0.70    1.50
  -4   9   0    6.80    3.00
   4  -9   0    3.20    2.40
   4  -9   0    1.40    2.90
   4  -9   0    2.70    1.50
  -4   9  -1  199.88   12.20
  -4   9  -1  222.98    8.60
   4  -9   1  215.08   13.00
   4  -9   1  230.28   12.10
   4  -9   1  217.18    9.50
  -4   9  -2   -0.20    2.20
  -4   9  -2    1.80    2.40
  -4   9  -2    0.20    1.30
   4  -9   2    1.60    1.50
   4  -9   2   -1.10    2.00
   4  -9   2    0.90    3.50
  -4   9  -3   52.69    6.60
  -4   9  -3   37.70    6.00
   4  -9   3   49.99    6.50
   4  -9   3   35.40    4.00
   4  -9   3   53.09    8.00
  -4   9  -4   14.10    4.30
   4  -9   4    9.70    2.70
   4  -9   4   15.70    5.80
  -4   9  -5    0.50    2.90
   4  -9   5    2.70    4.70
   4  -9   5    0.10    2.00
  -4   9  -6    8.70    3.40
   4  -9   6    5.40    5.90
   4  -9   6    3.90    2.50
   4  -9   7   19.60    3.90
   4  -9   7    8.90    6.70
   4  -9   8   -5.00    6.50
   4  -9   8    1.40    2.90
  -4  10   9    3.70    4.90
  -4  10   8   26.60    6.70
   4 -10  -8   35.70   10.20
  -4  10   7   12.60    5.00
   4 -10  -7    9.10    2.40
   4 -10  -7    9.80    6.30
   4 -10  -7   10.20    2.70
  -4  10   6   21.20    5.80
   4 -10  -6   12.40    3.70
   4 -10  -6   13.50    3.30
   4 -10  -6   25.60    7.80
  -4  10   5   -0.90    3.00
   4 -10  -5    7.10    3.40
   4 -10  -5   10.00    3.20
   4 -10  -5    5.90    4.70
  -4  10   4    2.90    3.40
   4 -10  -4    4.20    4.00
   4 -10  -4    0.00    2.10
   4 -10  -4    3.60    3.00
  -4  10   3   28.60    5.10
  -4  10   3   23.80    5.20
   4 -10  -3   16.30    3.90
   4 -10  -3   20.60    5.50
   4 -10  -3   20.40    4.50
  -4  10   2    6.90    2.90
  -4  10   2   13.40    4.20
   4 -10  -2    5.90    3.20
   4 -10  -2   12.90    2.30
   4 -10  -2   12.50    3.50
   4 -10  -2    5.10    3.50
  -4  10   1   20.30    3.60
  -4  10   1   18.00    4.50
   4 -10  -1   20.70    3.00
   4 -10  -1    5.90    2.90
   4 -10  -1   16.30    4.60
  -4  10   0    7.70    2.20
  -4  10   0    7.30    3.40
   4 -10   0    7.60    3.70
   4 -10   0    9.10    3.30
   4 -10   0    2.30    1.50
  -4  10  -1   76.49    8.40
  -4  10  -1   75.69    4.40
   4 -10   1   76.99    7.70
   4 -10   1   78.19    8.00
   4 -10   1   80.09    5.30
  -4  10  -2   23.60    4.70
  -4  10  -2   10.60    3.80
  -4  10  -2   13.10    1.90
   4 -10   2   19.30    5.70
   4 -10   2   14.10    2.80
   4 -10   2   15.90    4.10
  -4  10  -3   38.80    6.30
   4 -10   3   48.50    4.90
   4 -10   3   39.70    7.70
  -4  10  -4  132.09   10.10
   4 -10   4  127.39    7.40
   4 -10   4  128.79   11.20
  -4  10  -5    3.50    3.40
   4 -10   5    2.30    2.30
   4 -10   5    6.90    5.50
  -4  10  -6   -0.90    2.80
   4 -10   6   -1.60    2.20
   4 -10   6   -0.10    5.30
  -4  10  -7    7.70    2.90
   4 -10   7    7.00    6.60
   4 -10   7    9.70    3.40
   4 -10   8    9.50    3.60
   4 -10   8    6.00    7.70
  -4  11   9    7.30    5.10
  -4  11   8    8.60    4.70
   4 -11  -8    9.20    6.80
  -4  11   7    7.30    4.40
   4 -11  -7   20.20    8.00
   4 -11  -7   10.00    2.70
  -4  11   6   21.00    5.70
   4 -11  -6    8.60    3.00
   4 -11  -6   17.50    6.90
  -4  11   5    5.00    3.70
   4 -11  -5    9.30    3.40
   4 -11  -5   15.80    6.10
  -4  11   4    3.70    3.60
   4 -11  -4    8.40    4.80
   4 -11  -4    3.40    2.60
  -4  11   3  208.38   11.90
  -4  11   3  215.58   13.00
   4 -11  -3  200.28   12.60
   4 -11  -3  198.08   11.70
   4 -11  -3  199.98   14.40
  -4  11   2   72.29    6.20
  -4  11   2   69.19    8.30
   4 -11  -2   60.19    4.30
   4 -11  -2   62.89    7.10
   4 -11  -2   61.49    8.60
  -4  11   1   36.00    4.70
  -4  11   1   42.20    6.60
   4 -11  -1   39.00    4.20
   4 -11  -1   28.10    5.90
   4 -11  -1   41.00    6.00
  -4  11   0  180.78    8.60
  -4  11   0  194.38   12.40
   4 -11   0  175.98   11.20
   4 -11   0  172.18   12.10
  -4  11  -1  141.49   10.80
  -4  11  -1  154.58    6.70
   4 -11   1  152.18   10.40
   4 -11   1  141.79   11.00
   4 -11   1  153.58   10.40
   4 -11   1  142.59    7.70
  -4  11  -2   87.29    9.60
   4 -11   2  104.59    9.70
   4 -11   2  117.89    9.30
   4 -11   2  117.09    9.10
   4 -11   2  105.59    6.60
  -4  11  -3   -1.50    2.70
   4 -11   3   -1.00    1.70
   4 -11   3    0.30    4.30
  -4  11  -4   47.80    7.00
   4 -11   4   56.69    9.30
   4 -11   4   33.80    4.30
  -4  11  -5    2.40    3.20
   4 -11   5   -0.30    2.10
   4 -11   5   -8.30    4.20
  -4  11  -6    4.30    3.50
   4 -11   6    2.10    2.50
   4 -11   6  -10.20    4.50
  -4  11  -7    9.20    3.30
   4 -11   7    6.30    3.10
   4 -11   7   -4.10    6.00
   4 -11   8    2.20    3.00
   4 -11   8   -8.30    6.30
  -4  12   9   14.00    6.20
  -4  12   8   12.60    5.30
   4 -12  -8    9.30    6.80
  -4  12   7   33.30    7.40
   4 -12  -7   32.20    4.20
   4 -12  -7   41.90   10.20
  -4  12   6   23.80    5.90
   4 -12  -6   14.40    3.80
   4 -12  -6   16.10    6.60
  -4  12   5   49.80    7.70
   4 -12  -5   51.29    9.80
   4 -12  -5   54.69    6.70
  -4  12   4    6.50    4.20
   4 -12  -4   12.40    4.00
   4 -12  -4    2.90    4.00
  -4  12   3   82.19    9.60
  -4  12   3   89.19    9.20
   4 -12  -3   92.09    8.00
   4 -12  -3   91.99    9.70
  -4  12   2  134.79    8.90
  -4  12   2  132.09   10.90
   4 -12  -2  114.59   10.50
   4 -12  -2  139.09    9.80
   4 -12  -2  123.69    6.60
  -4  12   1   19.10    3.80
  -4  12   1   18.80    5.10
   4 -12  -1   19.60    4.40
   4 -12  -1   12.80    4.70
   4 -12  -1   16.10    2.80
[truncated: 420,687 more chars]
