# Supplementary material for: Synthesis, crystal structure and Hirshfeld surface analysis of 4-(3-hy­droxy-6-meth­oxy-4-oxo-4H-chromen-2-yl)benzaldehyde
Source: Acta Crystallogr E Crystallogr Commun. 2026 Apr 10;82(Pt 5):459–62. doi: 10.1107/S2056989026003476 (PMC13148196; doi:10.1107/S2056989026003476)
Supplement: Supplementary file 2 [file e-82-00459-Isup2.hkl]

data_I                                                                          
_shelx_title ' kirich1a_a.res in P2(1)/c'                                       
_shelx_refln_list_code          4                                               
_shelx_F_calc_maximum      186.51                                               
_exptl_crystal_F_000       616.00                                               
_reflns_d_resolution_high  0.7698                                               
                                                                                
loop_                                                                           
 _space_group_symop_operation_xyz                                               
 'x, y, z'                                                                      
 '-x, y+1/2, -z+1/2'                                                            
 '-x, -y, -z'                                                                   
 'x, -y-1/2, z-1/2'                                                             
                                                                                
_cell_length_a     9.9231                                                       
_cell_length_b    18.3524                                                       
_cell_length_c     7.5479                                                       
_cell_angle_alpha  90.000                                                       
_cell_angle_beta  103.118                                                       
_cell_angle_gamma  90.000                                                       
                                                                                
_shelx_F_squared_multiplier     1.000                                           
                                                                                
loop_                                                                           
 _refln_index_h                                                                 
 _refln_index_k                                                                 
 _refln_index_l                                                                 
 _refln_F_squared_calc                                                          
 _refln_F_squared_meas                                                          
 _refln_F_squared_sigma                                                         
 _refln_observed_status                                                         
   1   0   0       2965.37       2829.76        28.02 o                         
   2   0   0        502.19        418.36         5.29 o                         
   3   0   0        246.04        250.29         4.40 o                         
   4   0   0       1462.42       1557.19        20.11 o                         
   5   0   0         27.98         18.42         2.31 o                         
   6   0   0        336.33        411.48         9.18 o                         
   7   0   0         73.35         84.26         5.85 o                         
   8   0   0        187.39        208.22         9.21 o                         
   9   0   0        921.47        883.24        30.58 o                         
  10   0   0         56.61         50.64        10.78 o                         
  11   0   0         50.51         52.35        10.30 o                         
  12   0   0        241.14        287.01        26.59 o                         
   1   1   0        273.07        207.13         2.02 o                         
   2   1   0        916.83        870.94         6.86 o                         
   3   1   0       1519.35       1507.68        12.46 o                         
   4   1   0       2300.44       2381.51        21.28 o                         
   5   1   0         32.28         35.71         2.01 o                         
   6   1   0         61.90         59.61         2.94 o                         
   7   1   0        254.85        237.26         5.94 o                         
   8   1   0        305.91        308.56         7.39 o                         
   9   1   0        243.57        259.54         9.41 o                         
  10   1   0         21.60         22.70         5.35 o                         
  11   1   0         16.98          3.56         4.87 o                         
  12   1   0         14.28         15.04         6.39 o                         
   0   2   0        433.38        391.58         5.00 o                         
   1   2   0       4915.69       4540.68        30.76 o                         
   2   2   0         82.56         74.70         2.12 o                         
   3   2   0       1198.50       1141.61        10.07 o                         
   4   2   0       1255.77       1264.31        12.99 o                         
   5   2   0          3.49          0.00         1.35 o                         
   6   2   0         42.35         42.95         2.74 o                         
   7   2   0         19.82         19.00         2.48 o                         
   8   2   0        669.28        696.08        11.06 o                         
   9   2   0          0.26          0.00         2.97 o                         
  10   2   0          5.43         14.01         5.03 o                         
  11   2   0         24.01         24.32         6.12 o                         
  12   2   0         11.81          6.73         7.15 o                         
   1   3   0       6967.79       6400.05        44.79 o                         
   2   3   0        375.62        380.49         3.99 o                         
   3   3   0        377.36        397.38         5.04 o                         
   4   3   0        193.67        196.63         3.72 o                         
   5   3   0        793.52        830.59        11.37 o                         
   6   3   0         69.90         68.51         4.39 o                         
   7   3   0          0.00          0.08         1.80 o                         
   8   3   0         57.57         60.37         3.83 o                         
   9   3   0         71.86         77.27         6.02 o                         
  10   3   0         12.95          6.57         4.75 o                         
  11   3   0         38.65         47.37         7.34 o                         
  12   3   0        105.33        124.39        12.12 o                         
   0   4   0       4450.81       4152.68        48.40 o                         
   1   4   0        907.95        867.65         7.74 o                         
   2   4   0          5.24          6.38         0.95 o                         
   3   4   0        116.43        110.36         3.19 o                         
   4   4   0        416.90        456.01         6.36 o                         
   5   4   0        189.19        211.19         5.00 o                         
   6   4   0          9.94          6.67         1.97 o                         
   7   4   0        105.09        110.69         5.76 o                         
   8   4   0         17.24          8.24         3.07 o                         
   9   4   0          0.64          1.49         3.35 o                         
  10   4   0         25.76         24.34         5.68 o                         
  11   4   0          4.09          4.21         5.12 o                         
  12   4   0          1.01          0.10         6.79 o                         
   1   5   0        280.72        284.33         3.79 o                         
   2   5   0        124.42        131.95         2.84 o                         
   3   5   0          3.72          3.03         1.44 o                         
   4   5   0       7198.82       7612.60        68.12 o                         
   5   5   0         79.09         91.05         3.72 o                         
   6   5   0         15.18         15.89         2.34 o                         
   7   5   0          5.69          4.14         2.20 o                         
   8   5   0        327.24        347.57         9.20 o                         
   9   5   0         59.22         67.12         6.80 o                         
  10   5   0          0.13          0.00         3.79 o                         
  11   5   0         11.09          6.01         5.23 o                         
  12   5   0         47.03         38.37         8.84 o                         
   0   6   0        955.51        842.80        12.62 o                         
   1   6   0        734.47        691.52         7.82 o                         
   2   6   0        712.32        689.04         8.23 o                         
   3   6   0        100.24        109.50         3.42 o                         
   4   6   0        658.27        738.99        12.13 o                         
   5   6   0        442.90        457.52         7.71 o                         
   6   6   0         25.24         25.89         3.48 o                         
   7   6   0          0.01          0.00         2.13 o                         
   8   6   0         11.06         12.73         3.67 o                         
   9   6   0         10.81         13.41         4.06 o                         
  10   6   0          4.30          1.54         4.03 o                         
  11   6   0          5.09          7.39         5.21 o                         
  12   6   0          0.36          1.63         8.39 o                         
   1   7   0        750.68        774.69         9.86 o                         
   2   7   0        440.77        397.76         5.99 o                         
   3   7   0        500.18        547.89         8.02 o                         
   4   7   0         24.46         25.12         2.33 o                         
   5   7   0         67.50         69.57         3.85 o                         
   6   7   0          3.41          0.00         2.04 o                         
   7   7   0          5.06          0.00         2.23 o                         
   8   7   0         34.40         33.47         4.42 o                         
   9   7   0        100.18        105.78         7.30 o                         
  10   7   0          2.11          5.46         4.37 o                         
  11   7   0          6.11          9.98         7.12 o                         
  12   7   0         24.61         19.47         9.54 o                         
   0   8   0       1099.70       1082.84        19.58 o                         
   1   8   0          0.16          0.25         1.26 o                         
   2   8   0         66.40         65.92         3.22 o                         
   3   8   0         83.93         81.17         3.38 o                         
   4   8   0         20.50         27.39         2.56 o                         
   5   8   0        279.55        282.51         8.84 o                         
   6   8   0          0.31          0.00         1.85 o                         
   7   8   0          5.60          3.71         2.54 o                         
   8   8   0         53.22         48.52         5.56 o                         
   9   8   0          2.18          1.15         3.71 o                         
  10   8   0          6.22          0.08         4.25 o                         
  11   8   0          0.20          0.00         6.25 o                         
   1   9   0          0.01          0.00         1.43 o                         
   2   9   0         97.92         95.49         5.44 o                         
   3   9   0         28.68         33.29         2.69 o                         
   4   9   0          9.26          9.38         2.08 o                         
   5   9   0         58.86         60.34         3.78 o                         
   6   9   0         16.37         12.20         2.62 o                         
   7   9   0         26.73         13.98         2.91 o                         
   8   9   0        457.93        368.15        19.89 o                         
   9   9   0          4.30          2.41         3.89 o                         
  10   9   0          2.48          0.27         4.18 o                         
  11   9   0         14.57          7.19         6.67 o                         
   0  10   0       4371.66       4580.94        67.62 o                         
   1  10   0         51.24         54.42         3.43 o                         
   2  10   0         72.08         70.11         3.79 o                         
   3  10   0         91.70        100.05         4.62 o                         
   4  10   0         11.33         15.28         3.28 o                         
   5  10   0         14.91         16.51         2.74 o                         
   6  10   0          0.62          0.00         2.20 o                         
   7  10   0          3.29          3.79         3.79 o                         
   8  10   0         34.26         25.41         6.01 o                         
   9  10   0        139.42        113.04         8.08 o                         
  10  10   0         14.46         17.84         6.24 o                         
  11  10   0          0.52          1.99         7.20 o                         
   1  11   0         66.58         65.49         3.85 o                         
   2  11   0         37.49         37.04         3.24 o                         
   3  11   0        153.92        156.55         6.66 o                         
   4  11   0        613.81        600.87        11.06 o                         
   5  11   0        154.63        154.05         7.46 o                         
   6  11   0         24.92         21.27         3.22 o                         
   7  11   0        176.53        166.20         7.84 o                         
   8  11   0        340.44        292.60        11.73 o                         
   9  11   0         86.76         70.17        10.53 o                         
  10  11   0         60.30         64.39         9.03 o                         
  11  11   0         49.30         52.22        15.05 o                         
   0  12   0       2421.96       2601.03        42.83 o                         
   1  12   0         76.10         72.82         4.31 o                         
   2  12   0         93.72         92.48         5.06 o                         
   3  12   0          2.99          2.32         2.29 o                         
   4  12   0         31.67         28.02         3.19 o                         
   5  12   0        264.23        258.30        13.68 o                         
   6  12   0        205.99        227.52         8.82 o                         
   7  12   0         71.69         53.66         6.07 o                         
   8  12   0         43.00         33.64         5.93 o                         
   9  12   0          1.88          1.67         4.24 o                         
  10  12   0          1.26         11.60         7.04 o                         
   1  13   0        106.96        105.77         5.33 o                         
   2  13   0          3.57          1.34         2.34 o                         
   3  13   0         15.70         17.46         3.05 o                         
   4  13   0        373.63        389.04         9.42 o                         
   5  13   0          3.92          0.13         2.78 o                         
   6  13   0         40.67         37.71         5.04 o                         
   7  13   0          5.41          1.83         3.49 o                         
   8  13   0         55.37         40.93         9.27 o                         
   9  13   0          5.67          4.15         5.95 o                         
  10  13   0         15.06         12.62        11.62 o                         
   0  14   0        124.55        141.26         8.64 o                         
   1  14   0         89.36         82.62         5.82 o                         
   2  14   0          0.51          0.00         2.46 o                         
   3  14   0        631.08        655.97        12.30 o                         
   4  14   0       2901.18       3015.62        34.43 o                         
   5  14   0        634.71        658.68        14.05 o                         
   6  14   0         48.04         48.97         5.41 o                         
   7  14   0         27.73         23.56         5.39 o                         
   8  14   0         25.94         26.52         6.69 o                         
   9  14   0          2.72          0.33         5.65 o                         
  10  14   0          8.00         23.32         9.35 o                         
   1  15   0         13.09         16.37         3.17 o                         
   2  15   0          0.02          0.00         2.48 o                         
   3  15   0        213.78        223.07         8.62 o                         
   4  15   0        191.58        237.53         8.63 o                         
   5  15   0        754.19        802.96        16.07 o                         
   6  15   0         16.85         17.07         4.79 o                         
   7  15   0         38.13         35.25         7.01 o                         
   8  15   0         19.95         10.79         6.43 o                         
   9  15   0         53.69         74.15        10.41 o                         
   0  16   0          2.14          0.00         4.10 o                         
   1  16   0         21.95         13.85         3.47 o                         
   2  16   0         79.19         74.32         5.13 o                         
   3  16   0         37.74         31.72         4.58 o                         
   4  16   0        476.41        480.51        11.68 o                         
   5  16   0        163.41        209.78        11.54 o                         
   6  16   0         24.02         20.36         4.97 o                         
   7  16   0         45.59         58.34        10.46 o                         
   8  16   0         24.85         39.27         9.72 o                         
   9  16   0         22.86         31.53         9.98 o                         
   1  17   0         26.73         23.94         4.46 o                         
   2  17   0         13.02         11.26         3.82 o                         
   3  17   0        295.30        302.24        10.35 o                         
   4  17   0        484.34        501.03        14.31 o                         
   5  17   0          0.96          7.16         4.95 o                         
   6  17   0          4.90          6.96         6.27 o                         
   7  17   0         28.53         39.97         9.71 o                         
   8  17   0          0.03         13.47         8.13 o                         
   0  18   0          1.55          0.40         5.33 o                         
   1  18   0          2.62          3.32         4.22 o                         
   2  18   0         43.87         42.09         6.22 o                         
   3  18   0         33.30         41.39         8.59 o                         
   4  18   0         25.57         26.52         5.98 o                         
   5  18   0         22.50         35.30         6.71 o                         
   6  18   0          0.13          0.72         6.70 o                         
   7  18   0          1.48          5.26         7.44 o                         
   8  18   0         14.13         15.19         8.46 o                         
   1  19   0          5.23          2.81         4.39 o                         
   2  19   0         13.10          5.22         4.79 o                         
   3  19   0         63.47         71.78         8.80 o                         
   4  19   0        103.80        101.07         9.23 o                         
   5  19   0          0.98          7.25         5.65 o                         
   6  19   0         30.84         50.38        10.88 o                         
   7  19   0         29.71         45.45        10.59 o                         
   0  20   0         77.08         63.66        11.49 o                         
   1  20   0        152.68        134.99        11.38 o                         
   2  20   0          0.33          4.02         5.38 o                         
   3  20   0         20.27         17.02         6.33 o                         
   4  20   0         41.46         47.32         7.88 o                         
   5  20   0         39.55         51.84        11.34 o                         
   6  20   0          0.03          3.04         8.00 o                         
   1  21   0         22.54         22.09         7.04 o                         
   2  21   0          1.10          4.26         6.03 o                         
   3  21   0          4.45         11.74         6.69 o                         
   4  21   0         14.83         23.53         6.99 o                         
   5  21   0          1.61          7.57         8.23 o                         
   0  22   0         33.93         36.45        13.88 o                         
   1  22   0         32.23         45.07         8.57 o                         
   2  22   0          5.19          0.00         5.99 o                         
   3  22   0         12.01         14.27         7.20 o                         
   4  22   0         24.41         31.82         9.18 o                         
   1  23   0          0.28          1.32         9.52 o                         
   2  23   0          0.06          9.58         8.08 o                         
   3  23   0         28.97         50.18        10.52 o                         
 -12   1   1         14.52          9.22         8.64 o                         
 -11   1   1          2.49          0.00         4.47 o                         
 -10   1   1         13.92         10.11         4.24 o                         
  -9   1   1        780.18        788.85        16.27 o                         
  -8   1   1       3229.38       3312.17        35.15 o                         
  -7   1   1         56.79         58.41         3.58 o                         
  -6   1   1         45.77         42.56         3.12 o                         
  -5   1   1        679.71        724.50        11.57 o                         
  -4   1   1        557.10        594.70         7.80 o                         
  -3   1   1         26.07         20.30         1.46 o                         
  -2   1   1          0.18          0.00         0.74 o                         
  -1   1   1          2.87          0.61         0.59 o                         
   0   1   1       1679.95       1532.82        13.77 o                         
   1   1   1       2844.50       2705.55        22.91 o                         
   2   1   1        895.61        858.51         8.08 o                         
   3   1   1        621.43        616.08         6.06 o                         
   4   1   1          8.50          8.75         1.07 o                         
   5   1   1        257.64        252.82         4.17 o                         
   6   1   1         51.12         48.03         2.42 o                         
   7   1   1        133.67        139.00         5.04 o                         
   8   1   1       2101.25       2085.60        28.31 o                         
   9   1   1         30.65         24.65         5.05 o                         
  10   1   1          0.00          0.00         4.07 o                         
  11   1   1          1.35          4.55         4.75 o                         
  12   1   1          2.28          0.00         5.30 o                         
 -12   2   1         37.03         44.13        10.75 o                         
 -11   2   1          3.50          0.00         4.79 o                         
 -10   2   1          3.56          0.00         3.34 o                         
  -9   2   1        594.99        584.75        10.98 o                         
  -8   2   1        105.54        109.83         6.79 o                         
  -7   2   1          0.85          0.00         1.75 o                         
  -6   2   1         12.16          5.52         1.80 o                         
  -5   2   1        196.53        196.67        11.40 o                         
  -4   2   1        294.21        280.30         5.97 o                         
  -3   2   1        734.08        724.26         7.75 o                         
  -2   2   1        636.07        628.54         6.23 o                         
  -1   2   1          4.52          6.56         0.66 o                         
   0   2   1       4684.80       4434.24        34.46 o                         
   1   2   1         71.54         82.45         1.66 o                         
   2   2   1        498.10        444.85         4.77 o                         
   3   2   1        250.85        248.69         3.81 o                         
   4   2   1        102.91        121.37         2.84 o                         
   5   2   1        285.84        294.47         4.78 o                         
   6   2   1         33.10         35.67         2.42 o                         
   7   2   1       3266.52       3230.08        32.74 o                         
   8   2   1        235.37        228.74         8.53 o                         
   9   2   1         19.55         18.38         4.78 o                         
  10   2   1          6.96          3.32         4.33 o                         
  11   2   1          3.24          0.00         4.55 o                         
  12   2   1         20.12         24.53         6.81 o                         
 -12   3   1         19.99         27.17         9.91 o                         
 -11   3   1          0.55          0.57         5.44 o                         
 -10   3   1         11.52          8.39         4.13 o                         
  -9   3   1          4.72          4.61         2.69 o                         
  -8   3   1          0.01          0.00         2.28 o                         
  -7   3   1         61.75         55.92         5.42 o                         
  -6   3   1        245.77        254.49         6.26 o                         
  -5   3   1        288.23        243.48        27.57 o                         
  -4   3   1        739.67        806.25        10.88 o                         
  -3   3   1         13.56         15.65         1.33 o                         
  -2   3   1        263.01        259.88         4.53 o                         
  -1   3   1       1303.15       1300.56        10.37 o                         
   0   3   1        755.03        703.12         5.91 o                         
   1   3   1       1172.20       1125.67         9.21 o                         
   2   3   1        495.84        474.44         4.86 o                         
   3   3   1       3065.57       3270.24        27.70 o                         
   4   3   1          9.55          4.25         1.10 o                         
   5   3   1          1.43          3.32         1.29 o                         
   6   3   1         31.86         36.20         2.48 o                         
   7   3   1        382.47        374.37         7.41 o                         
   8   3   1          9.70          7.87         3.41 o                         
   9   3   1         22.55         11.44         4.27 o                         
  10   3   1          2.06          4.10         4.37 o                         
  11   3   1         44.16         55.50         6.99 o                         
  12   3   1          0.59          0.00         5.49 o                         
 -12   4   1        112.80        120.47        19.43 o                         
 -11   4   1         18.19         12.42         6.01 o                         
 -10   4   1         29.91         24.27         6.71 o                         
  -9   4   1        395.44        373.60         9.54 o                         
  -8   4   1        585.02        593.62        11.89 o                         
  -7   4   1        208.43        215.39         6.63 o                         
  -6   4   1          9.28          4.79         1.95 o                         
  -5   4   1         26.13         34.62         2.51 o                         
  -4   4   1       2228.69       2262.47        24.46 o                         
  -3   4   1        307.73        274.86         4.35 o                         
  -2   4   1          1.56          2.12         1.31 o                         
  -1   4   1       6427.02       6077.54        47.90 o                         
   0   4   1       7077.00       6618.64        47.57 o                         
   1   4   1        121.10        131.66         3.02 o                         
   2   4   1        147.61        156.29         2.45 o                         
   3   4   1       1000.25        991.30         9.76 o                         
   4   4   1       3859.80       4152.25        35.46 o                         
   5   4   1        101.79        127.92         3.77 o                         
   6   4   1         54.83         57.47         3.04 o                         
   7   4   1          1.62          0.00         1.93 o                         
   8   4   1        403.05        367.47        11.67 o                         
   9   4   1         57.86         58.12         5.82 o                         
  10   4   1         31.30         26.39         5.68 o                         
  11   4   1         44.60         51.32         7.44 o                         
  12   4   1          5.25          2.42         5.69 o                         
 -12   5   1         26.21         36.45        10.61 o                         
 -11   5   1          6.40          3.67        10.09 o                         
 -10   5   1          4.91          5.70         3.74 o                         
  -9   5   1         52.61         47.71         4.87 o                         
  -8   5   1        267.64        244.23         7.78 o                         
  -7   5   1        620.13        614.04        10.76 o                         
  -6   5   1         48.06         49.29         3.40 o                         
  -5   5   1          7.03          4.45         1.68 o                         
  -4   5   1        987.78       1033.35        14.27 o                         
  -3   5   1       4730.13       4527.24        39.86 o                         
  -2   5   1       1336.62       1279.16        11.66 o                         
  -1   5   1         34.39         40.40         1.76 o                         
   0   5   1        261.96        267.07         3.46 o                         
   1   5   1          9.42          7.53         0.87 o                         
   2   5   1       1580.29       1590.25        14.69 o                         
   3   5   1        416.70        440.06         6.62 o                         
   4   5   1        395.69        464.45         6.38 o                         
   5   5   1          8.89          4.42         1.56 o                         
   6   5   1         68.13         61.77         3.02 o                         
   7   5   1        159.32        154.20         6.10 o                         
   8   5   1        385.67        351.80        10.58 o                         
   9   5   1         96.24         80.30        10.64 o                         
  10   5   1         23.93         25.86        10.06 o                         
  11   5   1          8.93          8.30         5.20 o                         
 -12   6   1          5.13          6.44         8.77 o                         
 -11   6   1         38.70         30.66         8.02 o                         
 -10   6   1        146.27        143.62        12.02 o                         
  -9   6   1        525.51        479.88        12.37 o                         
  -8   6   1         55.52         44.54         3.99 o                         
  -7   6   1         16.68         12.40         2.74 o                         
  -6   6   1        130.74        131.33         7.54 o                         
  -5   6   1       1135.71       1154.56        15.01 o                         
  -4   6   1        566.63        607.13        10.52 o                         
  -3   6   1        338.57        319.27         5.41 o                         
  -2   6   1        663.68        615.66         7.03 o                         
  -1   6   1       3149.14       3114.92        29.13 o                         
   0   6   1       2892.60       2789.05        25.22 o                         
   1   6   1       2043.26       2029.05        19.68 o                         
   2   6   1          0.93          1.30         1.16 o                         
   3   6   1         89.29         96.63         3.07 o                         
   4   6   1        847.02        940.16        10.62 o                         
   5   6   1         36.74         37.17         2.63 o                         
   6   6   1        910.32        895.93        12.43 o                         
   7   6   1        100.00        107.97         7.91 o                         
   8   6   1        329.73        316.54        14.99 o                         
   9   6   1         20.56         13.65         4.35 o                         
  10   6   1         61.88         81.33         9.15 o                         
  11   6   1         41.02         40.92         8.11 o                         
 -12   7   1          1.29          2.50         8.67 o                         
 -11   7   1          7.30          2.12         6.51 o                         
 -10   7   1         43.62         33.18         5.25 o                         
  -9   7   1         13.35         13.60         4.01 o                         
  -8   7   1         37.31         27.63         3.64 o                         
  -7   7   1        114.43        117.62         6.09 o                         
  -6   7   1         71.27         64.60         3.94 o                         
  -5   7   1        882.57        890.92        12.68 o                         
  -4   7   1         65.33         66.29         4.28 o                         
  -3   7   1        853.40        813.65        11.72 o                         
  -2   7   1       1665.46       1595.37        16.98 o                         
  -1   7   1        704.95        711.44         8.67 o                         
   0   7   1        469.64        501.61         6.69 o                         
   1   7   1         60.43         67.92         2.40 o                         
   2   7   1       2518.82       2516.34        22.68 o                         
   3   7   1          5.15          3.66         1.30 o                         
   4   7   1          2.02          3.11         1.71 o                         
   5   7   1        151.73        143.65         4.55 o                         
   6   7   1         15.35         13.60         2.50 o                         
   7   7   1        163.96        159.65         7.34 o                         
   8   7   1         74.79         69.94        13.22 o                         
   9   7   1         37.64         31.41         5.10 o                         
  10   7   1        105.42         96.81        11.34 o                         
  11   7   1         96.62        114.99        10.90 o                         
 -12   8   1          0.48          0.00         7.93 o                         
 -11   8   1         39.61         30.50         8.40 o                         
 -10   8   1          1.02          0.00         4.31 o                         
  -9   8   1         58.21         57.20         5.80 o                         
  -8   8   1          0.77          2.03         2.76 o                         
  -7   8   1        147.26        157.20         6.26 o                         
  -6   8   1         36.59         41.47         3.47 o                         
  -5   8   1          8.13         15.02         2.55 o                         
  -4   8   1        284.31        290.25         7.10 o                         
  -3   8   1        293.21        244.99         6.23 o                         
  -2   8   1         45.14         37.29         2.43 o                         
  -1   8   1       2658.88       2766.61        27.08 o                         
   0   8   1        278.03        300.23         5.19 o                         
   1   8   1          7.66          7.94         1.36 o                         
   2   8   1          0.21          0.00         1.11 o                         
   3   8   1          0.03          0.00         1.19 o                         
   4   8   1         15.65         14.57         1.77 o                         
   5   8   1        329.25        331.73         6.55 o                         
   6   8   1          0.31          0.84         2.01 o                         
   7   8   1        316.33        282.23         9.76 o                         
   8   8   1         28.63         21.99         4.37 o                         
   9   8   1          2.06          2.09         4.09 o                         
  10   8   1         27.40         23.38         5.50 o                         
  11   8   1          0.02          0.00         5.44 o                         
 -11   9   1          2.00          6.45         7.07 o                         
 -10   9   1         18.39         20.92         6.97 o                         
  -9   9   1         98.00         93.35         6.85 o                         
  -8   9   1        199.32        174.83         7.66 o                         
  -7   9   1          0.75          0.00         2.58 o                         
  -6   9   1         63.02         59.39         4.12 o                         
  -5   9   1        265.80        268.94         8.04 o                         
  -4   9   1        252.16        274.08         6.94 o                         
  -3   9   1        114.48        112.75         4.89 o                         
  -2   9   1         48.58         39.27         3.25 o                         
  -1   9   1          6.15         19.08         2.04 o                         
   0   9   1        537.12        572.68         8.30 o                         
   1   9   1       1620.04       1611.54        16.83 o                         
   2   9   1         83.16         89.96         3.56 o                         
   3   9   1         41.39         47.75         2.62 o                         
   4   9   1        746.63        752.06        10.53 o                         
   5   9   1         12.68         12.28         2.21 o                         
   6   9   1         13.22         11.18         3.09 o                         
   7   9   1         28.52         28.57         4.71 o                         
   8   9   1         69.95         53.92         5.78 o                         
   9   9   1          1.59          0.00         4.27 o                         
  10   9   1         17.63         21.97         8.02 o                         
  11   9   1          1.76          4.29         6.07 o                         
 -11  10   1          3.39          0.40         6.77 o                         
 -10  10   1          4.50         12.19         5.32 o                         
  -9  10   1         66.47         57.36         6.88 o                         
  -8  10   1         12.92         12.57         3.74 o                         
  -7  10   1          9.72         15.12         3.30 o                         
  -6  10   1         62.25         63.75         4.45 o                         
  -5  10   1        154.33        141.11         6.35 o                         
  -4  10   1         52.97         57.03         4.26 o                         
  -3  10   1        381.94        376.98         8.16 o                         
  -2  10   1        483.30        469.77         8.78 o                         
  -1  10   1        789.55        855.44        12.05 o                         
   0  10   1       2772.13       2907.59        30.58 o                         
   1  10   1        114.63        146.70         4.65 o                         
   2  10   1          4.86          3.02         1.56 o                         
   3  10   1        102.64        108.35         4.07 o                         
   4  10   1        260.43        263.86         6.11 o                         
   5  10   1          0.93          0.00         1.86 o                         
   6  10   1          0.55          2.02         2.79 o                         
   7  10   1        295.89        248.89        13.72 o                         
   8  10   1        127.63        121.60        10.01 o                         
   9  10   1         31.50         21.14         5.45 o                         
  10  10   1          2.09          3.81         4.86 o                         
  11  10   1          1.95          0.00         6.82 o                         
 -11  11   1          9.01         11.95         7.66 o                         
 -10  11   1         18.08         14.39         6.91 o                         
  -9  11   1         27.31         28.34         5.48 o                         
  -8  11   1         51.99         61.30         5.66 o                         
  -7  11   1          0.25          0.14         3.36 o                         
  -6  11   1        117.73        104.96         5.43 o                         
  -5  11   1        970.47        984.00        16.39 o                         
  -4  11   1        121.68        131.41         5.83 o                         
  -3  11   1         10.70         12.89         2.42 o                         
  -2  11   1         70.57         63.32         5.42 o                         
  -1  11   1       1063.56       1104.98        14.80 o                         
   0  11   1        483.10        468.51         8.47 o                         
   1  11   1         17.08         20.47         2.44 o                         
   2  11   1         94.68         91.05         4.05 o                         
   3  11   1          3.38          8.06         1.92 o                         
   4  11   1        496.43        502.33         8.43 o                         
   5  11   1         24.55         15.99         3.05 o                         
   6  11   1          6.63          1.70         3.00 o                         
   7  11   1         85.10         95.89         6.90 o                         
   8  11   1          3.19          5.94         4.24 o                         
   9  11   1          3.52          9.96         5.12 o                         
  10  11   1         12.85          9.98         5.27 o                         
 -11  12   1          5.91          6.54        11.89 o                         
 -10  12   1          0.00          0.00         6.11 o                         
  -9  12   1         19.18         13.71         4.71 o                         
  -8  12   1        126.39        130.81         9.63 o                         
  -7  12   1          0.08          0.00         3.01 o                         
  -6  12   1         86.08         84.60         5.19 o                         
  -5  12   1        375.88        387.75        10.10 o                         
  -4  12   1         52.02         59.64         4.43 o                         
  -3  12   1         14.04         12.77         2.77 o                         
  -2  12   1         18.22         18.44         3.03 o                         
  -1  12   1          6.24          8.90         2.68 o                         
   0  12   1        144.52        166.64         5.52 o                         
   1  12   1        260.21        252.03         6.94 o                         
   2  12   1         13.78         16.93         2.46 o                         
   3  12   1       1433.36       1431.45        18.13 o                         
   4  12   1        805.24        828.29        12.54 o                         
   5  12   1         54.05         43.03         3.98 o                         
   6  12   1         19.05         16.34         3.73 o                         
   7  12   1         66.15         69.22         7.03 o                         
   8  12   1          0.09          0.60         4.20 o                         
   9  12   1          7.45          9.67         4.92 o                         
  10  12   1          0.04          1.66         6.44 o                         
 -10  13   1          0.30          5.44         6.79 o                         
  -9  13   1          0.66          0.00         5.39 o                         
  -8  13   1         95.84        109.85         9.59 o                         
  -7  13   1          1.14          0.00         3.31 o                         
  -6  13   1          0.75          0.00         2.77 o                         
  -5  13   1        719.70        749.31        15.63 o                         
  -4  13   1        619.51        648.84        13.23 o                         
  -3  13   1        103.55        103.88         5.46 o                         
  -2  13   1        147.16        152.25         6.22 o                         
  -1  13   1        237.38        257.18        12.96 o                         
   0  13   1         75.00         67.52         4.26 o                         
   1  13   1         11.29          8.53         2.41 o                         
   2  13   1         58.74         66.33         4.05 o                         
   3  13   1       1149.10       1186.96        17.79 o                         
   4  13   1          9.11         10.80         2.85 o                         
   5  13   1          9.75          3.99         2.98 o                         
   6  13   1          0.95          2.03         3.57 o                         
   7  13   1        143.34        151.52        14.23 o                         
   8  13   1          2.10          1.38         4.18 o                         
   9  13   1          2.42          2.12         4.86 o                         
  10  13   1          7.54          2.67         6.23 o                         
 -10  14   1          5.43         13.66         9.42 o                         
  -9  14   1         12.45         14.83         6.00 o                         
  -8  14   1         32.38         30.02         6.37 o                         
  -7  14   1         23.59         24.08         6.41 o                         
  -6  14   1          9.89         10.32         3.57 o                         
  -5  14   1          4.83          2.24         3.02 o                         
  -4  14   1          5.60         14.10         3.90 o                         
  -3  14   1        280.21        255.63         8.54 o                         
  -2  14   1         10.90         13.13         3.03 o                         
  -1  14   1        118.89        114.54         6.84 o                         
   0  14   1        137.04        153.40         6.68 o                         
   1  14   1          5.97          0.64         2.51 o                         
   2  14   1          0.09          0.00         2.23 o                         
   3  14   1         65.03         74.93         5.18 o                         
   4  14   1        131.23        147.31         6.57 o                         
   5  14   1          3.93          4.70         3.29 o                         
   6  14   1          6.52          1.68         4.73 o                         
   7  14   1         22.87         23.13         5.30 o                         
   8  14   1          1.49          4.67         4.44 o                         
   9  14   1          1.52          0.00         7.82 o                         
  -9  15   1         12.61         24.61        10.23 o                         
  -8  15   1          3.00          6.26         5.51 o                         
  -7  15   1          8.59         15.94         5.32 o                         
  -6  15   1          0.03          0.00         3.86 o                         
  -5  15   1        189.87        173.07         8.33 o                         
  -4  15   1       1758.83       1822.84        25.52 o                         
  -3  15   1        465.36        449.19        11.81 o                         
  -2  15   1         15.36          9.87         3.23 o                         
  -1  15   1         11.55          9.29         2.89 o                         
   0  15   1         43.68         45.10         4.86 o                         
   1  15   1         50.73         46.95         4.12 o                         
   2  15   1         13.58          6.62         3.28 o                         
   3  15   1         20.11         21.03         3.71 o                         
   4  15   1        747.36        761.19        19.09 o                         
   5  15   1          0.82          0.00         3.34 o                         
   6  15   1          8.08          4.37         4.32 o                         
   7  15   1         27.85         28.83         5.64 o                         
   8  15   1          7.77         12.29         5.21 o                         
   9  15   1          2.03          4.62         6.01 o                         
  -9  16   1          1.72          8.53         8.95 o                         
  -8  16   1         84.32         91.49        14.45 o                         
  -7  16   1         26.53         31.13         6.71 o                         
  -6  16   1          4.61          1.49         4.27 o                         
  -5  16   1        100.54        106.79         8.03 o                         
  -4  16   1         16.34         22.37         4.06 o                         
  -3  16   1        218.68        224.66        10.30 o                         
  -2  16   1         26.77         23.64         4.40 o                         
  -1  16   1         61.71         55.36         5.71 o                         
   0  16   1          0.75          0.00         3.06 o                         
   1  16   1         34.73         33.97         5.08 o                         
   2  16   1          3.51          1.37         3.13 o                         
   3  16   1        984.29        998.27        26.47 o                         
   4  16   1        274.33        271.68        10.63 o                         
   5  16   1          1.76          3.59         4.08 o                         
   6  16   1         32.07         28.23         5.74 o                         
   7  16   1          1.17          2.64         4.68 o                         
   8  16   1         18.50          7.93         6.21 o                         
  -9  17   1          0.12          5.52        10.89 o                         
  -8  17   1          3.83          6.60         7.72 o                         
  -7  17   1         10.66         21.28         8.21 o                         
  -6  17   1         18.85         14.69         5.25 o                         
  -5  17   1         17.25         20.10         5.30 o                         
  -4  17   1         66.33         83.66         6.90 o                         
  -3  17   1         10.33          9.30         3.67 o                         
  -2  17   1         13.21         10.87         4.00 o                         
  -1  17   1        170.02        140.36         8.76 o                         
   0  17   1        134.20        129.83         7.38 o                         
   1  17   1          9.31          5.91         3.82 o                         
   2  17   1        398.56        336.59        23.16 o                         
   3  17   1        116.76        137.70        10.37 o                         
   4  17   1         33.60         29.87         4.31 o                         
   5  17   1         18.46         20.29         5.35 o                         
   6  17   1         34.93         51.86         8.24 o                         
   7  17   1          0.47         12.21         7.46 o                         
   8  17   1          0.60          4.32         6.21 o                         
  -8  18   1          0.71          6.37         8.81 o                         
  -7  18   1         28.11         30.15         9.13 o                         
  -6  18   1          1.15          2.76         6.28 o                         
  -5  18   1         19.04         20.74         5.86 o                         
  -4  18   1         56.84         69.92         6.76 o                         
  -3  18   1         48.54         49.06         6.07 o                         
  -2  18   1         81.26         90.95         7.87 o                         
  -1  18   1        146.23        126.60         7.63 o                         
   0  18   1        228.02        221.86        11.53 o                         
   1  18   1        100.09         91.04         8.72 o                         
   2  18   1         94.39        108.82         8.96 o                         
   3  18   1         19.37         23.68         5.25 o                         
   4  18   1          9.80         12.76         5.50 o                         
   5  18   1         26.31         22.31         9.53 o                         
   6  18   1         65.26         97.54        12.95 o                         
   7  18   1         26.17         33.11         9.34 o                         
  -7  19   1         49.85         61.20        11.56 o                         
  -6  19   1         18.27         24.40         7.85 o                         
  -5  19   1          7.66         11.20         6.71 o                         
  -4  19   1        124.56        124.70        14.11 o                         
  -3  19   1         69.56         74.22         7.67 o                         
  -2  19   1         24.70         24.66         5.82 o                         
  -1  19   1          2.91          5.09         4.78 o                         
   0  19   1          1.12          0.00         4.10 o                         
   1  19   1         19.26         32.91         5.98 o                         
   2  19   1         33.32         31.77         7.63 o                         
   3  19   1         88.17         76.32         7.53 o                         
   4  19   1        135.08        129.19        16.58 o                         
   5  19   1          9.34         11.53         7.52 o                         
   6  19   1          0.51          4.30         7.53 o                         
   7  19   1          2.50         16.43         8.40 o                         
  -7  20   1          1.38         10.69         9.24 o                         
  -6  20   1          5.23          8.07         7.31 o                         
  -5  20   1          1.92         10.01         6.91 o                         
  -4  20   1          9.50          9.90         6.33 o                         
  -3  20   1          0.55          3.42         4.83 o                         
  -2  20   1          0.07          4.99         4.91 o                         
  -1  20   1         41.13         40.96         6.52 o                         
   0  20   1        193.12        223.21        14.61 o                         
   1  20   1          0.00          0.10         5.39 o                         
   2  20   1         41.13         42.49         7.54 o                         
   3  20   1         19.38         20.09         7.04 o                         
   4  20   1          0.18          8.74         7.50 o                         
   5  20   1          2.37          2.90         7.35 o                         
   6  20   1         34.65         69.10        15.79 o                         
  -6  21   1          3.64          5.12         8.24 o                         
  -5  21   1         31.37         26.85         8.10 o                         
  -4  21   1        129.11        137.64        13.61 o                         
  -3  21   1          6.89         10.42         6.79 o                         
  -2  21   1         35.24         44.07         8.04 o                         
  -1  21   1         39.21         42.04         7.82 o                         
   0  21   1          6.17         14.26         6.58 o                         
   1  21   1         47.82         44.87         8.05 o                         
   2  21   1          0.99          6.85         6.35 o                         
   3  21   1         11.40          3.58         6.25 o                         
   4  21   1          9.81         18.10         7.38 o                         
   5  21   1          4.68         14.17         8.67 o                         
  -4  22   1          0.16         21.79         9.01 o                         
  -3  22   1         47.07         48.96        10.91 o                         
  -2  22   1          5.41         12.69        11.89 o                         
  -1  22   1         14.01         21.07         7.73 o                         
   0  22   1          1.78          8.39         6.73 o                         
   1  22   1          4.72         14.47         8.26 o                         
   2  22   1          1.89          4.05         6.66 o                         
   3  22   1          7.29         15.51         7.52 o                         
   4  22   1          0.06          0.00         8.29 o                         
  -3  23   1          1.45         10.08         8.50 o                         
  -2  23   1          7.90         27.94        11.05 o                         
  -1  23   1          7.56         28.67        12.98 o                         
   0  23   1         11.21         22.04         8.47 o                         
   1  23   1          0.00          6.87         9.22 o                         
   2  23   1          1.75         10.48         9.18 o                         
 -12   0   2          0.07          0.00        11.96 o                         
 -11   0   2          6.46          8.91         9.33 o                         
 -10   0   2         56.42         63.86         6.80 o                         
  -9   0   2         23.57         15.85         4.37 o                         
  -8   0   2         85.61         84.29         8.20 o                         
  -7   0   2         76.93         75.96         7.32 o                         
  -6   0   2        481.18        519.06        12.76 o                         
  -5   0   2       2658.71       2712.18        37.20 o                         
  -4   0   2        958.05        905.52        15.92 o                         
  -3   0   2        254.81        255.61         5.74 o                         
  -2   0   2        279.29        283.94         6.14 o                         
  -1   0   2       3709.84       3530.60        53.22 o                         
   0   0   2      18105.83      17696.58       514.97 o                         
   1   0   2          0.33          0.00         0.78 o                         
   2   0   2        321.18        290.63         7.06 o                         
   3   0   2         11.80          8.75         1.64 o                         
   4   0   2        161.25        164.89         4.97 o                         
   5   0   2        498.72        519.21        11.02 o                         
   6   0   2          0.43          0.00         2.20 o                         
   7   0   2       3148.41       3114.06        63.79 o                         
   8   0   2          0.02          0.00         5.85 o                         
   9   0   2          3.41          3.54         5.03 o                         
  10   0   2         77.72         61.74        12.11 o                         
  11   0   2          7.50          7.13         7.33 o                         
 -12   1   2         18.98         16.92         9.29 o                         
 -11   1   2          0.08          0.00         5.89 o                         
 -10   1   2         18.54         19.60         3.90 o                         
  -9   1   2          0.61          0.00         2.49 o                         
  -8   1   2        211.83        214.70         6.80 o                         
  -7   1   2         12.20         11.83         2.31 o                         
  -6   1   2         89.92         97.36         4.50 o                         
  -5   1   2       1451.58       1519.30        18.29 o                         
  -4   1   2        612.20        584.69         7.55 o                         
  -3   1   2        133.95        123.83         2.89 o                         
  -2   1   2       2254.91       2164.12        21.73 o                         
  -1   1   2      15138.79      14386.74       177.68 o                         
   0   1   2       1641.43       1555.69        38.09 o                         
   1   1   2          0.37          0.00         1.14 o                         
   2   1   2         58.05         62.03         2.25 o                         
   3   1   2       2492.52       2678.56        23.15 o                         
   4   1   2        251.54        253.05         4.50 o                         
   5   1   2          4.09          3.53         1.47 o                         
   6   1   2          0.08          0.16         1.73 o                         
   7   1   2         78.80         95.75         5.63 o                         
   8   1   2        285.11        272.27        10.98 o                         
   9   1   2        133.65        115.98         9.15 o                         
  10   1   2          2.21          1.30         4.31 o                         
  11   1   2          9.84          8.21         5.23 o                         
 -12   2   2          0.05          0.00         7.95 o                         
 -11   2   2          4.90          0.00         5.97 o                         
 -10   2   2         92.35         87.86         5.57 o                         
  -9   2   2         24.32         30.61         3.74 o                         
  -8   2   2         59.18         60.13         7.17 o                         
  -7   2   2         84.18         86.64         4.51 o                         
  -6   2   2        162.90        166.28         5.65 o                         
  -5   2   2       2889.24       3075.14        31.08 o                         
  -4   2   2        123.26        131.89         3.56 o                         
  -3   2   2          1.70          0.46         1.29 o                         
  -2   2   2         35.80         38.20         2.35 o                         
  -1   2   2      26024.29      25154.33       272.84 o                         
   0   2   2       7408.55       7092.69        69.52 o                         
   1   2   2         41.89         43.25         1.90 o                         
   2   2   2         46.45         38.45         1.52 o                         
   3   2   2        490.61        564.61         6.48 o                         
   4   2   2        104.17        115.08         3.66 o                         
   5   2   2         29.43         34.96         2.45 o                         
   6   2   2        133.16        124.99         4.48 o                         
   7   2   2        330.54        324.81         9.58 o                         
   8   2   2        213.40        202.30         9.88 o                         
   9   2   2         13.33          8.34         3.87 o                         
  10   2   2         63.25         67.82         7.19 o                         
  11   2   2        185.47        257.40        21.08 o                         
 -12   3   2         21.78         43.42        10.87 o                         
 -11   3   2          3.21          0.00         5.43 o                         
 -10   3   2        305.97        335.39         9.34 o                         
  -9   3   2          5.78         13.12         3.23 o                         
  -8   3   2         19.53         10.44         2.92 o                         
  -7   3   2         13.75         14.05         2.59 o                         
  -6   3   2        177.72        200.37         5.92 o                         
  -5   3   2        525.70        575.94         8.94 o                         
  -4   3   2        295.70        300.45         4.94 o                         
  -3   3   2         28.51         25.37         1.70 o                         
  -2   3   2        796.32        744.67         9.34 o                         
  -1   3   2      34785.51      31937.23       480.34 o                         
   0   3   2        152.09        157.35         3.25 o                         
   1   3   2         49.31         43.78         1.67 o                         
   2   3   2        912.29        878.15         9.53 o                         
   3   3   2         65.71         76.06         2.62 o                         
   4   3   2        295.30        308.22         5.50 o                         
   5   3   2         17.87         13.48         1.74 o                         
   6   3   2          2.71          5.79         1.69 o                         
   7   3   2         45.01         34.81         4.81 o                         
   8   3   2          0.39          5.11         3.63 o                         
   9   3   2          1.76          0.00         3.53 o                         
  10   3   2          3.64          4.47         4.29 o                         
  11   3   2          1.39          0.00         5.17 o                         
 -12   4   2         29.82         15.07        11.83 o                         
 -11   4   2          7.80         15.98         6.28 o                         
 -10   4   2          6.99          3.48         4.39 o                         
  -9   4   2        195.89        201.07        10.37 o                         
  -8   4   2         30.24         25.96         3.46 o                         
  -7   4   2          7.33          3.70         2.34 o                         
  -6   4   2         40.23         34.46         3.05 o                         
  -5   4   2        429.21        475.68         8.03 o                         
  -4   4   2        475.62        508.69         6.84 o                         
  -3   4   2        982.99        953.80        10.03 o                         
  -2   4   2        721.19        701.85         8.14 o                         
  -1   4   2       1589.09       1614.29        14.77 o                         
   0   4   2          6.33          9.62         1.11 o                         
   1   4   2        363.42        356.82         4.67 o                         
   2   4   2        694.44        692.94         7.68 o                         
   3   4   2        519.57        493.94         6.24 o                         
   4   4   2          5.03          3.38         1.34 o                         
   5   4   2        183.84        196.15         5.14 o                         
   6   4   2         40.77         41.58         3.12 o                         
   7   4   2         15.94          8.23         3.36 o                         
   8   4   2         48.24         52.80         5.11 o                         
   9   4   2          0.79          0.00         3.59 o                         
  10   4   2          8.28          6.46         4.54 o                         
  11   4   2          0.24          0.00         4.84 o                         
 -12   5   2         17.50          6.88         9.89 o                         
 -11   5   2         14.31         12.87         6.09 o                         
 -10   5   2         10.18         12.29         4.85 o                         
  -9   5   2        272.11        301.86        12.59 o                         
  -8   5   2          0.99          0.00         2.35 o                         
  -7   5   2         16.41         20.01         2.89 o                         
  -6   5   2        119.42        118.45         5.42 o                         
  -5   5   2         59.64         60.96         3.40 o                         
  -4   5   2        902.79        969.04        11.36 o                         
  -3   5   2         64.86         54.68         2.35 o                         
  -2   5   2       1287.32       1253.37        12.51 o                         
  -1   5   2       1010.28       1029.85        10.61 o                         
   0   5   2         16.35         23.11         1.28 o                         
   1   5   2        158.12        177.53         3.87 o                         
   2   5   2        171.52        193.68         3.26 o                         
   3   5   2        846.87        868.80         9.56 o                         
   4   5   2        731.00        811.74        10.04 o                         
   5   5   2          8.23          6.12         1.77 o                         
   6   5   2          7.55          7.72         2.24 o                         
   7   5   2          0.69          0.00         2.92 o                         
   8   5   2          3.83          3.68         3.10 o                         
   9   5   2         21.06         18.76         4.74 o                         
  10   5   2          1.95          8.92         4.85 o                         
  11   5   2         99.80        116.41        10.37 o                         
 -12   6   2          2.65          0.00        11.20 o                         
 -11   6   2         13.30         13.04         7.32 o                         
 -10   6   2          6.38          6.87         5.14 o                         
  -9   6   2          5.95          5.83         3.14 o                         
  -8   6   2          8.65          4.50         2.74 o                         
  -7   6   2         26.83         27.36         3.20 o                         
  -6   6   2         54.41         44.45         3.63 o                         
  -5   6   2         86.02         94.00         3.97 o                         
  -4   6   2          0.03          0.00         1.36 o                         
  -3   6   2         81.23         84.35         3.01 o                         
  -2   6   2       1082.90       1075.04        13.00 o                         
  -1   6   2         48.78         45.88         2.44 o                         
   0   6   2        438.58        423.05         5.28 o                         
   1   6   2         50.13         46.69         2.49 o                         
   2   6   2         81.82         83.26         3.49 o                         
   3   6   2        639.35        654.80         8.63 o                         
   4   6   2          4.20          6.98         1.79 o                         
   5   6   2          0.08          0.35         1.73 o                         
   6   6   2          0.70          0.00         2.11 o                         
   7   6   2        249.02        229.60         9.03 o                         
   8   6   2        105.62         89.01         6.93 o                         
   9   6   2          0.38          0.00         3.45 o                         
  10   6   2          0.08          0.00         4.12 o                         
  11   6   2         44.87         77.50         9.17 o                         
 -12   7   2         29.83         26.25        11.44 o                         
 -11   7   2          3.74          2.05         6.49 o                         
 -10   7   2          3.28          0.00         4.93 o                         
  -9   7   2          7.41          7.41         3.48 o                         
  -8   7   2         87.67         79.31         5.06 o                         
  -7   7   2          0.95          0.00         2.15 o                         
  -6   7   2         68.10         73.18         4.33 o                         
  -5   7   2         83.89         88.86         4.17 o                         
  -4   7   2         28.47         29.73         2.45 o                         
  -3   7   2         39.70         51.83         2.89 o                         
  -2   7   2       1199.47       1210.51        12.84 o                         
  -1   7   2       2733.87       2809.32        28.59 o                         
   0   7   2         70.36         76.82         2.70 o                         
   1   7   2         72.41         68.73         2.97 o                         
   2   7   2         15.07         12.25         1.76 o                         
   3   7   2       1500.72       1605.91        16.15 o                         
   4   7   2        332.72        320.42         5.95 o                         
   5   7   2         33.22         32.00         2.37 o                         
   6   7   2         10.01          1.66         2.73 o                         
   7   7   2          0.36          0.00         2.95 o                         
   8   7   2         54.51         50.76         6.43 o                         
   9   7   2         44.57         37.91         5.40 o                         
  10   7   2         15.94         22.73         6.22 o                         
  11   7   2          2.20         11.42         6.20 o                         
 -12   8   2          1.58          0.00        13.22 o                         
 -11   8   2          1.21          1.63         6.42 o                         
 -10   8   2         89.17         97.44         9.00 o                         
  -9   8   2        357.41        347.70        14.34 o                         
  -8   8   2         52.12         37.83         4.09 o                         
  -7   8   2         11.02          7.28         2.66 o                         
  -6   8   2        637.48        694.71        12.16 o                         
  -5   8   2        385.42        380.55         8.89 o                         
  -4   8   2         18.13         14.18         2.31 o                         
  -3   8   2         50.39         59.87         2.95 o                         
  -2   8   2         16.50         22.41         1.87 o                         
  -1   8   2        451.09        500.52         8.04 o                         
   0   8   2        238.27        243.69         4.63 o                         
   1   8   2         69.62         67.84         3.11 o                         
   2   8   2          0.60          0.00         1.40 o                         
   3   8   2       2379.52       2403.28        23.57 o                         
   4   8   2         68.01         74.02         3.34 o                         
   5   8   2          0.48          2.32         1.49 o                         
   6   8   2         12.82          7.43         3.21 o                         
   7   8   2        153.93        143.95         7.86 o                         
   8   8   2         52.36         31.04         4.98 o                         
   9   8   2         58.46         47.13         7.41 o                         
  10   8   2         14.16          4.14         5.33 o                         
 -11   9   2          6.26         16.41         7.52 o                         
 -10   9   2        108.86        102.70         9.33 o                         
  -9   9   2          7.04          7.96         4.94 o                         
  -8   9   2        146.55        132.28         7.05 o                         
  -7   9   2        104.39         99.16         5.46 o                         
  -6   9   2        146.64        134.27         6.21 o                         
  -5   9   2        206.00        224.47         7.17 o                         
  -4   9   2         53.35         53.79         3.75 o                         
  -3   9   2        146.71        143.38         4.56 o                         
  -2   9   2          5.30         10.12         2.14 o                         
  -1   9   2        135.60        157.51         4.07 o                         
   0   9   2        232.90        231.60         5.12 o                         
   1   9   2        298.38        287.20         5.95 o                         
   2   9   2          0.90          0.29         1.66 o                         
   3   9   2         21.25         13.85         1.76 o                         
   4   9   2          0.08          0.00         1.64 o                         
   5   9   2         55.72         66.42         4.22 o                         
   6   9   2          7.16          8.26         3.42 o                         
   7   9   2         88.71         76.91         6.88 o                         
   8   9   2        164.48        136.64        17.26 o                         
   9   9   2         18.87         14.50         4.86 o                         
  10   9   2          0.10          6.89         5.52 o                         
 -11  10   2          2.67          0.00         6.18 o                         
 -10  10   2          9.01          7.22         5.93 o                         
  -9  10   2        132.13        147.18        10.26 o                         
  -8  10   2          9.80          0.58         3.38 o                         
  -7  10   2        237.07        243.76         9.05 o                         
  -6  10   2          0.43          0.00         2.60 o                         
  -5  10   2        223.28        241.29         7.61 o                         
  -4  10   2         24.73         33.75         3.42 o                         
  -3  10   2         64.74         67.80         3.67 o                         
  -2  10   2         80.34         66.32         3.34 o                         
  -1  10   2       1013.58       1072.91        12.73 o                         
   0  10   2        148.37        165.11         4.87 o                         
   1  10   2          5.65          3.93         1.87 o                         
   2  10   2        120.23        113.09         4.46 o                         
   3  10   2          0.95          3.47         1.96 o                         
   4  10   2         48.71         53.78         3.37 o                         
   5  10   2          5.16          1.14         2.55 o                         
   6  10   2          6.10          0.91         3.05 o                         
   7  10   2         36.52         31.78         5.17 o                         
   8  10   2         26.61         31.10         5.50 o                         
   9  10   2          2.31          2.99         4.33 o                         
  10  10   2          0.32          0.00         5.32 o                         
 -11  11   2          7.08          3.21         7.21 o                         
 -10  11   2          1.50          0.00         5.94 o                         
  -9  11   2         48.47         33.22         6.57 o                         
  -8  11   2         10.42          3.17         3.46 o                         
  -7  11   2         22.93         24.81         4.54 o                         
  -6  11   2         26.43         12.44         3.16 o                         
  -5  11   2       1375.54       1380.42        19.78 o                         
  -4  11   2        214.28        229.80         7.83 o                         
  -3  11   2         67.71         72.59         3.96 o                         
  -2  11   2         25.11         26.26         3.08 o                         
  -1  11   2        752.10        774.92        10.82 o                         
   0  11   2         12.75         11.36         1.79 o                         
   1  11   2         32.90         32.17         3.06 o                         
   2  11   2          1.55          6.98         1.88 o                         
   3  11   2          0.56          0.91         2.07 o                         
   4  11   2        364.64        361.00         8.51 o                         
   5  11   2          8.15          8.85         3.32 o                         
   6  11   2          5.45          0.00         3.18 o                         
   7  11   2          1.48          2.35         3.74 o                         
   8  11   2          0.88          0.60         4.26 o                         
   9  11   2         14.40         26.72         5.71 o                         
  10  11   2          0.10          4.36         5.61 o                         
 -11  12   2         25.38         24.21        11.94 o                         
 -10  12   2         28.97         20.23         7.62 o                         
  -9  12   2        141.20        138.67        12.69 o                         
  -8  12   2          1.89          0.00         4.39 o                         
  -7  12   2         16.54          8.52         4.07 o                         
  -6  12   2         25.19         34.61         4.95 o                         
  -5  12   2       2084.93       2105.01        27.29 o                         
  -4  12   2        463.46        433.87         9.75 o                         
  -3  12   2          0.56          0.00         1.82 o                         
  -2  12   2          0.09          0.00         2.02 o                         
  -1  12   2       1175.77       1196.59        15.98 o                         
   0  12   2         34.85         31.10         2.73 o                         
   1  12   2         20.68         17.69         3.20 o                         
   2  12   2        474.06        471.04        12.11 o                         
   3  12   2         21.75         21.52         3.30 o                         
   4  12   2        799.65        782.88        14.73 o                         
   5  12   2        190.17        207.60         9.39 o                         
   6  12   2         19.23          9.37         4.18 o                         
   7  12   2        674.96        631.84        17.70 o                         
   8  12   2         10.56         12.84         4.95 o                         
   9  12   2          1.27          2.06         6.55 o                         
 -10  13   2         26.76         22.33         7.77 o                         
  -9  13   2         93.04        105.69        10.20 o                         
  -8  13   2         99.11        122.69         9.48 o                         
  -7  13   2          1.85          0.00         3.52 o                         
  -6  13   2          1.19          0.23         3.64 o                         
  -5  13   2        367.19        410.91        16.24 o                         
  -4  13   2         17.41         14.59         3.38 o                         
  -3  13   2         11.34          6.04         2.46 o                         
  -2  13   2         96.72        123.26         5.39 o                         
  -1  13   2          3.77          1.55         2.07 o                         
   0  13   2         97.42         95.29         4.35 o                         
   1  13   2         67.62         61.55         5.01 o                         
   2  13   2        227.78        223.73         9.05 o                         
   3  13   2       1026.06       1010.48        22.46 o                         
   4  13   2        512.68        506.55        15.05 o                         
   5  13   2        212.70        223.54        11.29 o                         
   6  13   2         17.68          7.92         4.18 o                         
   7  13   2         43.88         50.21         6.69 o                         
   8  13   2         33.75         28.04         5.83 o                         
   9  13   2         28.99         22.00         6.96 o                         
 -10  14   2         21.22         11.64         7.60 o                         
  -9  14   2          0.04          3.24         6.22 o                         
  -8  14   2         19.68         17.35         6.05 o                         
  -7  14   2          3.32          2.26         5.07 o                         
  -6  14   2          2.02          0.00         3.80 o                         
  -5  14   2         11.09          5.29         4.57 o                         
  -4  14   2        108.62        108.19         6.88 o                         
  -3  14   2          1.99          0.00         2.79 o                         
  -2  14   2          0.89          0.00         2.89 o                         
  -1  14   2         88.68        103.58         6.74 o                         
   0  14   2        221.65        223.89         8.05 o                         
   1  14   2          0.82          0.00         3.02 o                         
   2  14   2         38.74         46.44         5.15 o                         
   3  14   2        393.24        395.83        11.24 o                         
   4  14   2        613.93        635.84        16.95 o                         
   5  14   2          3.08          0.00         3.52 o                         
   6  14   2         63.39         65.87         7.15 o                         
   7  14   2          5.35          4.45         4.51 o                         
   8  14   2          7.02         10.58         5.09 o                         
   9  14   2          3.93         12.47         6.44 o                         
 -10  15   2         19.24         28.30         9.18 o                         
  -9  15   2          0.17          5.81         6.53 o                         
  -8  15   2         53.68         54.61         8.14 o                         
  -7  15   2          0.79          0.00         4.75 o                         
  -6  15   2         16.00         17.55         4.94 o                         
  -5  15   2        454.03        485.11        14.21 o                         
  -4  15   2         60.39         51.72         7.64 o                         
  -3  15   2          0.07          0.00         2.79 o                         
  -2  15   2         46.79         49.91         4.94 o                         
  -1  15   2         35.67         42.51         4.56 o                         
   0  15   2         20.55         22.68         4.03 o                         
   1  15   2         24.64         27.36         4.81 o                         
   2  15   2        243.48        247.48        11.01 o                         
   3  15   2          0.24          1.50         4.23 o                         
   4  15   2        441.18        441.33        12.89 o                         
   5  15   2         17.15         11.70         4.62 o                         
   6  15   2          1.22          0.00         3.90 o                         
   7  15   2          6.90          9.09         4.89 o                         
   8  15   2         18.26         20.84         5.92 o                         
  -9  16   2         35.39         68.81        16.45 o                         
  -8  16   2         10.14          7.88         6.33 o                         
  -7  16   2         12.81          9.12         5.74 o                         
  -6  16   2         64.59         79.14         8.09 o                         
  -5  16   2        115.27        119.14         7.89 o                         
  -4  16   2        435.20        458.93        12.91 o                         
  -3  16   2         55.03         48.46         4.83 o                         
  -2  16   2         94.54         85.98         7.48 o                         
  -1  16   2          0.90          0.00         3.07 o                         
   0  16   2          8.81          5.57         3.48 o                         
   1  16   2         14.50         12.04         4.46 o                         
   2  16   2          6.83          2.12         4.00 o                         
   3  16   2        308.17        367.99        15.95 o                         
   4  16   2         26.83         30.64         6.32 o                         
   5  16   2          3.42          2.69         4.44 o                         
   6  16   2         35.94         36.87         6.36 o                         
   7  16   2          4.69         11.50         5.13 o                         
   8  16   2         31.50         48.06         7.41 o                         
  -9  17   2        169.52        219.83        21.53 o                         
  -8  17   2         18.91         25.25         7.79 o                         
  -7  17   2         29.13         26.35         6.58 o                         
  -6  17   2        211.68        226.47        12.67 o                         
  -5  17   2        131.27        139.06         9.94 o                         
  -4  17   2         54.47         60.36         6.37 o                         
  -3  17   2         14.42         12.32         3.74 o                         
  -2  17   2         37.38         26.21         4.87 o                         
  -1  17   2          3.93          3.52         3.72 o                         
   0  17   2         64.94         57.79         6.44 o                         
   1  17   2         75.60         76.22         7.29 o                         
   2  17   2         18.64         14.46         5.16 o                         
   3  17   2       1378.72       1486.88        40.56 o                         
   4  17   2          0.10          2.70         4.76 o                         
   5  17   2          5.22          2.20         5.28 o                         
   6  17   2         12.89         20.84         5.67 o                         
   7  17   2         17.80         15.99         5.67 o                         
  -8  18   2          3.32         17.27         9.94 o                         
  -7  18   2         16.35         22.99         6.90 o                         
  -6  18   2        257.57        310.84        15.06 o                         
  -5  18   2         69.69         65.01         7.74 o                         
  -4  18   2         70.09         72.49         6.86 o                         
  -3  18   2          4.08         11.83         3.99 o                         
  -2  18   2         12.08          2.59         3.99 o                         
  -1  18   2         66.00         60.02         6.93 o                         
   0  18   2         98.83         88.56         7.99 o                         
   1  18   2          3.65          1.48         4.63 o                         
   2  18   2         14.23         14.21         5.36 o                         
   3  18   2         80.72         89.51         9.15 o                         
   4  18   2          0.79          7.23         4.92 o                         
   5  18   2         34.26         27.37         7.79 o                         
   6  18   2          9.35         14.71         6.43 o                         
   7  18   2         26.53         38.82         9.79 o                         
  -7  19   2          0.62          4.67         8.49 o                         
  -6  19   2          0.13          6.26         6.32 o                         
  -5  19   2        121.76        146.21        10.78 o                         
  -4  19   2          3.39          6.77         6.40 o                         
  -3  19   2         17.14         13.44         4.53 o                         
  -2  19   2          0.30          0.00         4.37 o                         
  -1  19   2         46.71         40.40         7.30 o                         
   0  19   2          4.13          4.38         4.92 o                         
   1  19   2          0.56          0.00         4.81 o                         
   2  19   2         43.55         58.22         7.48 o                         
   3  19   2         41.52         48.48         8.32 o                         
   4  19   2         13.95         20.39         6.41 o                         
   5  19   2         21.54         22.21         7.00 o                         
   6  19   2          4.42         14.71         8.45 o                         
  -6  20   2         16.64         22.71         9.62 o                         
  -5  20   2         53.88         50.41         8.12 o                         
  -4  20   2        140.40        156.86        11.76 o                         
  -3  20   2          8.28          8.21         5.56 o                         
  -2  20   2         11.83          6.51         6.63 o                         
  -1  20   2          4.41          0.00         5.68 o                         
   0  20   2         12.89          8.51         5.96 o                         
   1  20   2          1.97          5.63         5.36 o                         
   2  20   2         92.57        107.45         9.77 o                         
   3  20   2          1.23          8.20         5.37 o                         
   4  20   2         20.14         30.64         9.18 o                         
   5  20   2          8.63          0.00         6.94 o                         
  -5  21   2         65.68         71.36        13.68 o                         
  -4  21   2          0.02         12.97         7.28 o                         
  -3  21   2         23.54         24.34         7.34 o                         
  -2  21   2         11.09         11.79        10.24 o                         
  -1  21   2         10.95          8.19         6.74 o                         
   0  21   2         23.19         30.90         8.22 o                         
   1  21   2          0.79          6.36         6.43 o                         
   2  21   2          6.51         11.98         7.52 o                         
   3  21   2          6.75         13.86         6.94 o                         
   4  21   2         20.46         28.50         9.65 o                         
  -4  22   2          0.38          9.39        10.57 o                         
  -3  22   2          1.72          7.67         6.53 o                         
  -2  22   2         41.57         29.35         8.52 o                         
  -1  22   2          4.22          4.65         6.84 o                         
   0  22   2         19.65         22.13         8.15 o                         
   1  22   2         11.23         18.82         7.41 o                         
   2  22   2         38.69         56.46         9.72 o                         
   3  22   2         21.56         37.50         8.95 o                         
  -2  23   2         26.34         23.85         8.52 o                         
  -1  23   2          4.02          4.99         7.21 o                         
   0  23   2          2.06          1.95         7.11 o                         
   1  23   2          0.92          9.24         7.25 o                         
 -12   1   3          0.41          5.00         8.29 o                         
 -11   1   3         31.77         33.08         6.09 o                         
 -10   1   3         58.94         50.69         4.76 o                         
  -9   1   3        192.79        185.06         8.81 o                         
  -8   1   3        285.17        265.39         8.32 o                         
  -7   1   3          0.01          0.00         1.97 o                         
  -6   1   3        236.30        258.19         6.39 o                         
  -5   1   3        726.26        702.46         9.09 o                         
  -4   1   3        105.62         97.62         3.71 o                         
  -3   1   3          9.36          8.15         1.39 o                         
  -2   1   3        483.91        448.15         8.23 o                         
  -1   1   3         44.98         53.52         3.81 o                         
   0   1   3         33.08         31.94         6.13 o                         
   1   1   3        147.53        131.31         7.30 o                         
   2   1   3       2237.07       2295.54        27.96 o                         
   3   1   3        535.66        543.73         7.11 o                         
   4   1   3         50.69         40.56         1.89 o                         
   5   1   3         34.75         37.22         2.68 o                         
   6   1   3        117.68        123.63         5.22 o                         
   7   1   3         24.28         15.76         4.23 o                         
   8   1   3         40.23         29.35         4.72 o                         
   9   1   3          0.32          1.37         3.62 o                         
  10   1   3          3.66          4.28         4.25 o                         
  11   1   3          4.26         11.15         5.34 o                         
 -12   2   3         11.80          0.00         7.94 o                         
 -11   2   3          1.76          7.65         5.39 o                         
 -10   2   3         98.50        105.06         7.53 o                         
  -9   2   3        769.54        775.61        15.39 o                         
  -8   2   3         15.94         17.00         3.05 o                         
  -7   2   3         25.62         29.91         3.29 o                         
  -6   2   3          3.67          3.70         1.90 o                         
  -5   2   3        897.22        902.34        11.51 o                         
  -4   2   3         46.68         46.45         3.04 o                         
  -3   2   3         15.78         14.07         1.62 o                         
  -2   2   3         44.69         47.07         2.57 o                         
  -1   2   3       1209.94       1249.72        16.15 o                         
   0   2   3       2341.14       2129.54        76.00 o                         
   1   2   3        195.88        195.68         5.32 o                         
   2   2   3         13.60         20.92         1.92 o                         
   3   2   3        823.17        925.64        12.12 o                         
   4   2   3        642.91        679.79         9.06 o                         
   5   2   3         35.68         35.45         3.03 o                         
   6   2   3        208.17        199.79         6.53 o                         
   7   2   3       1621.35       1608.85        27.32 o                         
   8   2   3          0.69          0.00         3.35 o                         
   9   2   3         13.49          6.92         4.51 o                         
  10   2   3          9.85         11.94         4.81 o                         
  11   2   3         29.15         29.74         6.32 o                         
 -12   3   3          0.90          0.00         8.14 o                         
 -11   3   3         18.77         20.06         9.32 o                         
 -10   3   3        459.00        451.63        13.10 o                         
  -9   3   3        530.74        575.86        13.15 o                         
  -8   3   3        342.63        344.11         8.64 o                         
  -7   3   3         18.65         12.48         2.50 o                         
  -6   3   3        367.24        360.73         7.45 o                         
  -5   3   3         30.48         34.76         2.49 o                         
  -4   3   3       1029.15        977.35        13.19 o                         
  -3   3   3        183.14        185.15         4.33 o                         
  -2   3   3        400.88        402.33         6.63 o                         
  -1   3   3         33.04         21.47         1.79 o                         
   0   3   3        966.40        959.72        13.78 o                         
   1   3   3          8.80         10.01         1.91 o                         
   2   3   3          9.40         16.63         1.71 o                         
   3   3   3       1193.37       1395.24        15.24 o                         
   4   3   3        142.38        156.33         3.94 o                         
   5   3   3         42.83         42.39         3.11 o                         
   6   3   3        130.85        138.54         6.96 o                         
   7   3   3        629.18        648.96        17.93 o                         
   8   3   3        132.86        119.33         7.75 o                         
   9   3   3          3.37          0.71         3.81 o                         
  10   3   3         20.84         29.30         5.59 o                         
 -12   4   3          0.30          0.00         7.07 o                         
 -11   4   3         17.74          5.46         7.64 o                         
 -10   4   3          4.27         14.27         3.96 o                         
  -9   4   3        492.84        551.47        12.94 o                         
  -8   4   3         22.99         26.08         3.88 o                         
  -7   4   3         26.58         19.25         2.83 o                         
  -6   4   3          6.69          5.71         1.98 o                         
  -5   4   3          5.43          3.28         1.54 o                         
  -4   4   3         15.95         14.68         2.04 o                         
  -3   4   3          3.38          6.16         1.52 o                         
  -2   4   3        344.74        363.78         5.79 o                         
  -1   4   3       4143.35       4127.43        40.67 o                         
   0   4   3        280.50        259.21         8.12 o                         
   1   4   3         51.54         47.54         2.91 o                         
   2   4   3        125.79        133.61         3.75 o                         
   3   4   3        133.53        155.20         4.48 o                         
   4   4   3         12.36         12.04         1.66 o                         
   5   4   3        237.21        239.44         5.60 o                         
   6   4   3        743.04        808.35        13.59 o                         
   7   4   3         96.18        110.36         6.47 o                         
   8   4   3         54.65         35.73         4.99 o                         
   9   4   3         66.07         59.81         9.07 o                         
  10   4   3          0.22          0.00         3.77 o                         
 -12   5   3          0.92          2.85         7.30 o                         
 -11   5   3          4.56          3.71         6.21 o                         
 -10   5   3        135.91        135.16        10.34 o                         
  -9   5   3        112.85        102.95         6.55 o                         
  -8   5   3         27.84         31.26         4.12 o                         
  -7   5   3        231.96        228.52         6.98 o                         
  -6   5   3        100.27        100.13         4.66 o                         
  -5   5   3         49.77         57.17         3.02 o                         
  -4   5   3        121.80        109.88         4.19 o                         
  -3   5   3        713.93        786.35         9.57 o                         
  -2   5   3          6.93          2.41         1.26 o                         
  -1   5   3          2.48          3.52         1.40 o                         
   0   5   3        668.98        671.90         8.79 o                         
   1   5   3        269.40        271.13         5.66 o                         
   2   5   3        230.51        217.31         4.61 o                         
   3   5   3        216.57        226.28         4.41 o                         
   4   5   3          5.37          2.73         1.50 o                         
   5   5   3        144.82        133.21         4.68 o                         
   6   5   3        971.83        960.24        20.57 o                         
   7   5   3        471.62        448.72        11.51 o                         
   8   5   3          2.95          2.68         3.46 o                         
   9   5   3         61.48         47.72         6.05 o                         
  10   5   3         12.02         13.60         5.47 o                         
 -12   6   3         23.53         27.83         8.51 o                         
 -11   6   3         23.87         10.19         6.99 o                         
 -10   6   3         38.73         42.18         5.42 o                         
  -9   6   3        262.05        243.25         9.56 o                         
  -8   6   3          6.65          0.17         2.91 o                         
  -7   6   3         46.83         41.38         3.72 o                         
  -6   6   3        126.29        114.95         5.02 o                         
  -5   6   3        285.13        289.60         6.74 o                         
  -4   6   3       1465.14       1429.81        15.66 o                         
  -3   6   3        173.71        194.43         4.60 o                         
  -2   6   3       2728.14       2905.72        27.68 o                         
  -1   6   3          3.81          7.06         1.15 o                         
   0   6   3        210.40        209.88         4.29 o                         
   1   6   3        171.20        171.58         5.79 o                         
   2   6   3        209.00        204.04         3.73 o                         
   3   6   3          2.44          0.11         1.29 o                         
   4   6   3         43.81         45.18         2.64 o                         
   5   6   3        174.95        174.85         5.56 o                         
   6   6   3          3.51          2.18         2.72 o                         
   7   6   3         34.47         38.24         4.64 o                         
   8   6   3         14.68         13.68         4.15 o                         
   9   6   3          8.32          9.92         5.11 o                         
  10   6   3         24.70         30.94         6.53 o                         
 -12   7   3          0.56          0.00         6.92 o                         
 -11   7   3          0.00          0.16         6.28 o                         
 -10   7   3         61.64         60.70         6.70 o                         
  -9   7   3         51.88         64.36         6.57 o                         
  -8   7   3        102.06        111.27         6.89 o                         
  -7   7   3        265.56        271.00         9.34 o                         
  -6   7   3         25.08         20.25         2.82 o                         
  -5   7   3        381.02        380.27         7.36 o                         
  -4   7   3        163.21        187.27         5.75 o                         
  -3   7   3       1117.55       1123.08        12.54 o                         
  -2   7   3         26.67         18.82         2.08 o                         
  -1   7   3       2305.58       2357.93        21.98 o                         
   0   7   3        186.60        209.99         3.83 o                         
   1   7   3        235.46        237.38         5.65 o                         
   2   7   3         73.26         70.35         2.94 o                         
   3   7   3        864.12        885.39        10.28 o                         
   4   7   3          4.55          2.53         1.83 o                         
   5   7   3         90.45         96.59         5.03 o                         
   6   7   3          3.44          3.03         2.98 o                         
   7   7   3          6.30          7.84         3.55 o                         
   8   7   3          3.77          3.80         3.62 o                         
   9   7   3         76.57         91.50         9.75 o                         
  10   7   3          0.41          1.52         5.08 o                         
 -12   8   3          3.16          2.88         8.28 o                         
 -11   8   3         11.36          9.42         7.14 o                         
 -10   8   3          4.37          0.61         5.08 o                         
  -9   8   3        108.16        114.10         8.19 o                         
  -8   8   3         12.25         11.21         3.93 o                         
  -7   8   3        122.93        133.88         7.12 o                         
  -6   8   3        687.89        688.70        13.66 o                         
  -5   8   3         64.33         80.71         4.08 o                         
  -4   8   3        117.43        110.88         4.49 o                         
  -3   8   3          5.88          8.00         1.81 o                         
  -2   8   3         39.56         39.81         2.69 o                         
  -1   8   3        268.69        309.65         6.92 o                         
   0   8   3       1321.30       1403.60        16.36 o                         
   1   8   3        127.51        124.62         5.54 o                         
   2   8   3         17.79         13.92         1.98 o                         
   3   8   3         63.07         65.99         3.27 o                         
   4   8   3         16.30         16.82         2.24 o                         
   5   8   3          9.83          5.89         2.74 o                         
   6   8   3        701.20        676.77        16.12 o                         
   7   8   3         42.50         35.15         9.24 o                         
   8   8   3         18.91         16.34         4.39 o                         
   9   8   3          0.30          0.00         4.59 o                         
  10   8   3          8.63         13.86         6.02 o                         
 -11   9   3         11.75         17.28         7.57 o                         
 -10   9   3        157.76        146.63        12.64 o                         
  -9   9   3         43.64         34.92         7.69 o                         
  -8   9   3          4.37          5.55         4.11 o                         
  -7   9   3          7.75          9.40         3.67 o                         
  -6   9   3         24.31         27.24         4.94 o                         
  -5   9   3        475.32        500.93         9.33 o                         
  -4   9   3         47.09         46.39         3.33 o                         
  -3   9   3        107.72        114.87         4.48 o                         
  -2   9   3         67.29         60.35         3.31 o                         
  -1   9   3         12.08          4.56         1.76 o                         
   0   9   3          1.43          4.19         1.65 o                         
   1   9   3          6.20          1.16         1.62 o                         
   2   9   3        158.27        155.96         5.34 o                         
   3   9   3        363.87        384.41         7.39 o                         
   4   9   3        161.69        151.25         6.70 o                         
   5   9   3          3.24          0.00         2.95 o                         
   6   9   3         13.27          5.82         3.66 o                         
   7   9   3         78.77         70.92         8.36 o                         
   8   9   3          5.32          3.19         5.25 o                         
   9   9   3          4.93          0.00         4.59 o                         
  10   9   3         62.84         97.60        15.47 o                         
 -11  10   3         16.24         30.76         8.47 o                         
 -10  10   3         36.03         42.54        10.89 o                         
  -9  10   3         29.12         21.09         5.50 o                         
  -8  10   3         23.41         22.66         4.75 o                         
  -7  10   3          5.77          0.08         3.53 o                         
  -6  10   3          8.65          0.41         3.57 o                         
  -5  10   3          6.99          6.57         3.17 o                         
  -4  10   3         79.75         86.97         4.99 o                         
  -3  10   3          8.85          6.94         2.14 o                         
  -2  10   3        158.22        172.11         5.53 o                         
  -1  10   3         14.27         17.79         2.25 o                         
   0  10   3          4.30          3.13         1.74 o                         
   1  10   3        356.40        360.34         6.97 o                         
   2  10   3        825.31        816.97        12.02 o                         
   3  10   3        604.21        612.12         9.98 o                         
   4  10   3        151.95        163.41         7.04 o                         
   5  10   3         14.51         12.16         4.48 o                         
   6  10   3          9.67          3.86         3.48 o                         
   7  10   3         39.60         29.08         4.97 o                         
   8  10   3          0.03          2.43         4.02 o                         
   9  10   3         31.93         27.57         7.29 o                         
 -11  11   3          0.02          5.92         7.14 o                         
 -10  11   3          4.62         14.76         7.08 o                         
  -9  11   3         41.70         43.36         6.56 o                         
  -8  11   3          7.09          0.00         3.91 o                         
  -7  11   3         15.54          8.50         4.16 o                         
  -6  11   3        636.49        638.83        15.01 o                         
  -5  11   3         93.66        110.14         6.71 o                         
  -4  11   3        727.12        712.72        13.27 o                         
  -3  11   3         42.43         47.47         3.51 o                         
  -2  11   3        196.03        210.93         6.00 o                         
  -1  11   3         30.02         42.03         3.06 o                         
   0  11   3         39.92         31.00         3.02 o                         
   1  11   3         52.42         59.76         3.59 o                         
   2  11   3        611.12        617.40        10.92 o                         
   3  11   3        202.31        211.13         7.50 o                         
   4  11   3          0.05          0.00         2.86 o                         
   5  11   3          0.04          0.00         3.06 o                         
   6  11   3         20.91         13.96         4.45 o                         
   7  11   3         69.80         78.63        11.26 o                         
   8  11   3         12.13          6.52         4.23 o                         
   9  11   3          0.03          0.00         5.07 o                         
 -11  12   3         48.17         59.27        11.10 o                         
 -10  12   3         63.42         70.24        14.17 o                         
  -9  12   3         22.97         19.63         6.60 o                         
  -8  12   3          6.65          0.00         4.22 o                         
  -7  12   3         17.15         10.28         5.10 o                         
  -6  12   3         15.12         18.10         5.02 o                         
  -5  12   3        750.90        765.24        20.91 o                         
  -4  12   3        298.29        303.96         9.81 o                         
  -3  12   3          3.62          3.31         2.90 o                         
  -2  12   3        256.04        246.97         6.75 o                         
  -1  12   3        383.86        385.37         9.08 o                         
   0  12   3          0.58          0.00         2.23 o                         
   1  12   3         61.06         65.34         4.00 o                         
   2  12   3        106.75        111.47         5.88 o                         
   3  12   3        240.29        220.99         9.03 o                         
   4  12   3          2.90          4.11         3.35 o                         
   5  12   3         10.99          6.06         3.83 o                         
   6  12   3         53.85         54.62         7.95 o                         
   7  12   3         19.98         21.59         6.83 o                         
   8  12   3          8.39         13.91         4.95 o                         
   9  12   3         10.57         14.99         6.08 o                         
 -10  13   3          4.31         20.94         7.95 o                         
  -9  13   3          0.02          0.00         5.46 o                         
  -8  13   3          1.11          0.00         4.35 o                         
  -7  13   3         17.69         21.04         4.96 o                         
  -6  13   3         21.79         17.77         4.77 o                         
  -5  13   3         91.19         76.43         6.55 o                         
  -4  13   3        652.99        639.66        14.50 o                         
  -3  13   3          7.88          1.32         3.29 o                         
  -2  13   3        199.86        202.50         7.96 o                         
  -1  13   3        525.98        529.80        10.81 o                         
   0  13   3         22.37         14.76         3.82 o                         
   1  13   3         19.16         12.03         3.73 o                         
   2  13   3        919.05        907.60        18.20 o                         
   3  13   3        107.00         91.22         6.86 o                         
   4  13   3         25.54         32.51         4.64 o                         
   5  13   3          1.82          0.00         3.66 o                         
   6  13   3         11.71         11.89         4.67 o                         
   7  13   3         44.24         52.39         6.75 o                         
   8  13   3          3.34         17.07         5.25 o                         
 -10  14   3          9.04         15.49         7.72 o                         
  -9  14   3          0.43          8.11         6.45 o                         
  -8  14   3          1.42          0.00         5.65 o                         
  -7  14   3         68.68         74.22         7.44 o                         
  -6  14   3        103.58        101.27         7.59 o                         
  -5  14   3          0.93          0.00         3.76 o                         
  -4  14   3         55.92         60.43         6.92 o                         
  -3  14   3         41.80         26.85         4.65 o                         
  -2  14   3         16.71         12.39         3.75 o                         
  -1  14   3         54.70         68.72         6.92 o                         
   0  14   3         97.05        100.38         7.39 o                         
   1  14   3         15.15          9.49         4.19 o                         
   2  14   3          0.16          1.90         3.28 o                         
   3  14   3          3.38          6.47         3.63 o                         
   4  14   3          0.78          5.13         3.52 o                         
   5  14   3          3.93          3.47         4.18 o                         
   6  14   3         26.57         27.53         5.52 o                         
   7  14   3         10.47          8.33         4.63 o                         
   8  14   3          5.48         11.11         7.97 o                         
  -9  15   3         70.67         81.15        10.56 o                         
  -8  15   3          4.78          0.00         5.60 o                         
  -7  15   3          0.05          0.00         4.28 o                         
  -6  15   3          0.00          0.00         4.38 o                         
  -5  15   3         12.25         10.42         4.51 o                         
  -4  15   3          7.55          0.00         4.67 o                         
  -3  15   3          4.82          0.45         3.59 o                         
  -2  15   3        432.38        402.23        14.90 o                         
  -1  15   3        121.64        106.88         7.61 o                         
   0  15   3         17.67         11.30         4.70 o                         
   1  15   3          7.82          5.24         4.53 o                         
   2  15   3         12.58         14.47         4.79 o                         
   3  15   3        252.35        254.53        10.72 o                         
   4  15   3         27.19         21.03         5.02 o                         
   5  15   3         42.26         47.01         6.27 o                         
   6  15   3         35.48         39.22         6.56 o                         
   7  15   3         15.29         14.48         5.18 o                         
   8  15   3          0.37          0.67         5.01 o                         
  -9  16   3         21.50         22.11         8.03 o                         
  -8  16   3         26.06         33.51         7.69 o                         
  -7  16   3          4.54          8.27         6.05 o                         
  -6  16   3         50.87         59.19         7.05 o                         
  -5  16   3        278.14        252.22        21.70 o                         
  -4  16   3        132.57        150.94         9.32 o                         
  -3  16   3         72.89         75.45         6.99 o                         
  -2  16   3          3.89          0.00         4.34 o                         
  -1  16   3        404.12        361.41        16.70 o                         
   0  16   3         78.93         75.28         7.68 o                         
   1  16   3          5.66          3.44         4.33 o                         
   2  16   3          0.02          0.00         4.09 o                         
   3  16   3         29.62         41.19         6.43 o                         
   4  16   3          1.25          2.60         4.50 o                         
   5  16   3         75.54         69.07        11.21 o                         
   6  16   3          5.89          7.26         4.71 o                         
   7  16   3          0.28          0.00         4.72 o                         
  -8  17   3         49.91         63.41        10.75 o                         
  -7  17   3          5.71          9.76         6.54 o                         
  -6  17   3          3.70          0.00         6.40 o                         
  -5  17   3        266.02        296.55        16.46 o                         
  -4  17   3         29.57         25.52         5.47 o                         
  -3  17   3         20.57         23.10         5.39 o                         
  -2  17   3         30.59         15.52         5.76 o                         
  -1  17   3         14.48          9.53         5.14 o                         
   0  17   3         17.18         11.58         5.31 o                         
   1  17   3         71.51         60.66         7.34 o                         
   2  17   3        115.72        118.02         9.57 o                         
   3  17   3         59.68         64.85         7.48 o                         
   4  17   3         25.89         23.70         6.84 o                         
   5  17   3          2.36          0.00         4.18 o                         
   6  17   3         15.45         13.18         5.59 o                         
   7  17   3         13.39         22.55         6.25 o                         
  -8  18   3          0.01          0.00         9.68 o                         
  -7  18   3         17.92         15.93         7.28 o                         
  -6  18   3         43.93         57.78         8.45 o                         
  -5  18   3         30.67         19.46         5.77 o                         
  -4  18   3         19.74         25.21         5.76 o                         
  -3  18   3          6.44          0.00         4.89 o                         
  -2  18   3         17.03          9.73         5.53 o                         
  -1  18   3         28.25          7.51         5.50 o                         
   0  18   3          0.00          0.00         4.64 o                         
   1  18   3         75.20         77.66         8.49 o                         
   2  18   3        101.60         91.89         8.75 o                         
   3  18   3        227.22        248.89        14.06 o                         
   4  18   3          5.06          6.84         6.31 o                         
   5  18   3         79.42         88.22         9.91 o                         
   6  18   3          0.61          0.00         4.87 o                         
  -7  19   3         11.96         20.20         7.66 o                         
  -6  19   3          8.65          9.21         6.65 o                         
  -5  19   3         55.11         66.49         8.74 o                         
  -4  19   3          2.31          3.23         5.57 o                         
  -3  19   3         25.79         17.32         5.76 o                         
  -2  19   3          0.02          0.00         5.08 o                         
  -1  19   3          6.57          4.02         5.34 o                         
   0  19   3          7.45          4.23         5.40 o                         
   1  19   3         17.24         22.52         6.10 o                         
   2  19   3        111.13        110.44        11.10 o                         
   3  19   3        182.98        172.06        14.94 o                         
   4  19   3         33.07         41.99         9.31 o                         
   5  19   3         16.46         27.05         7.11 o                         
  -6  20   3         10.31         10.85         7.06 o                         
  -5  20   3         90.52         96.15        11.79 o                         
  -4  20   3          8.47          8.87         6.88 o                         
  -3  20   3          0.01          0.00         5.08 o                         
  -2  20   3         12.79         13.11         6.17 o                         
  -1  20   3          1.41          0.00         5.15 o                         
   0  20   3         82.31        108.06        13.80 o                         
   1  20   3          8.41          1.17         5.40 o                         
   2  20   3         21.83         16.99         6.21 o                         
   3  20   3          5.39          4.80         6.35 o                         
   4  20   3         18.63         21.80         7.63 o                         
  -5  21   3         11.68         10.53         8.40 o                         
  -4  21   3        111.29        142.21        13.77 o                         
  -3  21   3          0.75          0.00         5.69 o                         
  -2  21   3         11.09          8.24         7.22 o                         
  -1  21   3         84.13         82.78         9.43 o                         
   0  21   3         13.29         14.60         6.79 o                         
   1  21   3         20.32         23.28         6.57 o                         
   2  21   3         11.37         16.60         6.38 o                         
   3  21   3         73.80         61.65         9.44 o                         
  -3  22   3          7.15          8.02         6.98 o                         
  -2  22   3          1.05          0.00         6.21 o                         
  -1  22   3         16.59          9.03         9.62 o                         
   0  22   3          3.73          3.21         6.70 o                         
   1  22   3          7.73         12.22         7.87 o                         
   2  22   3        122.08        137.99        13.53 o                         
 -12   0   4          1.02          0.00        12.13 o                         
 -11   0   4          0.52          1.25         6.96 o                         
 -10   0   4         12.36          9.72         7.79 o                         
  -9   0   4        107.53         97.86        12.54 o                         
  -8   0   4          2.45          0.00         4.93 o                         
  -7   0   4         41.34         41.24         7.03 o                         
  -6   0   4       2705.90       2763.11        44.80 o                         
  -5   0   4        917.23        926.05        18.23 o                         
  -4   0   4         35.82         35.25         4.47 o                         
  -3   0   4          5.29          0.00         3.85 o                         
  -2   0   4        569.03        511.33        15.98 o                         
  -1   0   4         78.02         63.37        12.65 o                         
   0   0   4        126.57        129.19        15.72 o                         
   1   0   4        164.22        145.25        16.75 o                         
   2   0   4       1899.00       1818.64        51.17 o                         
   3   0   4          0.50          0.00         2.55 o                         
   4   0   4        163.73        170.23         4.84 o                         
   5   0   4          5.21          4.00         2.21 o                         
   6   0   4        401.12        419.62        25.26 o                         
   7   0   4         14.18         11.69         5.10 o                         
   8   0   4          7.83          4.97         5.24 o                         
   9   0   4         41.22         49.16        10.65 o                         
  10   0   4         63.75        105.67        12.37 o                         
 -12   1   4          0.33          0.00         7.15 o                         
 -11   1   4         21.04         20.60         4.77 o                         
 -10   1   4         21.29         24.38         5.42 o                         
  -9   1   4         13.68          6.44         4.79 o                         
  -8   1   4          3.18          0.88         3.62 o                         
  -7   1   4         86.73         98.98         6.45 o                         
  -6   1   4          0.94          1.32         2.11 o                         
  -5   1   4        214.02        232.25         6.44 o                         
  -4   1   4          0.93          0.00         1.44 o                         
  -3   1   4        568.75        578.25         9.67 o                         
  -2   1   4         48.94         41.97         2.97 o                         
  -1   1   4         49.34         46.87         6.22 o                         
   0   1   4         11.79          4.48         3.23 o                         
   1   1   4         17.35         15.24         3.75 o                         
   2   1   4        584.66        615.06        14.81 o                         
   3   1   4         36.31         34.52         2.32 o                         
   4   1   4        149.20        154.54         3.47 o                         
   5   1   4         50.98         48.39         2.52 o                         
   6   1   4         15.25         11.27         2.83 o                         
   7   1   4         12.82          7.83         3.46 o                         
   8   1   4          7.94          5.94         3.64 o                         
   9   1   4          8.26          4.98         3.93 o                         
  10   1   4          6.69          6.47         4.66 o                         
 -12   2   4          5.11          0.00         7.67 o                         
 -11   2   4          7.27         12.04         5.34 o                         
 -10   2   4          3.60          9.53         4.60 o                         
  -9   2   4          0.02          0.00         3.30 o                         
  -8   2   4         18.36         18.20         4.59 o                         
  -7   2   4         16.29         16.12         3.90 o                         
  -6   2   4          0.89          0.00         2.03 o                         
  -5   2   4        134.21        158.76         5.37 o                         
  -4   2   4          4.80          2.08         1.59 o                         
  -3   2   4          8.10          8.56         2.22 o                         
  -2   2   4        283.48        274.75         8.99 o                         
  -1   2   4        449.35        458.11        11.02 o                         
   0   2   4        223.45        216.19         9.66 o                         
   1   2   4         72.99         84.02         6.91 o                         
   2   2   4         29.12         32.23         2.82 o                         
   3   2   4         91.72         95.56         4.05 o                         
   4   2   4          0.61          0.65         1.27 o                         
   5   2   4         18.25         15.60         2.74 o                         
   6   2   4        558.18        555.55        11.12 o                         
   7   2   4         15.45         19.20         3.78 o                         
   8   2   4          5.26          2.40         3.56 o                         
   9   2   4          0.33          1.10         3.76 o                         
  10   2   4         13.99         11.51         5.35 o                         
 -12   3   4          0.33          0.00         7.65 o                         
 -11   3   4         14.74         22.43         5.66 o                         
 -10   3   4         36.96         37.86         5.76 o                         
  -9   3   4          4.29          5.54         3.81 o                         
  -8   3   4         51.44         44.32         5.19 o                         
  -7   3   4        333.59        348.59        10.85 o                         
  -6   3   4        277.35        285.80         7.81 o                         
  -5   3   4        364.61        364.03         7.42 o                         
  -4   3   4         27.93         24.58         2.36 o                         
  -3   3   4        887.22        849.82        11.23 o                         
  -2   3   4         14.54         19.85         2.27 o                         
  -1   3   4       3521.99       3430.98        47.95 o                         
   0   3   4        115.76        116.27         5.55 o                         
   1   3   4          5.68          3.31         1.65 o                         
   2   3   4          1.83          0.00         1.97 o                         
   3   3   4        309.58        301.90         5.55 o                         
   4   3   4         15.18         18.43         1.92 o                         
   5   3   4         16.37         13.01         2.22 o                         
   6   3   4        351.17        395.95         8.91 o                         
   7   3   4          1.13          4.71         3.26 o                         
   8   3   4         20.70         23.28         4.44 o                         
   9   3   4         32.70         32.55         5.78 o                         
  10   3   4          7.31         16.40         5.68 o                         
 -12   4   4          1.67          0.00         6.91 o                         
 -11   4   4         18.96         20.29         5.55 o                         
 -10   4   4          2.57         10.32         4.60 o                         
  -9   4   4         38.27         45.33         6.05 o                         
  -8   4   4         22.93         18.05         4.22 o                         
  -7   4   4         22.12         21.93         3.75 o                         
  -6   4   4          0.00          0.00         2.14 o                         
  -5   4   4          0.02          0.00         1.76 o                         
  -4   4   4         12.16         13.60         2.07 o                         
  -3   4   4         18.91         17.56         2.11 o                         
  -2   4   4       7421.94       7505.61        98.16 o                         
  -1   4   4       2635.88       2592.78        35.91 o                         
   0   4   4         24.00         18.37         2.82 o                         
   1   4   4         20.09         24.92         2.93 o                         
   2   4   4         97.64         97.60         3.92 o                         
   3   4   4          1.26          0.47         1.65 o                         
   4   4   4         33.28         36.40         2.33 o                         
   5   4   4          9.90          0.25         2.82 o                         
   6   4   4          2.38          6.57         2.92 o                         
   7   4   4        191.59        194.33         9.15 o                         
   8   4   4        177.64        169.62         9.13 o                         
   9   4   4         20.57         23.63         5.65 o                         
  10   4   4         26.64         25.37         6.13 o                         
 -12   5   4          0.14          0.00         6.70 o                         
 -11   5   4         19.08         19.34         5.52 o                         
 -10   5   4        117.09        120.38         7.94 o                         
  -9   5   4        162.70        152.89         9.49 o                         
  -8   5   4         27.93         21.55         4.80 o                         
  -7   5   4         59.70         63.45         5.34 o                         
  -6   5   4        120.51        127.84         5.53 o                         
  -5   5   4         31.78         32.36         2.69 o                         
  -4   5   4        112.34        115.24         4.35 o                         
  -3   5   4          5.81          2.33         1.71 o                         
  -2   5   4       2560.97       2513.34        28.83 o                         
  -1   5   4        372.82        354.67         7.29 o                         
   0   5   4          8.75          8.60         2.81 o                         
   1   5   4         73.32         80.14         4.67 o                         
   2   5   4        126.75        120.97         3.79 o                         
   3   5   4         11.07         16.44         2.13 o                         
   4   5   4         43.87         45.07         2.68 o                         
   5   5   4         12.70         12.92         2.86 o                         
   6   5   4        322.73        300.57         8.57 o                         
   7   5   4         10.05          9.82         3.64 o                         
   8   5   4          6.99          4.83         4.19 o                         
   9   5   4          8.87          9.79         4.96 o                         
 -12   6   4          4.87          2.40         7.27 o                         
 -11   6   4         22.00         24.02         6.58 o                         
 -10   6   4          7.80         10.15         4.87 o                         
  -9   6   4         14.90         15.49         4.63 o                         
  -8   6   4         56.08         53.63         7.38 o                         
  -7   6   4         22.13         20.51         4.15 o                         
  -6   6   4         40.58         49.37         4.41 o                         
  -5   6   4         47.69         46.43         3.17 o                         
  -4   6   4          6.53          5.35         1.77 o                         
  -3   6   4         83.96         82.09         3.44 o                         
  -2   6   4       2316.70       2314.42        23.90 o                         
  -1   6   4        214.86        226.39         5.41 o                         
   0   6   4        141.91        141.52         4.19 o                         
   1   6   4        117.10        115.43         5.34 o                         
   2   6   4          4.08          3.25         1.78 o                         
   3   6   4          6.67          6.07         1.76 o                         
   4   6   4         15.44         18.47         2.34 o                         
   5   6   4         40.79         45.76         3.80 o                         
   6   6   4          1.81          5.54         3.42 o                         
   7   6   4        133.17        119.20         8.86 o                         
   8   6   4         61.67         54.22         6.76 o                         
   9   6   4          1.72          2.27         4.54 o                         
 -12   7   4         20.38         12.23         8.22 o                         
 -11   7   4         17.57         16.00         6.67 o                         
 -10   7   4         74.42         86.30         7.74 o                         
  -9   7   4         51.75         43.11         5.87 o                         
  -8   7   4        156.38        146.11         8.38 o                         
  -7   7   4        234.11        229.70        12.41 o                         
  -6   7   4          2.49          0.00         2.71 o                         
  -5   7   4          0.98          0.00         2.10 o                         
  -4   7   4         97.42        100.20         4.56 o                         
  -3   7   4         19.35         15.94         2.87 o                         
  -2   7   4        661.28        684.75         9.32 o                         
  -1   7   4          8.33          7.55         1.68 o                         
   0   7   4          3.38          4.32         1.97 o                         
   1   7   4          1.86          0.00         1.63 o                         
   2   7   4        302.72        292.56         5.85 o                         
   3   7   4         10.87          6.56         1.72 o                         
   4   7   4         70.96         63.29         3.84 o                         
   5   7   4          2.26          0.00         2.56 o                         
   6   7   4        128.79        120.93         7.37 o                         
   7   7   4          0.85          0.00         3.52 o                         
   8   7   4         28.33         20.57         5.30 o                         
   9   7   4          0.25          1.96         4.55 o                         
 -11   8   4         63.53         74.86        10.67 o                         
 -10   8   4         67.96         82.89         7.66 o                         
  -9   8   4         14.58          9.55         4.75 o                         
  -8   8   4         47.15         45.08         5.66 o                         
  -7   8   4         60.40         65.68         6.08 o                         
  -6   8   4        264.95        269.78         9.84 o                         
  -5   8   4          4.92          4.74         2.37 o                         
  -4   8   4         27.30         32.91         3.49 o                         
  -3   8   4        395.23        395.50         7.13 o                         
  -2   8   4       1213.45       1247.30        15.79 o                         
  -1   8   4         82.09         75.08         3.48 o                         
   0   8   4         11.90          9.14         1.46 o                         
   1   8   4        308.11        304.44         5.88 o                         
   2   8   4          9.71          9.93         1.91 o                         
   3   8   4        599.80        618.30        10.01 o                         
   4   8   4         18.29         16.16         3.18 o                         
   5   8   4         13.93          7.71         3.32 o                         
   6   8   4         52.61         48.12         5.28 o                         
   7   8   4         27.37         23.04         4.82 o                         
   8   8   4          5.46          3.75         4.43 o                         
   9   8   4          0.01          5.00         4.70 o                         
 -11   9   4          0.60          0.00         6.90 o                         
 -10   9   4         10.13          7.03         5.27 o                         
  -9   9   4          1.84          0.00         4.42 o                         
  -8   9   4         13.26          9.14         4.36 o                         
  -7   9   4        164.93        170.65         9.07 o                         
  -6   9   4       1381.53       1424.16        22.91 o                         
  -5   9   4        489.18        454.27        10.58 o                         
  -4   9   4          0.18          2.35         2.22 o                         
  -3   9   4        481.49        492.52         8.30 o                         
  -2   9   4         19.57         25.30         2.97 o                         
  -1   9   4         30.80         27.64         2.56 o                         
   0   9   4          6.54          6.93         1.76 o                         
   1   9   4        196.71        194.48         5.23 o                         
   2   9   4        583.84        608.56         9.97 o                         
   3   9   4         33.76         34.15         3.17 o                         
   4   9   4         50.78         44.50         4.56 o                         
   5   9   4          9.20          0.00         3.42 o                         
   6   9   4        260.01        244.48        10.60 o                         
   7   9   4         30.80         24.04         4.74 o                         
   8   9   4          0.97          1.36         4.45 o                         
   9   9   4          0.04          0.00         4.89 o                         
 -11  10   4         55.00         58.72        10.21 o                         
 -10  10   4         31.61         24.08         6.22 o                         
  -9  10   4          0.93          0.00         4.48 o                         
  -8  10   4          1.45          0.00         4.01 o                         
  -7  10   4         43.46         45.47         5.74 o                         
  -6  10   4        601.05        638.95        14.98 o                         
  -5  10   4        426.02        441.53        15.37 o                         
  -4  10   4         16.84         15.47         3.38 o                         
  -3  10   4          8.27          9.12         2.42 o                         
  -2  10   4        115.56        109.27         4.48 o                         
  -1  10   4         74.79         72.37         3.60 o                         
   0  10   4         86.40         85.11         3.89 o                         
   1  10   4         32.49         21.92         2.85 o                         
   2  10   4       1086.48       1115.39        15.64 o                         
   3  10   4        960.15        968.49        16.59 o                         
   4  10   4        437.22        439.76        11.32 o                         
   5  10   4          2.46          0.00         3.28 o                         
   6  10   4         82.23         77.22         6.76 o                         
   7  10   4          2.37          4.26         4.00 o                         
   8  10   4          2.31          3.33         4.81 o                         
 -11  11   4         13.81         10.59         7.68 o                         
 -10  11   4          3.97          7.92         6.43 o                         
  -9  11   4         63.97         65.95         7.78 o                         
  -8  11   4          0.29          3.16         4.63 o                         
  -7  11   4          1.31          0.00         4.03 o                         
  -6  11   4         36.86         43.43         5.80 o                         
  -5  11   4        149.26        139.77        11.14 o                         
  -4  11   4         18.13          9.42         3.87 o                         
  -3  11   4         62.32         70.38         5.16 o                         
  -2  11   4         29.10         25.51         3.04 o                         
  -1  11   4         14.76         13.69         3.40 o                         
   0  11   4          0.34          0.00         2.06 o                         
   1  11   4         11.55         12.21         2.75 o                         
   2  11   4        223.11        231.16        10.17 o                         
   3  11   4        360.88        358.37         9.72 o                         
   4  11   4        153.54        142.15        10.45 o                         
   5  11   4          1.02          0.00         3.29 o                         
   6  11   4         24.82         18.74         5.66 o                         
   7  11   4         48.93         63.00         6.61 o                         
   8  11   4          5.97          5.89         5.21 o                         
 -10  12   4          0.47          0.00         6.62 o                         
  -9  12   4         12.13          8.32         5.32 o                         
  -8  12   4          6.20          0.00         4.64 o                         
  -7  12   4          0.04          0.00         3.95 o                         
  -6  12   4         63.47         57.32         6.29 o                         
  -5  12   4         49.34         53.14         6.03 o                         
  -4  12   4         35.64         27.18         5.06 o                         
  -3  12   4          8.99         10.12         4.05 o                         
  -2  12   4          2.94          0.00         3.08 o                         
  -1  12   4         17.83         15.08         3.68 o                         
   0  12   4         10.22         13.57         3.86 o                         
   1  12   4         48.62         48.40         4.51 o                         
   2  12   4        571.67        597.01        12.98 o                         
   3  12   4         47.92         35.10         5.87 o                         
   4  12   4         71.36         72.21         6.82 o                         
   5  12   4          5.89         11.31         4.23 o                         
   6  12   4         32.63         24.22         5.21 o                         
   7  12   4         19.74          9.83         4.77 o                         
   8  12   4          0.08          0.00         4.73 o                         
 -10  13   4         21.80         12.68         7.82 o                         
  -9  13   4          0.02          0.00         4.92 o                         
  -8  13   4          0.97          0.15         4.84 o                         
  -7  13   4          0.66          1.05         4.53 o                         
  -6  13   4        100.09         93.22         7.78 o                         
  -5  13   4         90.48         82.70         6.98 o                         
  -4  13   4          0.51          0.00         3.94 o                         
  -3  13   4          3.52          3.03         3.84 o                         
  -2  13   4         45.51         39.17         4.89 o                         
  -1  13   4        184.04        176.96        11.26 o                         
   0  13   4          0.31          0.00         3.40 o                         
   1  13   4        154.74        157.37        10.17 o                         
   2  13   4         33.04         39.25         4.97 o                         
   3  13   4         12.88         16.57         4.16 o                         
   4  13   4          5.19          0.00         3.59 o                         
   5  13   4          0.70          0.00         3.78 o                         
   6  13   4          0.51          3.84         4.23 o                         
   7  13   4          0.08          3.41         4.51 o                         
   8  13   4         10.62         14.59         7.98 o                         
  -9  14   4         84.27         82.89         9.98 o                         
  -8  14   4          5.52          1.43         5.88 o                         
  -7  14   4         12.26          2.84         4.94 o                         
  -6  14   4          0.15          0.00         4.40 o                         
  -5  14   4         38.61         38.43         6.47 o                         
  -4  14   4         35.25         40.44         5.59 o                         
  -3  14   4         43.07         38.13         5.42 o                         
  -2  14   4         53.89         54.23         6.57 o                         
  -1  14   4         39.87         38.11         5.91 o                         
   0  14   4          2.77          0.00         4.04 o                         
   1  14   4         26.01         26.86         5.36 o                         
   2  14   4        232.95        242.11        10.14 o                         
   3  14   4         39.25         37.29         5.13 o                         
   4  14   4          8.19         10.19         4.52 o                         
   5  14   4          6.97          1.96         4.20 o                         
   6  14   4        171.02        170.45        12.63 o                         
   7  14   4         67.89         72.27         9.76 o                         
  -9  15   4          3.95          6.19         6.95 o                         
  -8  15   4          7.49         11.16         5.86 o                         
  -7  15   4         12.46          9.57         5.52 o                         
  -6  15   4          0.47          0.00         4.51 o                         
  -5  15   4          0.15          3.54         4.56 o                         
  -4  15   4         22.86         21.09         5.11 o                         
  -3  15   4         69.09         63.50        10.81 o                         
  -2  15   4         12.38         10.98         5.08 o                         
  -1  15   4        148.71        137.36         9.46 o                         
   0  15   4         80.56         72.39         7.26 o                         
   1  15   4          2.25          0.00         4.40 o                         
   2  15   4         21.81         17.39         4.16 o                         
   3  15   4          0.03          0.00         3.65 o                         
   4  15   4          4.89          3.24         4.44 o                         
   5  15   4          5.79          0.00         4.51 o                         
   6  15   4         27.49         38.81         6.31 o                         
   7  15   4         23.55         33.06         6.38 o                         
  -8  16   4         13.46          4.06         6.66 o                         
  -7  16   4         16.24          6.74         5.41 o                         
  -6  16   4          9.90          7.12         5.18 o                         
  -5  16   4          4.36          3.38         4.63 o                         
  -4  16   4         19.99         16.51         5.11 o                         
  -3  16   4         22.03         21.58         6.00 o                         
  -2  16   4         45.89         35.10         6.53 o                         
  -1  16   4          5.08          0.00         4.19 o                         
   0  16   4         76.10         57.72         7.17 o                         
   1  16   4         22.09         27.08         6.06 o                         
   2  16   4          1.77          3.14         4.30 o                         
   3  16   4        124.28        150.57         9.78 o                         
   4  16   4          0.43          1.72         4.40 o                         
   5  16   4          2.98          3.53         4.86 o                         
   6  16   4         68.68         62.45        12.53 o                         
  -8  17   4          0.04          0.00         6.63 o                         
  -7  17   4          8.72          9.70         5.87 o                         
  -6  17   4         12.42         14.52         5.81 o                         
  -5  17   4         72.96         84.00         8.00 o                         
  -4  17   4          2.78          1.73         5.20 o                         
  -3  17   4         43.94         38.02         9.32 o                         
  -2  17   4         91.16         58.32         9.77 o                         
  -1  17   4          0.30          0.00         4.43 o                         
   0  17   4          1.41          0.52         5.04 o                         
   1  17   4         13.38         13.46         5.53 o                         
   2  17   4          0.01          0.00         6.25 o                         
   3  17   4         79.81         67.29         8.54 o                         
   4  17   4          9.61          0.00         4.63 o                         
   5  17   4         14.68         11.07         5.52 o                         
  -7  18   4          1.06          0.00         6.46 o                         
  -6  18   4        249.61        295.51        18.29 o                         
  -5  18   4          5.39          2.98         5.75 o                         
  -4  18   4          0.01          0.00         5.68 o                         
  -3  18   4         12.67          1.94         5.62 o                         
  -2  18   4          5.16          3.13         5.66 o                         
  -1  18   4          3.50          2.61         5.32 o                         
   0  18   4          4.12          2.31         5.21 o                         
   1  18   4         68.14         59.83         7.71 o                         
   2  18   4         70.49         89.59        10.72 o                         
   3  18   4        297.35        319.95        19.34 o                         
   4  18   4          0.03          0.00         5.68 o                         
   5  18   4         13.96          7.69         5.52 o                         
  -6  19   4         44.61         50.16        10.18 o                         
  -5  19   4         98.70         88.18         9.78 o                         
  -4  19   4         15.56         11.31         6.28 o                         
  -3  19   4          0.00          0.00         5.42 o                         
  -2  19   4          7.36          0.00         5.53 o                         
  -1  19   4          3.57          2.13         5.58 o                         
   0  19   4          1.13          0.00         5.97 o                         
   1  19   4         34.92         34.99         7.44 o                         
   2  19   4        165.32        166.29        12.73 o                         
   3  19   4          0.51          4.75         6.50 o                         
   4  19   4          9.25         14.46         6.99 o                         
  -5  20   4         34.68         37.03         9.43 o                         
  -4  20   4          6.65          0.00         7.69 o                         
  -3  20   4         21.15         24.90         6.81 o                         
  -2  20   4          6.18          0.00         5.73 o                         
  -1  20   4          2.81          0.00         5.21 o                         
   0  20   4         16.18         12.19         6.26 o                         
   1  20   4          8.60          8.74         6.18 o                         
   2  20   4        255.09        273.98        25.16 o                         
   3  20   4          4.09          8.49         6.91 o                         
  -4  21   4          0.89          1.20         7.73 o                         
  -3  21   4          0.05          0.00         5.47 o                         
  -2  21   4          0.17          0.00         6.44 o                         
  -1  21   4          2.85          5.90         6.45 o                         
   0  21   4          4.01          0.00         5.94 o                         
   1  21   4          3.59          0.00         6.02 o                         
 -12   1   5          4.79         10.98         4.94 o                         
 -11   1   5         10.54          8.40         5.03 o                         
 -10   1   5         30.34         26.42         6.61 o                         
  -9   1   5         81.03         85.60         9.02 o                         
  -8   1   5          1.89          0.00         3.92 o                         
  -7   1   5         42.85         32.21         5.65 o                         
  -6   1   5        294.99        284.91        11.04 o                         
  -5   1   5         24.31         31.80         2.93 o                         
  -4   1   5        100.54        103.26         4.28 o                         
  -3   1   5        100.00         95.81         4.47 o                         
  -2   1   5         46.65         47.19         6.98 o                         
  -1   1   5         54.84         58.68         9.40 o                         
   0   1   5         14.06          8.02         4.53 o                         
   1   1   5         39.70         49.83         7.82 o                         
   2   1   5        825.13        850.25        19.94 o                         
   3   1   5        447.05        461.37        13.42 o                         
   4   1   5         20.82         20.55         1.92 o                         
   5   1   5          2.39          0.48         1.81 o                         
   6   1   5         98.36        107.27         5.88 o                         
   7   1   5          5.78          4.34         3.30 o                         
   8   1   5          0.10          2.74         3.57 o                         
   9   1   5         15.88          8.92         4.70 o                         
 -12   2   5         16.83         21.30         6.24 o                         
 -11   2   5         54.03         53.97         7.01 o                         
 -10   2   5          5.36         10.21         4.80 o                         
  -9   2   5         37.68         41.14         8.58 o                         
  -8   2   5         53.15         45.19         6.44 o                         
  -7   2   5         48.10         56.39         6.96 o                         
  -6   2   5        195.42        198.62         9.19 o                         
  -5   2   5          9.20          6.22         2.18 o                         
  -4   2   5          2.69          2.73         1.74 o                         
  -3   2   5        184.95        184.37         6.14 o                         
  -2   2   5         62.52         58.88         4.28 o                         
  -1   2   5        555.10        542.50        18.77 o                         
   0   2   5          0.00          0.00         3.64 o                         
   1   2   5        263.09        286.90        11.91 o                         
   2   2   5          8.42         11.43         4.44 o                         
   3   2   5          5.20          5.64         3.71 o                         
   4   2   5         40.17         39.74         2.48 o                         
   5   2   5          0.10          0.00         1.78 o                         
   6   2   5        316.48        330.23         8.19 o                         
   7   2   5          1.78          2.25         3.49 o                         
   8   2   5         30.78         26.69         7.46 o                         
   9   2   5          0.02          3.22         4.49 o                         
 -12   3   5         10.47         22.65         6.45 o                         
 -11   3   5          2.55          0.00         4.97 o                         
 -10   3   5        181.31        170.31        11.60 o                         
  -9   3   5         55.08         47.27         5.79 o                         
  -8   3   5         14.28          9.48         4.92 o                         
  -7   3   5         18.87         15.53         4.80 o                         
  -6   3   5         26.96         25.30         4.30 o                         
  -5   3   5        172.29        181.10         5.97 o                         
  -4   3   5        177.89        197.71         5.86 o                         
  -3   3   5        304.81        312.13         8.23 o                         
  -2   3   5        250.48        260.01         7.84 o                         
  -1   3   5        524.29        487.41        15.87 o                         
   0   3   5          2.23          0.00         3.63 o                         
   1   3   5        504.15        486.93        15.80 o                         
   2   3   5         14.66         17.67         6.15 o                         
   3   3   5         51.46         58.84         2.99 o                         
   4   3   5          4.68          3.23         1.57 o                         
   5   3   5          3.04          1.22         1.97 o                         
   6   3   5         56.38         52.20         4.39 o                         
   7   3   5          1.43          0.23         3.46 o                         
   8   3   5          7.70         10.80         4.33 o                         
   9   3   5         23.21         18.30         5.52 o                         
 -12   4   5          1.92          6.14         6.87 o                         
 -11   4   5          6.37          3.99         5.40 o                         
 -10   4   5         83.35        112.33         8.43 o                         
  -9   4   5         67.63         67.97         6.39 o                         
  -8   4   5          4.46          8.82         4.12 o                         
  -7   4   5         12.70          9.01         4.61 o                         
  -6   4   5          3.86          0.50         3.41 o                         
  -5   4   5        230.46        224.28         9.40 o                         
  -4   4   5          5.10          3.74         1.95 o                         
  -3   4   5         88.04         95.64         4.64 o                         
  -2   4   5          1.14          0.00         2.59 o                         
  -1   4   5          0.10          0.00         2.76 o                         
   0   4   5         12.79         12.99         3.83 o                         
   1   4   5          4.44          0.00         5.08 o                         
   2   4   5        203.32        204.35         6.47 o                         
   3   4   5          5.64          3.89         2.28 o                         
   4   4   5         31.36         31.62         2.94 o                         
   5   4   5        132.29        129.60         5.67 o                         
   6   4   5        194.37        219.15         8.92 o                         
   7   4   5        100.27        108.80         9.57 o                         
   8   4   5          2.50          5.69         4.21 o                         
   9   4   5          0.07          2.08         4.55 o                         
 -11   5   5         47.21         54.65         7.83 o                         
 -10   5   5        407.43        442.12        15.58 o                         
  -9   5   5        149.20        166.76        10.10 o                         
  -8   5   5        376.47        400.50        17.76 o                         
  -7   5   5        396.49        397.54        12.21 o                         
  -6   5   5        120.92        128.35         7.10 o                         
  -5   5   5          0.23          0.00         1.99 o                         
  -4   5   5         82.19         85.03         4.02 o                         
  -3   5   5          0.47          0.00         2.50 o                         
  -2   5   5        177.51        184.85         6.09 o                         
  -1   5   5        750.91        760.08        14.54 o                         
   0   5   5          0.74          0.00         2.20 o                         
   1   5   5         25.55         31.64         3.39 o                         
   2   5   5         12.82         14.05         2.46 o                         
   3   5   5          3.88          2.37         2.60 o                         
   4   5   5        169.14        173.94         9.67 o                         
   5   5   5         80.36         79.64         4.47 o                         
   6   5   5        456.46        511.07        11.98 o                         
   7   5   5         33.18         40.12         5.35 o                         
   8   5   5         30.35         25.74         5.21 o                         
 -11   6   5         61.22         80.74         7.41 o                         
 -10   6   5        127.48        139.27         9.70 o                         
  -9   6   5         23.32         26.18         5.33 o                         
  -8   6   5         21.95         23.85         4.84 o                         
  -7   6   5         13.82         13.28         4.07 o                         
  -6   6   5         18.29         23.78         4.30 o                         
  -5   6   5          0.07          0.00         2.32 o                         
  -4   6   5         10.62          4.58         2.11 o                         
  -3   6   5          1.04          0.84         1.59 o                         
  -2   6   5        675.57        688.29        11.50 o                         
  -1   6   5         87.30         90.83         4.61 o                         
   0   6   5        212.74        220.12         6.25 o                         
   1   6   5          4.82          6.02         2.25 o                         
   2   6   5         18.06         13.78         2.81 o                         
   3   6   5          0.13          2.52         3.12 o                         
   4   6   5          0.81          0.00         1.94 o                         
   5   6   5        599.37        631.44        12.50 o                         
   6   6   5        295.88        325.08        12.16 o                         
   7   6   5         81.80         73.91         6.77 o                         
   8   6   5          0.91          8.10         4.53 o                         
 -11   7   5          0.51          3.30         5.62 o                         
 -10   7   5         95.34        104.00         8.55 o                         
  -9   7   5          0.78          1.40         4.21 o                         
  -8   7   5         64.22         62.42         6.49 o                         
  -7   7   5         22.06         16.21         4.43 o                         
  -6   7   5          0.81          0.18         3.32 o                         
  -5   7   5         29.15         18.69         3.61 o                         
  -4   7   5         54.77         53.46         3.55 o                         
  -3   7   5          0.13          0.00         1.82 o                         
  -2   7   5        413.08        420.64         6.43 o                         
  -1   7   5        119.33        112.58         4.56 o                         
   0   7   5        184.11        198.57         6.39 o                         
   1   7   5        292.33        296.35        12.43 o                         
   2   7   5        153.85        189.22         8.10 o                         
   3   7   5         11.57          7.74         1.99 o                         
   4   7   5         94.28         99.65         5.32 o                         
   5   7   5        157.87        174.03         7.11 o                         
   6   7   5         17.47         26.24         4.63 o                         
   7   7   5          4.58          0.00         3.77 o                         
   8   7   5          0.90          0.00         4.12 o                         
 -11   8   5          8.46          8.66         5.67 o                         
 -10   8   5          0.45          0.00         5.59 o                         
  -9   8   5         11.64         10.50         4.82 o                         
  -8   8   5          3.24          0.13         4.04 o                         
  -7   8   5         79.96         95.96         7.18 o                         
  -6   8   5          6.76          9.67         4.12 o                         
  -5   8   5         12.40         10.23         3.44 o                         
  -4   8   5         37.30         34.69         4.75 o                         
  -3   8   5         12.27         13.53         2.41 o                         
  -2   8   5          8.11         10.83         2.06 o                         
  -1   8   5         52.70         52.12         2.83 o                         
   0   8   5         70.95         82.61         3.95 o                         
   1   8   5        441.29        485.40        12.95 o                         
   2   8   5        588.24        616.54        13.46 o                         
   3   8   5         77.35         74.33         3.99 o                         
   4   8   5         10.40          7.38         2.92 o                         
   5   8   5         10.43          9.85         3.60 o                         
   6   8   5        109.66         97.49         8.66 o                         
   7   8   5          4.20          2.59         4.12 o                         
   8   8   5          4.07          9.57         5.02 o                         
 -11   9   5         17.25         21.51         6.45 o                         
 -10   9   5         50.06         58.53         7.23 o                         
  -9   9   5         13.69         13.11         5.13 o                         
  -8   9   5          7.05          7.20         4.42 o                         
  -7   9   5         58.49         52.92         6.11 o                         
  -6   9   5        285.28        291.94        11.32 o                         
  -5   9   5        997.06       1025.14        22.56 o                         
  -4   9   5        142.03        147.71         7.00 o                         
  -3   9   5        313.66        311.50         7.32 o                         
  -2   9   5        114.14        115.67         5.14 o                         
  -1   9   5          3.76          3.26         1.72 o                         
   0   9   5          3.99          4.22         1.71 o                         
   1   9   5          1.79          2.60         2.05 o                         
   2   9   5         55.94         53.26         3.41 o                         
   3   9   5         44.09         48.71         4.11 o                         
   4   9   5          5.48          2.53         2.96 o                         
   5   9   5         44.64         48.34         4.93 o                         
   6   9   5         24.60         29.22         4.97 o                         
   7   9   5          3.54          4.45         4.36 o                         
   8   9   5          0.31          0.00         4.48 o                         
 -10  10   5         43.56         36.67         6.72 o                         
  -9  10   5          0.75          0.00         4.72 o                         
  -8  10   5          0.94          1.84         4.53 o                         
  -7  10   5          0.17          2.11         4.23 o                         
  -6  10   5         19.93         26.06         4.93 o                         
  -5  10   5        254.69        271.91        10.52 o                         
  -4  10   5         26.68         22.27         4.01 o                         
  -3  10   5         72.89         60.40         4.71 o                         
  -2  10   5        112.55        115.83         7.33 o                         
  -1  10   5        135.15        140.40         4.99 o                         
   0  10   5         48.86         46.20         3.24 o                         
   1  10   5        206.44        232.00        10.35 o                         
   2  10   5        310.17        307.31         8.20 o                         
   3  10   5         77.88         78.69         5.00 o                         
   4  10   5         16.92         15.91         4.14 o                         
   5  10   5          0.76          0.00         3.45 o                         
   6  10   5         40.30         44.55         5.76 o                         
   7  10   5          8.78         13.64         4.88 o                         
 -10  11   5          6.29         10.79         6.16 o                         
  -9  11   5          0.23          0.00         4.59 o                         
  -8  11   5          7.46          4.33         4.66 o                         
  -7  11   5         53.13         51.54         6.36 o                         
  -6  11   5        284.01        259.11        10.98 o                         
  -5  11   5        242.34        241.34        13.62 o                         
  -4  11   5         37.21         33.41         5.03 o                         
  -3  11   5          0.23          0.09         3.05 o                         
  -2  11   5          0.10          0.00         2.80 o                         
  -1  11   5          0.07          0.64         3.20 o                         
   0  11   5         34.75         26.45         3.64 o                         
   1  11   5        193.59        190.11         7.19 o                         
   2  11   5          1.53          0.00         2.79 o                         
   3  11   5          6.72          2.74         3.18 o                         
   4  11   5          0.63          0.00         3.55 o                         
   5  11   5         15.14         22.81         7.13 o                         
   6  11   5          0.06          4.03         4.06 o                         
   7  11   5          3.34          4.66         4.33 o                         
 -10  12   5         62.67         67.93         8.55 o                         
  -9  12   5          1.03          1.95         5.35 o                         
  -8  12   5          8.58          4.94         5.17 o                         
  -7  12   5          0.04          0.00         4.25 o                         
  -6  12   5         64.68         62.13         6.57 o                         
  -5  12   5          1.52          0.00         3.80 o                         
  -4  12   5        215.68        192.14         9.46 o                         
  -3  12   5        297.23        279.60        10.35 o                         
  -2  12   5         30.76         31.33         4.81 o                         
  -1  12   5          7.62          6.23         4.10 o                         
   0  12   5         13.28          8.30         3.18 o                         
   1  12   5          1.79          0.00         2.83 o                         
   2  12   5        130.02        128.69         7.91 o                         
   3  12   5         49.46         44.12         5.22 o                         
   4  12   5         16.29         17.84         4.46 o                         
   5  12   5          7.35          5.71         4.10 o                         
   6  12   5          6.80          3.70         4.10 o                         
   7  12   5          2.36          4.92         4.66 o                         
  -9  13   5          2.14          0.00         5.81 o                         
  -8  13   5          3.11          0.00         5.13 o                         
  -7  13   5          9.23          1.49         5.02 o                         
  -6  13   5          1.65          3.22         4.46 o                         
  -5  13   5         24.08         39.34         5.71 o                         
  -4  13   5          7.12          3.65         4.21 o                         
  -3  13   5         56.25         45.22         6.32 o                         
  -2  13   5        180.69        177.31        10.15 o                         
  -1  13   5         39.13         26.13         5.33 o                         
   0  13   5          0.92          0.00         3.66 o                         
   1  13   5         82.84         79.90         6.27 o                         
   2  13   5         88.83         79.43         6.20 o                         
   3  13   5          7.12          6.03         4.08 o                         
   4  13   5         43.69         45.88         5.81 o                         
   5  13   5          3.74          0.00         4.07 o                         
   6  13   5         42.06         40.98         6.24 o                         
  -9  14   5          6.59          7.02         6.10 o                         
  -8  14   5         33.24         26.06         6.59 o                         
  -7  14   5         76.21         71.46         7.78 o                         
  -6  14   5         30.45         29.95         6.04 o                         
  -5  14   5         67.25         72.87         7.26 o                         
  -4  14   5         18.53         10.17         4.98 o                         
  -3  14   5         33.39         22.18         5.54 o                         
  -2  14   5          3.97          2.43         4.38 o                         
  -1  14   5         64.89         50.89         6.50 o                         
   0  14   5          0.40          1.67         4.07 o                         
   1  14   5          5.50          4.82         3.76 o                         
   2  14   5          0.67          1.30         3.76 o                         
   3  14   5          3.04          0.00         3.77 o                         
   4  14   5          7.63          4.40         4.41 o                         
   5  14   5         41.92         38.46         6.02 o                         
   6  14   5          7.92          3.54         4.76 o                         
  -8  15   5         24.97         20.63         6.47 o                         
  -7  15   5         18.92         14.03         5.76 o                         
  -6  15   5         12.60          8.27         5.21 o                         
  -5  15   5         18.99         21.07         6.13 o                         
  -4  15   5          0.10          0.00         4.84 o                         
  -3  15   5          9.60          4.87         4.95 o                         
  -2  15   5        416.14        401.14        14.90 o                         
  -1  15   5         57.80         44.37         6.64 o                         
   0  15   5         34.39         29.47         5.31 o                         
   1  15   5         13.29         16.78         5.33 o                         
   2  15   5          0.28          0.00         4.32 o                         
   3  15   5          8.89          2.67         4.20 o                         
   4  15   5          3.72          1.70         4.41 o                         
   5  15   5          6.85          3.40         4.66 o                         
  -8  16   5          0.62          0.00         5.77 o                         
  -7  16   5          5.35          0.00         5.36 o                         
  -6  16   5         12.58         13.21         6.52 o                         
  -5  16   5          3.74          0.82         5.24 o                         
  -4  16   5          0.17          0.00         4.81 o                         
  -3  16   5         15.08         10.99         6.47 o                         
  -2  16   5         61.50         49.42         7.23 o                         
  -1  16   5          0.43          0.00         5.61 o                         
   0  16   5         27.25         25.25         5.47 o                         
   1  16   5         28.25         26.68         6.09 o                         
   2  16   5          8.18          6.00         4.82 o                         
   3  16   5          1.26          2.94         4.48 o                         
   4  16   5         58.21         63.81         7.23 o                         
   5  16   5         17.72         14.25         5.71 o                         
  -7  17   5          0.09          0.00         6.42 o                         
  -6  17   5         77.35         81.58         9.40 o                         
  -5  17   5         31.69         15.22         6.57 o                         
  -4  17   5          6.19          9.89         5.95 o                         
  -3  17   5         23.90         23.01         6.97 o                         
  -2  17   5         11.41          0.00         5.22 o                         
  -1  17   5          4.82          1.22         5.36 o                         
   0  17   5          2.61          4.36         4.68 o                         
   1  17   5          0.05          1.18         5.16 o                         
   2  17   5          1.37          0.00         5.64 o                         
   3  17   5         24.61         26.09         6.09 o                         
   4  17   5         18.11         17.04         5.80 o                         
  -6  18   5         19.00         17.11         7.44 o                         
  -5  18   5          0.43          0.32         7.06 o                         
  -4  18   5          1.12          1.89         5.67 o                         
  -3  18   5         14.29         14.30         6.56 o                         
  -2  18   5          2.33          0.03         5.63 o                         
  -1  18   5         17.25         12.72         6.18 o                         
   0  18   5          8.26          0.86         6.35 o                         
   1  18   5          0.03          0.00         5.23 o                         
   2  18   5          0.00          1.85         6.05 o                         
   3  18   5         64.69         72.43         9.61 o                         
  -5  19   5        162.88        197.14        13.79 o                         
  -4  19   5          3.69          0.00         6.38 o                         
  -3  19   5          7.62          0.00         5.55 o                         
  -2  19   5         30.67         23.92         7.00 o                         
  -1  19   5          0.00          0.00         5.76 o                         
   0  19   5         20.49          5.78         5.37 o                         
   1  19   5          0.29          2.82         5.91 o                         
   2  19   5          2.85          5.56         6.65 o                         
  -3  20   5         24.27         26.70         7.33 o                         
  -2  20   5          3.04          0.00         7.69 o                         
  -1  20   5         11.85          8.52         6.69 o                         
   0  20   5          5.80          0.00         5.50 o                         
 -11   0   6          3.23          0.00         7.70 o                         
 -10   0   6          0.54          0.00         6.82 o                         
  -9   0   6         39.96         36.15         9.27 o                         
  -8   0   6         51.72         64.08        10.36 o                         
  -7   0   6         69.21         60.18         9.98 o                         
  -6   0   6        351.98        344.78        18.11 o                         
  -5   0   6         59.74         52.18         6.51 o                         
  -4   0   6         27.86         32.75         5.01 o                         
  -3   0   6         87.43         92.79        13.55 o                         
  -2   0   6         53.34         44.40         9.73 o                         
  -1   0   6          5.75          2.60         5.04 o                         
   0   0   6         18.06         17.02         8.21 o                         
   1   0   6        227.74        213.56        15.09 o                         
   2   0   6        109.35        109.12        16.73 o                         
   3   0   6          8.05         17.89         5.63 o                         
   4   0   6          6.33          0.00         3.90 o                         
   5   0   6          3.75          0.57         4.59 o                         
   6   0   6         28.66         36.68        11.11 o                         
   7   0   6          0.13          0.00         4.02 o                         
   8   0   6         30.71         47.42         8.21 o                         
 -11   1   6         13.49         15.74         5.37 o                         
 -10   1   6          9.21         13.14         6.00 o                         
  -9   1   6         12.00         15.10         5.62 o                         
  -8   1   6        112.26        118.01         9.47 o                         
  -7   1   6          5.81          0.43         4.10 o                         
  -6   1   6         57.35         51.90         5.15 o                         
  -5   1   6          2.17          2.05         2.90 o                         
  -4   1   6        244.22        254.04         9.78 o                         
  -3   1   6        288.41        281.61        16.04 o                         
  -2   1   6          1.50          0.00         4.34 o                         
  -1   1   6         39.46         33.47         5.84 o                         
   0   1   6          6.53          0.00         4.37 o                         
   1   1   6          9.39          9.65         7.35 o                         
   2   1   6          0.19          4.87         3.70 o                         
   3   1   6         69.17         66.14         6.16 o                         
   4   1   6         60.77         63.78         5.21 o                         
   5   1   6          3.44          1.91         4.44 o                         
   6   1   6          8.69          8.38         4.12 o                         
   7   1   6         13.49          6.52         3.32 o                         
   8   1   6          0.50          0.00         3.82 o                         
 -11   2   6          0.26         11.95         5.60 o                         
 -10   2   6          7.31         10.75         5.70 o                         
  -9   2   6          0.76          0.00         4.50 o                         
  -8   2   6          9.74         11.38         5.06 o                         
  -7   2   6         88.51         92.08         8.03 o                         
  -6   2   6         93.39         90.12         6.70 o                         
  -5   2   6          8.81          6.05         3.31 o                         
  -4   2   6          5.81          0.66         2.03 o                         
  -3   2   6         22.67         24.39         4.51 o                         
  -2   2   6         12.94          4.10         5.04 o                         
  -1   2   6          7.93          6.60         5.13 o                         
   0   2   6          0.64          0.16         3.60 o                         
   1   2   6         31.26         22.94         5.79 o                         
   2   2   6          8.19          4.64         4.17 o                         
   3   2   6          2.90          4.03         4.06 o                         
   4   2   6          1.28          0.00         3.66 o                         
   5   2   6         33.94         37.11         4.71 o                         
   6   2   6         44.22         41.43         4.77 o                         
   7   2   6         25.75         19.48         3.81 o                         
   8   2   6          4.22          7.07         3.98 o                         
 -11   3   6          0.07          8.14         5.18 o                         
 -10   3   6         72.42         75.12         7.53 o                         
  -9   3   6         20.06         24.48         6.22 o                         
  -8   3   6        103.79        103.31         8.83 o                         
  -7   3   6        235.22        247.76        13.23 o                         
  -6   3   6         81.67         64.88         7.46 o                         
  -5   3   6         16.44         10.14         3.52 o                         
  -4   3   6         27.23         21.73         2.72 o                         
  -3   3   6        135.62        124.14         8.18 o                         
  -2   3   6         62.74         66.49         7.07 o                         
  -1   3   6          1.03          2.15         4.61 o                         
   0   3   6        120.34        133.64        10.41 o                         
   1   3   6        363.78        371.58        15.00 o                         
   2   3   6         67.13         82.59         8.65 o                         
   3   3   6         46.44         49.20         6.11 o                         
   4   3   6         11.50          4.81         4.08 o                         
   5   3   6         70.44         69.68         6.38 o                         
   6   3   6         11.30          7.21         3.22 o                         
   7   3   6         45.63         45.85         4.62 o                         
   8   3   6          2.31          0.39         3.80 o                         
 -11   4   6         20.33         16.80         6.68 o                         
 -10   4   6         10.22         11.88         5.27 o                         
  -9   4   6        128.45        131.90         9.03 o                         
  -8   4   6         29.98         23.64         5.74 o                         
  -7   4   6          6.25          8.48         4.59 o                         
  -6   4   6         19.18         17.49         4.37 o                         
  -5   4   6          7.20          0.00         2.97 o                         
  -4   4   6          3.04          1.60         2.08 o                         
  -3   4   6         72.71         79.17         5.82 o                         
  -2   4   6        183.75        190.79         8.00 o                         
  -1   4   6        136.04        129.33        14.60 o                         
   0   4   6          2.90          0.64         4.28 o                         
   1   4   6          3.94          0.00         4.49 o                         
   2   4   6         46.29         45.78         7.13 o                         
   3   4   6         26.72         30.84         3.88 o                         
   4   4   6          1.96          0.00         3.68 o                         
   5   4   6        271.10        284.82         9.22 o                         
   6   4   6         56.93         46.59         5.58 o                         
   7   4   6         38.07         33.60         4.26 o                         
 -11   5   6          0.10         11.35         5.76 o                         
 -10   5   6          6.44         11.74         5.62 o                         
  -9   5   6         15.64         12.84         5.07 o                         
  -8   5   6         33.48         33.87         5.61 o                         
  -7   5   6         77.24         70.58         6.50 o                         
  -6   5   6          4.43          0.09         3.74 o                         
  -5   5   6          4.76          0.00         2.90 o                         
  -4   5   6          6.01          7.07         2.42 o                         
  -3   5   6        163.53        167.93         8.10 o                         
  -2   5   6        619.36        573.64        13.21 o                         
  -1   5   6        116.32        107.96         9.43 o                         
   0   5   6         47.17         43.49         6.67 o                         
   1   5   6          6.58          7.28         4.78 o                         
   2   5   6         22.58         29.50         3.99 o                         
   3   5   6          0.49          0.00         3.95 o                         
   4   5   6          8.97          4.96         2.85 o                         
   5   5   6         71.20         64.23         6.50 o                         
   6   5   6          3.94          0.00         3.79 o                         
   7   5   6          2.96          1.57         3.21 o                         
 -11   6   6         27.95         38.02         6.31 o                         
 -10   6   6          0.01         11.31         5.01 o                         
  -9   6   6         25.05         26.85         5.44 o                         
  -8   6   6          4.62         12.43         4.37 o                         
  -7   6   6        164.36        160.42         8.62 o                         
  -6   6   6         65.00         63.79         5.76 o                         
  -5   6   6          8.24          4.31         2.92 o                         
  -4   6   6         34.52         29.76         3.79 o                         
  -3   6   6         30.75         30.09         3.60 o                         
  -2   6   6        722.48        743.57        15.65 o                         
  -1   6   6         24.23         15.34         3.32 o                         
   0   6   6        107.42        125.19         5.41 o                         
   1   6   6         31.75         34.99         3.36 o                         
   2   6   6        172.48        194.50        10.04 o                         
   3   6   6         28.95         30.05         3.77 o                         
   4   6   6          8.32          8.42         2.95 o                         
   5   6   6         21.75         27.23         6.82 o                         
   6   6   6          1.47          0.33         4.01 o                         
   7   6   6         54.18         54.23         6.90 o                         
 -11   7   6         23.67         39.50         6.83 o                         
 -10   7   6          7.63         10.41         5.17 o                         
  -9   7   6          4.37          5.15         5.30 o                         
  -8   7   6         39.05         52.00         6.29 o                         
  -7   7   6        313.84        309.47        11.57 o                         
  -6   7   6        220.25        243.23        10.09 o                         
  -5   7   6          5.70          0.00         2.82 o                         
  -4   7   6          5.86          4.98         2.78 o                         
  -3   7   6        682.89        624.50        17.35 o                         
  -2   7   6        386.80        397.10         9.98 o                         
  -1   7   6        124.98        127.04         5.90 o                         
   0   7   6        192.63        196.36         8.37 o                         
   1   7   6          0.00          1.70         2.86 o                         
   2   7   6        145.68        139.79        14.46 o                         
   3   7   6        178.45        189.69         6.32 o                         
   4   7   6          0.14          0.00         3.14 o                         
   5   7   6         15.85         12.19         4.14 o                         
   6   7   6          8.61          8.40         4.55 o                         
   7   7   6         20.46         15.22         5.34 o                         
 -10   8   6          7.65         14.42         6.21 o                         
  -9   8   6          0.07          3.55         4.76 o                         
  -8   8   6          1.59          0.55         4.24 o                         
  -7   8   6        131.94        132.92         8.43 o                         
  -6   8   6        276.44        285.29        13.98 o                         
  -5   8   6          5.99          9.41         3.47 o                         
  -4   8   6         99.09        100.14         5.68 o                         
  -3   8   6        896.08        869.48        14.89 o                         
  -2   8   6        183.81        186.28         6.54 o                         
  -1   8   6          5.54          1.84         3.19 o                         
   0   8   6         18.64         17.08         3.86 o                         
   1   8   6        117.63        109.48         7.44 o                         
   2   8   6        151.95        150.48         8.23 o                         
   3   8   6        232.00        237.35        12.68 o                         
   4   8   6         54.35         43.56         5.37 o                         
   5   8   6        264.69        278.70        11.13 o                         
   6   8   6          2.37          0.00         4.22 o                         
   7   8   6         12.21         14.28         5.59 o                         
 -10   9   6         10.59         10.08         6.27 o                         
  -9   9   6          6.96          5.30         4.93 o                         
  -8   9   6         75.89         84.28         7.64 o                         
  -7   9   6          2.96          5.40         4.35 o                         
  -6   9   6        145.93        139.42         8.40 o                         
  -5   9   6         78.36         76.62         6.22 o                         
  -4   9   6         11.19         10.84         3.46 o                         
  -3   9   6         87.91         84.54         4.93 o                         
  -2   9   6          3.62          0.00         2.06 o                         
  -1   9   6          3.62          0.00         1.97 o                         
   0   9   6         62.85         65.09         4.25 o                         
   1   9   6        620.06        656.72        18.51 o                         
   2   9   6        115.91        119.67         6.50 o                         
   3   9   6        140.49        142.15         7.84 o                         
   4   9   6         16.76         20.57         4.78 o                         
   5   9   6         30.44         29.75         5.46 o                         
   6   9   6          6.13          4.87         4.71 o                         
 -10  10   6          0.62          0.00         7.07 o                         
  -9  10   6          2.82          0.28         5.64 o                         
  -8  10   6         19.86         18.46         5.46 o                         
  -7  10   6         16.35         22.60         5.88 o                         
  -6  10   6          0.24          0.00         3.98 o                         
  -5  10   6          3.27          6.79         4.15 o                         
  -4  10   6         57.83         51.33         4.96 o                         
  -3  10   6          9.47          3.58         3.08 o                         
  -2  10   6         24.12         28.03         3.74 o                         
  -1  10   6          1.16          0.00         2.32 o                         
   0  10   6          6.40          5.17         2.91 o                         
   1  10   6        124.78        127.64         7.36 o                         
   2  10   6        124.37        113.47         9.64 o                         
   3  10   6         84.23         81.35         6.94 o                         
   4  10   6          0.45          0.00         4.06 o                         
   5  10   6          5.35          0.01         7.83 o                         
   6  10   6         15.02         22.32         5.67 o                         
  -9  11   6          0.40          0.00         5.06 o                         
  -8  11   6         27.83         27.36         5.88 o                         
  -7  11   6         14.14          6.29         5.33 o                         
  -6  11   6         35.06         27.90         5.19 o                         
  -5  11   6         33.98         29.99         5.22 o                         
  -4  11   6         47.51         49.93         6.13 o                         
  -3  11   6         12.92          8.91         3.70 o                         
  -2  11   6          1.09          1.56         3.04 o                         
  -1  11   6          1.89          0.00         2.34 o                         
   0  11   6          6.58          0.00         2.67 o                         
   1  11   6         80.04         73.93         6.26 o                         
   2  11   6        143.37        144.64         8.66 o                         
   3  11   6          0.20          0.00         3.81 o                         
   4  11   6         15.45          6.18         7.03 o                         
   5  11   6         28.82         29.31         6.79 o                         
   6  11   6         56.10         48.99         7.05 o                         
  -9  12   6          0.73          0.00         5.20 o                         
  -8  12   6         18.06         16.25         5.78 o                         
  -7  12   6          4.35          2.75         4.78 o                         
  -6  12   6          1.29          0.00         4.19 o                         
  -5  12   6          0.71          2.58         4.25 o                         
  -4  12   6         68.07         68.15         6.84 o                         
  -3  12   6          6.29          2.75         3.90 o                         
  -2  12   6         13.89          3.99         3.71 o                         
  -1  12   6         18.23         20.34         4.04 o                         
   0  12   6          2.22          0.34         2.60 o                         
   1  12   6          0.87          0.00         2.94 o                         
   2  12   6          7.75          0.92         3.77 o                         
   3  12   6         22.75         19.76         4.03 o                         
   4  12   6          3.22          5.20         3.66 o                         
   5  12   6          6.02          6.29         4.31 o                         
  -8  13   6          1.00          2.05         5.36 o                         
  -7  13   6          1.53          0.00         4.78 o                         
  -6  13   6          4.07          0.00         4.55 o                         
  -5  13   6         29.30         24.78         5.96 o                         
  -4  13   6         25.69         30.25         5.91 o                         
  -3  13   6          3.29          2.28         4.60 o                         
  -2  13   6         10.07          7.14         4.59 o                         
  -1  13   6         63.97         51.58         5.51 o                         
   0  13   6          1.30          0.00         2.98 o                         
   1  13   6        157.22        115.98         8.22 o                         
   2  13   6          0.37          0.00         2.97 o                         
   3  13   6         14.40         12.00         5.11 o                         
   4  13   6          5.54          7.32         3.98 o                         
   5  13   6         20.13          6.37         4.27 o                         
  -8  14   6          0.63          0.00         5.43 o                         
  -7  14   6          0.09          0.00         5.91 o                         
  -6  14   6          1.58          1.73         5.22 o                         
  -5  14   6         16.03          9.28         5.42 o                         
  -4  14   6         35.95         29.17         6.17 o                         
  -3  14   6         72.16         54.10         6.55 o                         
  -2  14   6         42.82         39.68         6.19 o                         
  -1  14   6         54.53         41.27         6.23 o                         
   0  14   6          1.42          0.04         4.26 o                         
   1  14   6         20.34         13.20         4.04 o                         
   2  14   6          8.64          4.96         4.07 o                         
   3  14   6          4.24          0.00         4.50 o                         
   4  14   6         12.70         13.66         4.61 o                         
  -7  15   6          4.15          3.34         6.26 o                         
  -6  15   6          0.69          0.00         5.47 o                         
  -5  15   6         15.87         17.82         6.06 o                         
  -4  15   6          3.01          9.43         5.45 o                         
  -3  15   6          1.63          0.00         4.56 o                         
  -2  15   6         28.37         31.00         6.24 o                         
  -1  15   6          3.03          0.34         4.68 o                         
   0  15   6          2.06          2.82         4.56 o                         
   1  15   6          0.18          0.00         5.15 o                         
   2  15   6         27.88         22.55         5.25 o                         
   3  15   6          0.19          3.23         4.33 o                         
   4  15   6          3.39          6.75         4.60 o                         
  -7  16   6         22.17         22.53         7.65 o                         
  -6  16   6          6.02          0.50         6.03 o                         
  -5  16   6         14.90         10.65         6.17 o                         
  -4  16   6          3.87          0.00         5.18 o                         
  -3  16   6          0.33          0.00         4.84 o                         
  -2  16   6          5.03          0.00         5.06 o                         
  -1  16   6         18.47         21.77         6.21 o                         
   0  16   6         80.48         83.40         8.26 o                         
   1  16   6         26.46         21.94         6.76 o                         
   2  16   6          9.76         16.65         5.32 o                         
   3  16   6         10.73         11.64         5.06 o                         
  -6  17   6          0.46          0.11         7.77 o                         
  -5  17   6          0.49          0.00         5.87 o                         
  -4  17   6          2.28         14.56         6.34 o                         
  -3  17   6         12.00          9.65         5.53 o                         
  -2  17   6          0.67          0.00         5.11 o                         
  -1  17   6          5.03          5.49         5.26 o                         
   0  17   6          0.65          1.07         5.58 o                         
   1  17   6         24.90         18.79         8.58 o                         
   2  17   6         14.05         17.27         6.49 o                         
  -4  18   6         34.41         48.53         8.32 o                         
  -3  18   6          5.94          2.95         5.65 o                         
  -2  18   6          0.02          0.00         5.43 o                         
  -1  18   6          0.75          0.00         5.42 o                         
   0  18   6         11.05         11.08         5.95 o                         
   1  18   6         32.41         19.75         8.06 o                         
 -10   1   7          5.13         12.37         6.21 o                         
  -9   1   7          7.34         14.44         5.85 o                         
  -8   1   7          3.92          5.37         4.87 o                         
  -7   1   7          3.88          5.66         4.46 o                         
  -6   1   7         25.31         27.04         4.64 o                         
  -5   1   7          0.82          0.00         2.56 o                         
  -4   1   7          4.45          0.00         4.79 o                         
  -3   1   7         17.08         13.55         5.71 o                         
  -2   1   7        183.45        168.74        13.85 o                         
  -1   1   7          6.23          6.46         3.96 o                         
   0   1   7          0.21          0.00         3.56 o                         
   1   1   7          5.26          8.78         4.00 o                         
   2   1   7         10.52         17.46         4.70 o                         
   3   1   7          0.00          7.72         4.63 o                         
   4   1   7         10.34          8.45         4.46 o                         
   5   1   7         38.67         42.75         6.85 o                         
   6   1   7          0.04          1.26         5.64 o                         
 -10   2   7          0.33          5.12         5.93 o                         
  -9   2   7         39.74         38.51         6.85 o                         
  -8   2   7         33.31         38.39         6.44 o                         
  -7   2   7         58.43         56.56         6.73 o                         
  -6   2   7         14.68         14.62         4.03 o                         
  -5   2   7         41.88         34.57         4.60 o                         
  -4   2   7         60.38         60.51         6.96 o                         
  -3   2   7         28.96         11.14         6.47 o                         
  -2   2   7        153.62        159.08        12.13 o                         
  -1   2   7          0.38          2.27         4.06 o                         
   0   2   7          1.46          2.07         4.55 o                         
   1   2   7        135.63        144.05        11.81 o                         
   2   2   7        142.63        165.49        10.14 o                         
   3   2   7         13.61         20.38         5.65 o                         
   4   2   7          0.00          0.00         6.68 o                         
   5   2   7         13.90         17.94         6.16 o                         
   6   2   7          2.97          6.62         4.61 o                         
 -10   3   7          8.45         14.52         5.29 o                         
  -9   3   7        109.78        106.81         9.77 o                         
  -8   3   7         85.23         85.55         8.53 o                         
  -7   3   7         22.32         11.78         4.85 o                         
  -6   3   7          3.78          1.63         3.69 o                         
  -5   3   7         25.51         22.37         3.86 o                         
  -4   3   7          9.24          4.33         2.43 o                         
  -3   3   7         82.75         71.03         8.97 o                         
  -2   3   7         26.15         28.22         6.56 o                         
  -1   3   7          6.23          9.73         5.32 o                         
   0   3   7          2.31          1.25         4.93 o                         
   1   3   7         92.15         99.40         9.71 o                         
   2   3   7         40.61         56.07         9.50 o                         
   3   3   7         28.90         39.22        14.32 o                         
   4   3   7         32.74         16.89         5.93 o                         
   5   3   7         30.06         27.34         5.19 o                         
   6   3   7          4.54          3.97         4.70 o                         
 -10   4   7          2.59         11.70         5.15 o                         
  -9   4   7          7.15         15.67         4.98 o                         
  -8   4   7          2.26          9.89         5.48 o                         
  -7   4   7         50.45         55.43         7.25 o                         
  -6   4   7         19.37         16.60         4.50 o                         
  -5   4   7          0.01          0.00         2.76 o                         
  -4   4   7          0.45          0.00         2.92 o                         
  -3   4   7          0.00          0.00         4.52 o                         
  -2   4   7         94.15        105.97         9.16 o                         
  -1   4   7         75.97         75.02         8.86 o                         
   0   4   7          6.96          7.87         5.32 o                         
   1   4   7          0.68          6.57         5.16 o                         
   2   4   7          8.64         10.29        11.59 o                         
   3   4   7          3.87          0.00         3.98 o                         
   4   4   7         38.87         34.30         4.11 o                         
   5   4   7         22.14         25.61         5.32 o                         
   6   4   7          1.49          0.00         4.63 o                         
 -10   5   7         47.03         54.89         7.86 o                         
  -9   5   7          4.87         12.55         5.73 o                         
  -8   5   7         35.56         48.46         5.88 o                         
  -7   5   7         60.14         66.38         7.23 o                         
  -6   5   7         26.19         27.14         5.06 o                         
  -5   5   7         15.56         19.17         3.51 o                         
  -4   5   7         35.72         36.29         4.98 o                         
  -3   5   7          2.45          0.00         3.43 o                         
  -2   5   7          7.82          5.03         4.77 o                         
  -1   5   7        307.42        313.36        14.82 o                         
   0   5   7        386.63        393.10        16.20 o                         
   1   5   7        113.58        145.42        15.33 o                         
   2   5   7         14.26         11.80         4.06 o                         
   3   5   7         39.67         42.84         6.94 o                         
   4   5   7          1.54          0.00         3.70 o                         
   5   5   7         49.19         49.34         6.57 o                         
   6   5   7          0.46          0.22         6.25 o                         
 -10   6   7         46.16         48.48         6.69 o                         
  -9   6   7         12.85         16.90         5.13 o                         
  -8   6   7         29.96         38.11         5.52 o                         
  -7   6   7          3.82         13.10         4.25 o                         
  -6   6   7         55.38         62.39         5.68 o                         
  -5   6   7          9.93          8.31         3.38 o                         
  -4   6   7         20.08         13.83         4.33 o                         
  -3   6   7         31.60         21.99         4.08 o                         
  -2   6   7         46.31         51.11         7.04 o                         
  -1   6   7          0.26          4.75         5.29 o                         
   0   6   7          9.03         15.46         3.88 o                         
   1   6   7         63.61         73.82         6.51 o                         
   2   6   7         40.36         41.54         6.23 o                         
   3   6   7          2.39          0.00         5.18 o                         
   4   6   7         37.41         30.59         4.91 o                         
   5   6   7         71.42         69.68         7.72 o                         
   6   6   7         29.90         35.42         7.09 o                         
 -10   7   7         79.52         87.42        10.29 o                         
  -9   7   7         43.90         48.23         6.59 o                         
  -8   7   7         10.24         14.65         4.82 o                         
  -7   7   7         60.62         61.36         6.24 o                         
  -6   7   7        282.18        293.29        10.57 o                         
  -5   7   7         16.42         16.18         3.48 o                         
  -4   7   7         10.17          1.73         3.13 o                         
  -3   7   7          0.45          0.00         2.86 o                         
  -2   7   7         19.94         22.81         3.48 o                         
  -1   7   7         13.70         14.00         4.74 o                         
   0   7   7         38.53         45.84         6.45 o                         
   1   7   7        240.02        250.00        19.39 o                         
   2   7   7         80.99         88.89        10.51 o                         
   3   7   7          7.30          0.00         5.75 o                         
   4   7   7          8.24          4.09         5.18 o                         
   5   7   7        212.68        244.84        12.77 o                         
  -9   8   7         12.14         16.86         5.79 o                         
  -8   8   7         42.18         41.58         5.99 o                         
  -7   8   7         35.24         34.21         6.60 o                         
  -6   8   7        175.33        166.35         8.83 o                         
  -5   8   7         33.06         33.50         4.22 o                         
  -4   8   7          3.42          1.25         3.59 o                         
  -3   8   7         22.14         31.91         4.41 o                         
  -2   8   7          0.01          0.21         2.38 o                         
  -1   8   7          5.79          0.00         2.88 o                         
   0   8   7         58.23         70.64         5.89 o                         
   1   8   7          5.26          0.00         6.41 o                         
   2   8   7         45.87         43.72         7.98 o                         
   3   8   7          5.64          0.00         7.74 o                         
   4   8   7         11.38          7.59         7.08 o                         
   5   8   7         57.13         63.66         9.61 o                         
  -9   9   7         15.14         14.01         5.80 o                         
  -8   9   7         13.18         10.57         5.03 o                         
  -7   9   7         16.67         13.77         4.83 o                         
  -6   9   7         36.35         31.29         5.14 o                         
  -5   9   7         76.59         77.72         7.25 o                         
  -4   9   7          2.57          5.26         2.82 o                         
  -3   9   7        197.09        186.82        12.73 o                         
  -2   9   7         19.25         12.76         4.23 o                         
  -1   9   7          2.93          0.00         2.53 o                         
   0   9   7          8.58          5.91         3.61 o                         
   1   9   7          6.45          5.26         3.50 o                         
   2   9   7          4.72          1.02         3.07 o                         
   3   9   7          1.85          0.51         3.42 o                         
   4   9   7         56.20         60.42         7.61 o                         
   5   9   7         71.29         56.45         7.55 o                         
  -9  10   7          0.28          3.20         5.32 o                         
  -8  10   7          0.88          0.00         5.65 o                         
  -7  10   7          0.73          3.65         4.51 o                         
  -6  10   7         28.37         20.86         4.93 o                         
  -5  10   7         74.45         66.90         6.25 o                         
  -4  10   7         36.75         36.44         4.47 o                         
  -3  10   7          9.56         12.98         4.62 o                         
  -2  10   7         43.32         44.59         6.32 o                         
  -1  10   7          1.73          0.00         3.32 o                         
   0  10   7         15.66          9.15         3.70 o                         
   1  10   7         31.07         24.46         4.31 o                         
   2  10   7          0.95          0.00         3.36 o                         
   3  10   7         82.67         85.24         6.91 o                         
   4  10   7         42.71         37.85         5.82 o                         
  -8  11   7          5.16          3.76         5.27 o                         
  -7  11   7         10.15          0.00         4.44 o                         
  -6  11   7          1.33          0.00         4.26 o                         
  -5  11   7         53.06         48.76         6.16 o                         
  -4  11   7         51.85         33.51         5.21 o                         
  -3  11   7         27.79         25.01         5.39 o                         
  -2  11   7         17.56         14.53         5.51 o                         
  -1  11   7          0.00          0.00         3.32 o                         
   0  11   7          1.41          0.00         3.44 o                         
   1  11   7         74.20         68.25         7.51 o                         
   2  11   7          7.31          0.39         4.18 o                         
   3  11   7          1.56          0.00         4.36 o                         
   4  11   7         24.31         22.77         6.88 o                         
  -8  12   7         28.26         20.03         6.00 o                         
  -7  12   7         12.70          5.79         5.20 o                         
  -6  12   7         42.73         28.67         6.13 o                         
  -5  12   7         48.51         40.14         6.18 o                         
  -4  12   7        119.30        109.07         7.97 o                         
  -3  12   7        194.42        163.74         7.08 o                         
  -2  12   7         30.09         18.87         6.00 o                         
  -1  12   7          2.00          0.00         5.16 o                         
   0  12   7         11.68          4.02         4.28 o                         
   1  12   7         14.92          2.03         4.38 o                         
   2  12   7          8.91          4.52         4.71 o                         
   3  12   7          0.72          0.00         4.46 o                         
   4  12   7         19.38         26.20         7.37 o                         
  -7  13   7         27.82         20.21         6.55 o                         
  -6  13   7         11.48          6.24         5.42 o                         
  -5  13   7          9.64          9.93         5.08 o                         
  -4  13   7          2.05          2.70         4.53 o                         
  -3  13   7          1.44          0.00         4.01 o                         
  -2  13   7         50.48         48.42         5.40 o                         
  -1  13   7          1.48          0.00         5.52 o                         
   0  13   7          0.56          0.00         4.02 o                         
   1  13   7          0.06          0.00         4.25 o                         
   2  13   7          0.62          0.00         4.37 o                         
   3  13   7          7.88          0.00         7.36 o                         
  -6  14   7          3.15          6.58         5.54 o                         
  -5  14   7          5.49          6.71         5.12 o                         
  -4  14   7         11.78          3.92         4.97 o                         
  -3  14   7          5.45          9.73         4.77 o                         
  -2  14   7          0.00          0.06         4.12 o                         
  -1  14   7         13.66          4.80         6.28 o                         
   0  14   7          6.39          0.00         5.82 o                         
   1  14   7          2.23          0.00         4.70 o                         
   2  14   7          2.27          6.01         5.23 o                         
  -5  15   7         18.03          8.69         5.87 o                         
  -4  15   7          4.50          5.28         5.39 o                         
  -3  15   7          0.21          0.25         4.52 o                         
  -2  15   7          7.44          0.00         5.83 o                         
  -1  15   7          4.63          7.14         6.42 o                         
   0  15   7          5.66          2.89         6.48 o                         
   1  15   7          7.40          4.30         7.10 o                         
  -4  16   7          2.96          3.89         5.52 o                         
  -3  16   7         33.17         26.68         6.13 o                         
  -2  16   7          3.21          0.37         4.93 o                         
  -1  16   7         22.87         17.32         5.40 o                         
   0  16   7          8.35          0.00         8.29 o                         
  -9   0   8         35.38         36.96        10.26 o                         
  -8   0   8         32.20         27.92         8.65 o                         
  -7   0   8          3.92          3.24         8.26 o                         
  -6   0   8          8.30          8.98         4.08 o                         
  -5   0   8          0.01          4.50         8.34 o                         
  -4   0   8         52.28         52.29        12.38 o                         
  -3   0   8         73.33         79.91        16.58 o                         
  -2   0   8         35.87         50.93        12.05 o                         
  -1   0   8         74.54         73.93        18.96 o                         
   0   0   8          3.64         16.81         6.58 o                         
   1   0   8         20.86         45.69         9.05 o                         
   2   0   8         13.94         21.38         9.22 o                         
   4   0   8          9.01          0.00         5.47 o                         
  -9   1   8         66.67         64.27         8.16 o                         
  -8   1   8         25.99         23.44         5.82 o                         
  -7   1   8         11.75          9.98         4.63 o                         
  -6   1   8          8.46          4.78         2.80 o                         
  -5   1   8         36.05         31.00        11.15 o                         
  -4   1   8         43.13         42.66         8.15 o                         
  -3   1   8          6.45          5.47         5.54 o                         
  -2   1   8         26.12         19.44         5.86 o                         
  -1   1   8         24.86         35.15         7.08 o                         
   0   1   8          4.15         19.84         4.52 o                         
   1   1   8         18.20         33.80         5.11 o                         
   2   1   8          0.45         16.22         5.51 o                         
   3   1   8         44.71         59.47        20.16 o                         
   4   1   8         41.75         39.99         7.86 o                         
  -9   2   8         14.42         22.59         6.32 o                         
  -8   2   8         10.03          9.12         5.20 o                         
  -7   2   8          9.66          3.88         4.45 o                         
  -6   2   8         12.07          9.64         3.87 o                         
  -5   2   8          0.01          7.29         5.87 o                         
  -4   2   8          8.55          3.88         6.03 o                         
  -3   2   8          0.30          3.57         5.42 o                         
  -2   2   8          0.00          0.27         4.50 o                         
  -1   2   8          2.14         13.99         5.08 o                         
   0   2   8          6.22         16.16         5.50 o                         
   1   2   8         10.58         30.67         6.29 o                         
   2   2   8          3.81         22.41         5.89 o                         
   3   2   8          2.54          1.25         9.49 o                         
   4   2   8         12.34          3.86        11.62 o                         
  -9   3   8         16.59         12.28         6.02 o                         
  -8   3   8          8.33          9.34         5.26 o                         
  -7   3   8          9.71         12.79         4.80 o                         
  -6   3   8         30.42         28.23         4.66 o                         
  -5   3   8          1.04          4.55         4.06 o                         
  -4   3   8          8.95          9.22         5.83 o                         
  -3   3   8          0.75          5.69         6.36 o                         
  -2   3   8         13.31         19.79         6.22 o                         
  -1   3   8         95.17        113.30         9.89 o                         
   0   3   8         74.53         87.03         9.97 o                         
   1   3   8         55.33         71.28         9.82 o                         
   2   3   8          2.00         28.80        10.09 o                         
   3   3   8          0.36          0.00         4.05 o                         
   4   3   8          1.14          0.00        12.47 o                         
  -9   4   8          7.50          7.64         5.83 o                         
  -8   4   8        134.06        131.90        10.06 o                         
  -7   4   8        176.70        176.98        10.26 o                         
  -6   4   8          2.38          0.00         4.81 o                         
  -5   4   8          4.21          3.19         4.48 o                         
  -4   4   8         54.45         56.09         8.88 o                         
  -3   4   8          8.19         13.12         6.00 o                         
  -2   4   8          8.07         10.77         5.69 o                         
  -1   4   8         47.39         60.26         7.74 o                         
   0   4   8         12.11         15.82        14.64 o                         
   1   4   8          2.87          8.65         7.83 o                         
   2   4   8        106.16        120.70        20.64 o                         
   3   4   8          0.57          0.00         5.08 o                         
   4   4   8         19.62         15.06         7.61 o                         
  -9   5   8          0.23         14.00         4.78 o                         
  -8   5   8          7.21         18.67         4.52 o                         
  -7   5   8         44.38         55.68         6.93 o                         
  -6   5   8         15.89         20.76         4.59 o                         
  -5   5   8         14.43         13.43         5.45 o                         
  -4   5   8         13.84         13.39         6.55 o                         
  -3   5   8          6.31          6.88         5.65 o                         
  -2   5   8         10.44         13.48         5.84 o                         
  -1   5   8          4.91         16.07         8.27 o                         
   0   5   8         83.69         92.51        13.48 o                         
   1   5   8         80.94         95.00        13.68 o                         
   2   5   8         48.30         61.55         7.09 o                         
   3   5   8          5.04          0.00         5.73 o                         
   4   5   8          4.35          1.76         4.00 o                         
  -8   6   8         24.63         28.21         5.36 o                         
  -7   6   8        104.45         98.10         8.31 o                         
  -6   6   8         65.15         56.85         5.32 o                         
  -5   6   8         17.61         21.20         6.43 o                         
  -4   6   8          0.47          0.00         3.83 o                         
  -3   6   8         23.93         35.84         7.84 o                         
  -2   6   8         30.20         31.93         8.36 o                         
  -1   6   8          0.49          2.33         7.81 o                         
   0   6   8         39.52         46.00        12.97 o                         
   1   6   8         44.80         53.40        10.26 o                         
   2   6   8        124.37        141.52        11.14 o                         
   3   6   8         16.47          4.72         6.50 o                         
   4   6   8          1.24          0.00         9.52 o                         
  -8   7   8          0.03          3.83         6.51 o                         
  -7   7   8         27.06         30.07         7.30 o                         
  -6   7   8         14.51         19.69         4.04 o                         
  -5   7   8          0.82          3.69         4.00 o                         
  -4   7   8          1.54          1.69         3.21 o                         
  -3   7   8         76.93         75.04         8.28 o                         
  -2   7   8         29.09         23.03         5.47 o                         
  -1   7   8         54.96         52.19         7.24 o                         
   0   7   8        158.75        171.91        12.53 o                         
   1   7   8         26.67         26.86         6.86 o                         
   2   7   8         71.71         75.75        12.52 o                         
   3   7   8          7.54          3.82         8.79 o                         
  -8   8   8         10.47          8.67         4.95 o                         
  -7   8   8          4.45          7.40         4.33 o                         
  -6   8   8          7.25          5.44         3.62 o                         
  -5   8   8         29.69         24.91         5.16 o                         
  -4   8   8          4.10          7.32         4.67 o                         
  -3   8   8        191.27        196.61        15.12 o                         
  -2   8   8         76.90         66.41         7.78 o                         
  -1   8   8          1.29          0.00         5.87 o                         
   0   8   8          4.49          0.00         5.72 o                         
   1   8   8         17.94         17.57         6.74 o                         
   2   8   8         30.88         24.07         9.23 o                         
   3   8   8          4.04          1.09         7.05 o                         
  -7   9   8          1.05          0.00         4.08 o                         
  -6   9   8          9.84         11.03         4.33 o                         
  -5   9   8          2.46          0.00         4.73 o                         
  -4   9   8         78.29         63.83         7.38 o                         
  -3   9   8        187.17        182.73        14.73 o                         
  -2   9   8         17.82         26.68         6.40 o                         
  -1   9   8          6.78          1.46         5.75 o                         
   0   9   8         13.00         11.50         6.54 o                         
   1   9   8          2.68          0.00         7.40 o                         
   2   9   8          2.74          0.00         5.62 o                         
   3   9   8          9.56         10.89         7.55 o                         
  -7  10   8          0.03          0.00         4.67 o                         
  -6  10   8          0.32          1.83         4.12 o                         
  -5  10   8          0.41          4.43         8.38 o                         
  -4  10   8        124.71        103.61         8.89 o                         
  -3  10   8         78.22         73.16         9.02 o                         
  -2  10   8         81.29         66.21         6.75 o                         
  -1  10   8          6.33          0.00         7.22 o                         
   0  10   8         24.80         18.33         7.57 o                         
   1  10   8          5.74          0.00         6.31 o                         
   2  10   8          1.97          0.00         4.53 o                         
  -6  11   8         14.42          5.81         4.61 o                         
  -5  11   8         15.68         20.08         6.21 o                         
  -4  11   8         26.30         32.77         6.60 o                         
  -3  11   8          0.23          3.13         4.99 o                         
  -2  11   8         15.79         17.16         5.61 o                         
  -1  11   8          0.12          0.90         3.73 o                         
   0  11   8          0.86          0.00         4.34 o                         
   1  11   8          0.52          0.00         7.25 o                         
  -5  12   8          0.20          0.62         5.82 o                         
  -4  12   8         33.20         22.86         6.85 o                         
  -3  12   8          0.46          0.00         4.96 o                         
  -2  12   8          3.85          0.00         5.32 o                         
  -1  12   8         24.37         16.23         6.55 o                         
   0  12   8          2.69          0.63         4.35 o                         
   1  12   8         33.47         27.64         7.89 o                         
  -4  13   8         11.00          0.00         5.76 o                         
  -3  13   8          0.24          0.00         5.59 o                         
  -2  13   8          1.94          4.31         5.97 o                         
  -1  13   8         16.67          8.82         6.28 o                         
   0  13   8          7.90          0.00         4.86 o                         
  -7   1   9          0.20          4.32         9.27 o                         
  -6   1   9          1.05          8.87         6.73 o                         
  -5   1   9          1.98         12.09         6.71 o                         
  -4   1   9         25.77         22.24         7.33 o                         
  -3   1   9        114.10        108.35        10.52 o                         
  -2   1   9         18.00         22.31         7.37 o                         
  -1   1   9          2.57         15.04         4.97 o                         
   0   1   9          0.00         30.61         6.12 o                         
   1   1   9          3.40         25.22         6.44 o                         
   2   1   9          2.10          6.15        13.33 o                         
  -7   2   9          7.94          6.30         7.90 o                         
  -6   2   9          3.53          9.29         6.87 o                         
  -5   2   9          1.82          6.06         9.42 o                         
  -4   2   9          0.29          0.19         6.24 o                         
  -3   2   9          4.61         16.81         8.33 o                         
  -2   2   9         59.36         64.28         8.37 o                         
  -1   2   9         28.96         47.49         8.71 o                         
   0   2   9          8.33         31.30         6.15 o                         
   1   2   9          4.45         31.02         7.99 o                         
   2   2   9          5.45          7.33        11.11 o                         
  -7   3   9          7.48         12.10         6.49 o                         
  -6   3   9          0.83         15.16         6.55 o                         
  -5   3   9          3.60         14.67         6.38 o                         
  -4   3   9          3.31         10.87         5.64 o                         
  -3   3   9          1.51         18.20         6.04 o                         
  -2   3   9         60.36         71.86        11.17 o                         
  -1   3   9         25.84         43.77         8.53 o                         
   0   3   9         47.53         74.57         8.12 o                         
   1   3   9         39.44         70.84         8.75 o                         
   2   3   9          5.04          6.21        11.53 o                         
  -7   4   9         59.36         79.42         9.53 o                         
  -6   4   9          0.04          5.69         6.88 o                         
  -5   4   9          1.31          9.67         6.02 o                         
  -4   4   9          0.28          3.95         6.22 o                         
  -3   4   9          0.26         10.02         7.71 o                         
  -2   4   9          1.05         18.26         8.16 o                         
  -1   4   9          0.07         19.84         8.19 o                         
   0   4   9          8.80         31.10         7.40 o                         
   1   4   9          1.45         50.91        15.39 o                         
  -6   5   9         46.91         49.21         9.57 o                         
  -5   5   9          4.48         10.60         6.69 o                         
  -4   5   9          0.07          4.73         7.99 o                         
  -3   5   9          2.08          4.00         7.95 o                         
  -2   5   9         13.52         17.31         8.85 o                         
  -1   5   9         27.89         31.12         8.74 o                         
   0   5   9         96.45        125.20        16.36 o                         
   1   5   9         96.83        118.83         9.08 o                         
  -6   6   9         24.53         42.43         7.07 o                         
  -5   6   9          2.42          6.04         5.39 o                         
  -4   6   9         13.42         20.04         5.78 o                         
  -3   6   9          0.05         11.30         5.15 o                         
  -2   6   9          0.29         12.54         4.75 o                         
  -1   6   9         17.70         20.01         5.19 o                         
   0   6   9          2.57         15.30         5.30 o                         
   1   6   9          0.00          0.22         5.69 o                         
  -6   7   9         51.28         47.84         6.50 o                         
  -5   7   9          0.05          5.37         5.72 o                         
  -4   7   9          0.04          4.72         9.18 o                         
  -3   7   9          0.19          2.91         5.27 o                         
  -2   7   9         32.48         43.85         7.25 o                         
  -1   7   9         17.04         28.81         7.73 o                         
   0   7   9          2.94          4.01         5.69 o                         
  -5   8   9         10.96         19.83         6.91 o                         
  -4   8   9         14.97         23.99         7.09 o                         
  -3   8   9         14.92         23.52         6.92 o                         
  -2   8   9         17.76         15.05         6.31 o                         
  -1   8   9          3.09          9.17         5.66 o                         
  -4   9   9         11.01         17.33         6.92 o                         
  -3   9   9          7.66         15.34         6.95 o                         
  -2   9   9          0.72          1.67         6.18 o                         
                                                                                
